# Supplementary material for: Exogenous proanthocyanidins improve tolerance of Cu-toxicity by amelioration of oxidative damage and re-programming of gene expression in Medicago sativa
Source: PLoS One. 2021 Oct 26;16(10):e0259100. doi: 10.1371/journal.pone.0259100 (PMC8547628; doi:10.1371/journal.pone.0259100)
Supplement: S2 Table — (XLSX) [file pone.0259100.s008.xlsx]

## Sheet: mastersheet
name	Description	Mean			Fold change		p-value, paired t-test		sum of FPKMs		FPKM threshold ( fpkm not 0)
		Cu	Control	PA	CU/control	PA/Control	Cu/control	PA/control	CU and control	PA and control	CU/control	PA/Control
Medtr4g055580.JCVIMt4.0v1	F-box/RNI/FBD-like domain protein [Medicago truncatula]	0	0.0146376	0	0	0	0.5	0.5	0.0292752	0.0292752	1	1
Medtr7g094240.JCVIMt4.0v1	synapse-associated protein, putative [Medicago truncatula]	11.0658	5.25959	6.02853	2.10393	1.1462	0.30223	0.862339	32.6508	22.5763	4	4
Medtr3g073420.JCVIMt4.0v1	auxin response factor, putative [Medicago truncatula]	0.661708	0.768347	0.839829	0.86121	1.09303	0.878594	0.89744	2.86011	3.21635	4	4
Medtr4g088235.JCVIMt4.0v1	FHA domain plant protein [Medicago truncatula]	0.017083		0	#DIV/0!	#DIV/0!	0.5	#DIV/0!	0.0341659	0	1	0
Medtr2g099740.JCVIMt4.0v1	myb transcription factor [Medicago truncatula]	0	0.0555714	0.0181376	0	0.326384	0.5	0.5	0.111143	0.147418	1	2
Medtr6g027440.JCVIMt4.0v1	peroxidase family protein [Medicago truncatula]	0	0.0259932	0.0275887	0	1.06138	0.5	0.981049	0.0519864	0.107164	1	2
Medtr0118s0070.JCVIMt4.0v1	expansin-like protein B1 [Medicago truncatula]	0.453514	0.190898	0.747673	2.37569	3.91661	0.753641	0.5	1.28882	1.87714	2	2
Medtr2g067440.JCVIMt4.0v1	peroxidase family protein [Medicago truncatula]	0.0222349	0.0209259	0.0666312	1.06255	3.18415	0.980699	0.693725	0.0863217	0.175114	2	2
Medtr2g038705.JCVIMt4.0v1	xyloglucan endotransglucosylase/hydrolase family protein [Medicago truncatula]	2.10754	0.0307401	0.394971	68.5601	12.8487	0.119015	0.299073	4.27656	0.851422	3	3
Medtr5g075210.JCVIMt4.0v1	ovate transcriptional repressor [Medicago truncatula]	0.400433	0.24544	0.320794	1.63149	1.30702	0.752601	0.174774	1.29175	1.13247	3	3
Medtr3g085480.JCVIMt4.0v1	exostosin-like protein [Medicago truncatula]	0.297496	0.140252	0.230746	2.12116	1.64523	0.588808	0.71426	0.875495	0.741994	3	3
Medtr3g113720.JCVIMt4.0v1	glycosyl hydrolase family 9 protein [Medicago truncatula]	9.85039	21.1868	12.4883	0.464931	0.58944	0.000873028	0.0149524	62.0743	67.3502	4	4
Medtr3g118390.JCVIMt4.0v1	Chitinase (Class I) / Hevein [Medicago truncatula]	295.399	88.6833	266.813	3.33094	3.0086	0.100223	0.0459973	768.165	710.992	4	4
Medtr7g011060.JCVIMt4.0v1	expansin A10 [Medicago truncatula]	4.64777	10.3284	5.64964	0.449997	0.546998	0.199705	0.0904633	29.9524	31.9562	4	4
Medtr3g095130.JCVIMt4.0v1	nucleotide/sugar transporter family protein [Medicago truncatula]	28.8208	45.91	31.084	0.627766	0.677063	0.100816	0.104055	149.462	153.988	4	4
Medtr7g084760.JCVIMt4.0v1	xyloglucan endotransglucosylase/hydrolase family protein [Medicago truncatula]	123.283	236.793	125.028	0.520638	0.528007	0.0336484	0.143176	720.152	723.642	4	4
Medtr7g085390.JCVIMt4.0v1	O-glycosyl hydrolase family 17 protein [Medicago truncatula]	3.99898	8.9121	5.30399	0.448713	0.595144	0.123366	0.18499	25.8222	28.4322	4	4
Medtr8g096880.JCVIMt4.0v1	UDP-D-glucose/UDP-D-galactose 4-epimerase [Medicago truncatula]	451.022	120.308	250.626	3.7489	2.08321	0.118363	0.211263	1142.66	741.868	4	4
Medtr4g102550.JCVIMt4.0v1	3,5-epimerase/4-reductase [Medicago truncatula]	63.5934	75.5525	61.9704	0.841712	0.82023	0.385627	0.245242	278.292	275.046	4	4
Medtr5g085580.JCVIMt4.0v1	O-glycosyl hydrolase family 17 protein [Medicago truncatula]	19.2272	44.3335	25.2341	0.433695	0.569188	0.283603	0.2518	127.121	139.135	4	4
Medtr8g027900.JCVIMt4.0v1	Pmr5/Cas1p GDSL/SGNH-like acyl-esterase family protein [Medicago truncatula]	12.1583	20.2362	12.979	0.600817	0.641376	0.229149	0.265345	64.789	66.4305	4	4
Medtr7g101080.JCVIMt4.0v1	fasciclin-like arabinogalactan protein [Medicago truncatula]	24.3462	47.0492	29.7507	0.517462	0.632332	0.0425997	0.318245	142.791	153.6	4	4
Medtr6g033055.JCVIMt4.0v1	xyloglucan endotransglucosylase/hydrolase family protein [Medicago truncatula]	63.5549	65.9915	30.4655	0.963077	0.461657	0.853663	0.40854	259.093	192.914	4	4
Medtr4g015120.JCVIMt4.0v1	laccase/diphenol oxidase family protein [Medicago truncatula]	2.44747	9.50792	5.29731	0.257414	0.557147	0.34323	0.453526	23.9108	29.6105	4	4
Medtr3g466760.JCVIMt4.0v1	expansin A10 [Medicago truncatula]	36.5769	42.0439	26.2485	0.869968	0.624311	0.725736	0.463472	157.242	136.585	4	4
Medtr4g052970.JCVIMt4.0v1	glycoside hydrolase family 17 protein [Medicago truncatula]	3.42042	3.18347	2.43129	1.07443	0.763724	0.855977	0.464734	13.2078	11.2295	4	4
Medtr3g037560.JCVIMt4.0v1	galactoside 2-alpha-L-fucosyltransferase-like protein [Medicago truncatula]	1.29902	2.23848	1.61494	0.580313	0.721446	0.416797	0.482016	7.075	7.70684	4	4
Medtr2g028480.JCVIMt4.0v1	membrane-anchored endo-1,4-beta-glucanase [Medicago truncatula]	144.179	186.85	132.946	0.771628	0.711511	0.37489	0.513985	662.059	639.593	4	4
Medtr1g111000.JCVIMt4.0v1	alpha-glucosidase [Medicago truncatula]	3.09296	5.56287	3.19238	0.556002	0.573873	0.49761	0.521278	17.3117	17.5105	4	4
Medtr3g111060.JCVIMt4.0v1	beta-1,4-xylosyltransferase, putative [Medicago truncatula]	11.9995	12.4271	9.8904	0.96559	0.795871	0.910655	0.522283	48.8533	44.6351	4	4
Medtr4g122920.JCVIMt4.0v1	O-acetyltransferase family protein [Medicago truncatula]	6.89063	10.7503	7.73537	0.64097	0.719548	0.494325	0.568664	35.2819	36.9714	4	4
Medtr8g023310.JCVIMt4.0v1	pectinesterase/pectinesterase inhibitor [Medicago truncatula]	31.9671	47.8332	37.1932	0.668303	0.777559	0.408758	0.614797	159.601	170.053	4	4
Medtr7g111280.JCVIMt4.0v1	pectinacetylesterase family protein [Medicago truncatula]	1.90677	3.16019	3.62695	0.603372	1.1477	0.0113592	0.624314	10.1339	13.5743	4	4
Medtr7g087070.JCVIMt4.0v1	alpha/beta fold hydrolase [Medicago truncatula]	7.2345	2.95789	3.75131	2.44583	1.26824	0.0428486	0.687955	20.3848	13.4184	4	4
Medtr2g437660.JCVIMt4.0v1	glycosyltransferase family 92 protein [Medicago truncatula]	12.3432	26.8921	15.137	0.458991	0.562879	0.541075	0.693078	78.4706	84.0581	4	4
Medtr7g094750.JCVIMt4.0v1	Pmr5/Cas1p GDSL/SGNH-like acyl-esterase family protein [Medicago truncatula]	5.05219	3.89973	3.19937	1.29552	0.820407	0.59734	0.700924	17.9038	14.1982	4	4
Medtr2g037830.JCVIMt4.0v1	cellulose synthase-like protein D3 [Medicago truncatula]	3.04894	3.88852	3.26255	0.784088	0.83902	0.0293522	0.740964	13.8749	14.3021	4	4
Medtr3g071650.JCVIMt4.0v1	trichome birefringence-like protein [Medicago truncatula]	7.10286	8.0309	6.85545	0.884441	0.853634	0.817358	0.785842	30.2675	29.7727	4	4
Medtr1g008140.JCVIMt4.0v1	pectinesterase/pectinesterase inhibitor [Medicago truncatula]	36.3444	52.6676	48.3126	0.690072	0.917312	0.412238	0.809623	178.024	201.96	4	4
Medtr7g074680.JCVIMt4.0v1	glycosyltransferase family 8 protein [Medicago truncatula]	2.36951	2.79862	2.27437	0.846672	0.812677	0.821314	0.819338	10.3363	10.146	4	4
Medtr4g057500.JCVIMt4.0v1	glycosyltransferase family 47 protein [Medicago truncatula]	29.7818	10.8693	13.4951	2.74	1.24159	0.22955	0.825019	81.3021	48.7287	4	4
Medtr5g033800.JCVIMt4.0v1	Pmr5/Cas1p GDSL/SGNH-like acyl-esterase family protein [Medicago truncatula]	7.55191	4.95291	5.99394	1.52474	1.21019	0.075366	0.825742	25.0097	21.8937	4	4
Medtr3g068130.JCVIMt4.0v1	pattern formation protein GNOM protein [Medicago truncatula]	11.1641	8.64731	9.65221	1.29104	1.11621	0.632431	0.837347	39.6227	36.599	4	4
Medtr4g128580.JCVIMt4.0v1	xyloglucan endotransglucosylase/hydrolase family protein [Medicago truncatula]	51.0154	59.3225	56.9774	0.859967	0.96047	0.826263	0.953279	220.676	232.6	4	4
Medtr7g050950.JCVIMt4.0v1	pectinesterase/pectinesterase inhibitor [Medicago truncatula]	147.345	294.783	295.202	0.499842	1.00142	0.198847	0.991799	884.256	1179.97	4	4
Medtr2g093980.JCVIMt4.0v1	fasciclin domain protein [Medicago truncatula]	1.28691	23.6656	6.32744	0.0543788	0.267369	0.098591	0.0401423	49.905	59.986	4	4
Medtr8g102380.JCVIMt4.0v1	pectinesterase [Medicago truncatula]	1.70087	1.93837	1.66422	0.877473	0.858567	0.72748	0.802664	7.27848	7.20519	4	4
Medtr7g076080.JCVIMt4.0v1	homeobox leucine zipper protein [Medicago truncatula]	3.93659	2.69181	2.78	1.46243	1.03276	0.700802	0.967175	13.2568	10.9436	4	4
Medtr1g061340.JCVIMt4.0v1	cellulose synthase-like protein A1 [Medicago truncatula]	0.767101	1.35686	1.73943	0.565351	1.28196	0.145526	0.317767	4.24792	6.19258	4	4
Medtr2g099175.JCVIMt4.0v1	peroxidase family protein [Medicago truncatula]	1.06155	4.23765	0.870766	0.250505	0.205483	0.237558	0.367048	10.5984	10.2168	4	4
Medtr3g023180.JCVIMt4.0v1	PPR containing plant-like protein [Medicago truncatula]	1.35957	0.766514	0.778334	1.77371	1.01542	0.383804	0.986703	4.25218	3.0897	4	4
Medtr4g084480.JCVIMt4.0v1	glycoside hydrolase family 17 protein [Medicago truncatula]	1.43724	0.166312	0.65422	8.64185	3.9337	0.14699	0.0118783	3.2071	1.64106	4	4
Medtr7g096080.JCVIMt4.0v1	indole-3-glycerol phosphate lyase IGL1 [Medicago truncatula]	0.239581	1.38893	0.348042	0.172493	0.250582	0.145425	0.0343349	3.25703	3.47395	4	4
Medtr7g085840.JCVIMt4.0v1	Exostosin-like [Medicago truncatula]	0.81652	0.332623	0.608643	2.45479	1.82983	0.41769	0.231092	2.29829	1.88253	4	4
Medtr7g011100.JCVIMt4.0v1	pentatricopeptide (PPR) repeat protein [Medicago truncatula]	0.263737	0.362881	0.265428	0.726788	0.731449	0.649829	0.308578	1.25324	1.25662	4	4
Medtr2g014680.JCVIMt4.0v1	NAC transcription factor-like protein [Medicago truncatula]	0.542717	0.121948	0.288821	4.45038	2.36838	0.00386481	0.508455	1.32933	0.821538	4	4
Medtr6g015785.JCVIMt4.0v1	polygalacturonase QRT3-like protein [Medicago truncatula]	0.109639	0.189378	0.0947789	0.578943	0.500474	0.513906	0.66445	0.598035	0.568314	4	4
Medtr7g110050.JCVIMt4.0v1	polygalacturonase/glycoside hydrolase family protein [Medicago truncatula]	0.261283	0.301443	0.262566	0.866773	0.87103	0.731349	0.743187	1.12545	1.12802	4	4
Medtr0458s0010.JCVIMt4.0v1	pectinesterase/pectinesterase inhibitor [Medicago truncatula]	0	0.015325	0	0	0	0.5	0.5	0.0306501	0.0306501	1	1
Medtr4g035975.JCVIMt4.0v1	glycosyl hydrolase family 9 protein [Medicago truncatula]	0	0.0389898	0	0	0	0.5	0.5	0.0779796	0.0779796	1	1
Medtr4g078875.JCVIMt4.0v1	NAC transcription factor-like protein [Medicago truncatula]	0	0.0375663	0	0	0	0.5	0.5	0.0751326	0.0751326	1	1
Medtr3g090540.JCVIMt4.0v1	glycosyl hydrolase family 9 protein [Medicago truncatula]	0	0.0158909	0	0	0	0.5	0.5	0.0317818	0.0317818	1	1
Medtr1g072090.JCVIMt4.0v1	late embryogenesis abundant D-like protein [Medicago truncatula]	0	0.0413641	0	0	0	0.5	0.5	0.0827281	0.0827281	1	1
Medtr1g088225.JCVIMt4.0v1	pectinesterase/pectinesterase inhibitor [Medicago truncatula]	0	0.0541972	0	0	0	0.5	0.5	0.108394	0.108394	1	1
Medtr5g033680.JCVIMt4.0v1	polygalacturonase [Medicago truncatula]	0	0.021518	0	0	0	0.5	0.5	0.0430361	0.0430361	1	1
Medtr7g112590.JCVIMt4.0v1	pectinesterase/pectinesterase inhibitor [Medicago truncatula]	0	0.0154573	0	0	0	0.5	0.5	0.0309146	0.0309146	1	1
Medtr2g049400.JCVIMt4.0v1	pectin lyase superfamily protein [Medicago truncatula]	0	0.0734027	0	0	0	0.5	0.5	0.146805	0.146805	1	1
Medtr5g038490.JCVIMt4.0v1	pectate lyase P59-like protein [Medicago truncatula]	0.0423013	0	0	#DIV/0!	#DIV/0!	0.5	#DIV/0!	0.0846025	0	1	0
Medtr1g037560.JCVIMt4.0v1	cytochrome P450 family protein [Medicago truncatula]	0.0178627	0	0	#DIV/0!	#DIV/0!	0.5	#DIV/0!	0.0357254	0	1	0
Medtr0279s0030.JCVIMt4.0v1	ion channel protein [Medicago truncatula]	0.00905754	0	0	#DIV/0!	#DIV/0!	0.5	#DIV/0!	0.0181151	0	1	0
Medtr3g010780.JCVIMt4.0v1	pectinesterase/pectinesterase inhibitor [Medicago truncatula]	0	0.739924	0	0	0	0.400546	0.400546	1.47985	1.47985	2	2
Medtr2g013160.JCVIMt4.0v1	mediator of RNA polymerase II transcription subunit 16 [Medicago truncatula]	0	0	0.0186176				0.00429626	0	0.0372352	0	2
Medtr5g073020.JCVIMt4.0v1	cytochrome P450 family 71 protein [Medicago truncatula]	0.0178731	0	0.0178534	#DIV/0!	#DIV/0!	0.5	0.5	0.0357462	0.0357068	1	1
Medtr3g048860.JCVIMt4.0v1	receptor-like protein [Medicago truncatula]	0.0120956	0	0.0367393	#DIV/0!	#DIV/0!	0.5	0.5	0.0241911	0.0734786	1	1
Medtr4g081360.JCVIMt4.0v1	CAZy family GT8 glycosyltransferase [Medicago truncatula]	0.172041	0.0877551	0	1.96047	0	0.5	0.5	0.519592	0.17551	2	1
Medtr2g097910.JCVIMt4.0v1	myb transcription factor [Medicago truncatula]	0	0.183008	0.0302713	0	0.16541	0.5	0.604358	0.366016	0.426558	1	2
Medtr4g102450.JCVIMt4.0v1	expansin A10 [Medicago truncatula]	0	6.52141	0.301582	0	0.046245	0.246311	0.230468	13.0428	13.646	2	3
Medtr5g010370.JCVIMt4.0v1	xyloglucan galactosyltransferase KATAMARI-like protein [Medicago truncatula]	0	1.117	0.0172835	0	0.0154732	0.191152	0.203038	2.234	2.26856	2	3
Medtr1g107455.JCVIMt4.0v1	UDP-D-apiose/UDP-D-xylose synthase [Medicago truncatula]	0.0255988	0	0.102977			0.5	0.00429627	0.0511976	0.205955	1	2
Medtr5g010250.JCVIMt4.0v1	glutamate-cysteine ligase B [Medicago truncatula]	0.0356937	0	0.0540768	#DIV/0!	#DIV/0!	0.5	0.208256	0.0713873	0.108154	1	2
Medtr8g096170.JCVIMt4.0v1	polyphosphoinositide-binding protein [Medicago truncatula]	0.226282	0	0.0376978	#DIV/0!	#DIV/0!	0.205355	0.5	0.452563	0.0753956	2	1
Medtr6g043460.JCVIMt4.0v1	peroxidase family protein [Medicago truncatula]	0.0206541	0.0210706	0.0412628	0.980233	1.95831	0.5	0.5	0.0834496	0.124667	2	2
Medtr3g008700.JCVIMt4.0v1	pectinesterase/pectinesterase inhibitor [Medicago truncatula]	0.034566	0.0176496	0	1.95846	0	0.512863	0.5	0.104431	0.0352993	3	1
Medtr8g069790.JCVIMt4.0v1	Pmr5/Cas1p GDSL/SGNH-like acyl-esterase family protein [Medicago truncatula]	0.0720094	0.0551809	0	1.30497	0	0.883749	0.5	0.254381	0.110362	3	1
Medtr8g042910.JCVIMt4.0v1	pectinesterase/pectinesterase inhibitor [Medicago truncatula]	0.0871566	0.103733	0.0147073	0.8402	0.14178	0.5	0.589662	0.38178	0.236881	2	2
Medtr5g004620.JCVIMt4.0v1	nucleotide/sugar transporter family protein [Medicago truncatula]	0.0241226	0.159244	0.120728	0.151482	0.75813	0.5	0.912965	0.366733	0.559943	2	2
Medtr1g083520.JCVIMt4.0v1	pectinesterase/pectinesterase inhibitor [Medicago truncatula]	0.0356015	0.877165	0.0533435	0.040587	0.0608135	0.363193	0.359701	1.82553	1.86102	3	3
Medtr1g082880.JCVIMt4.0v1	plant glycogenin-like starch initiation protein [Medicago truncatula]	0.0517668	0.222483	0.034544	0.232677	0.155265	0.36838	0.0848828	0.5485	0.514055	3	3
Medtr7g009390.JCVIMt4.0v1	pectate lyase P59-like protein [Medicago truncatula]	0.469744	0	0.107532	#DIV/0!	#DIV/0!	0.436678	0.129621	0.939488	0.215064	2	2
Medtr3g078250.JCVIMt4.0v1	LRR receptor-like kinase [Medicago truncatula]	0.0408591	0	0.041055	#DIV/0!	#DIV/0!	0.20431	0.201382	0.0817182	0.08211	2	2
Medtr4g081880.JCVIMt4.0v1	casparian strip membrane protein [Medicago truncatula]	0	0.437474	0.0958027	0	0.21899	0.114676	0.201951	0.874949	1.06655	2	4
Medtr8g068120.JCVIMt4.0v1	rhamnogalacturonate lyase B-like protein [Medicago truncatula]	0.0417936	0.0142413	0.112503	2.93467	7.89975	0.709075	0.263028	0.11207	0.253488	2	3
Medtr4g035590.JCVIMt4.0v1	NAC transcription factor-like protein [Medicago truncatula]	0.246035	0.489028	0.0622758	0.503109	0.127346	0.168206	0.329048	1.47013	1.10261	3	3
Medtr6g005630.JCVIMt4.0v1	polygalacturonase [Medicago truncatula]	0.397177	0	0.121003	#DIV/0!	#DIV/0!	0.439675	0.393461	0.794354	0.242005	2	2
Medtr4g087965.JCVIMt4.0v1	peroxidase family protein [Medicago truncatula]	0.289158	0.673072	0.170779	0.429609	0.253731	0.0348989	0.486219	1.92446	1.6877	3	3
Medtr2g078610.JCVIMt4.0v1	peroxidase family protein [Medicago truncatula]	0.0848506	0.043303	0.0212001	1.95946	0.489577	0.012448	0.5	0.256307	0.129006	3	2
Medtr8g077105.JCVIMt4.0v1	LRR receptor-like kinase [Medicago truncatula]	0.0400013	0.204179	0.0135093	0.195913	0.0661639	0.54767	0.54206	0.48836	0.435377	3	2
Medtr4g069430.JCVIMt4.0v1	nucleotide-diphospho-sugar transferase family protein [Medicago truncatula]	0.0787301	0.0185428	0.059043	4.24585	3.18415	0.191038	0.693725	0.194546	0.155172	3	2
Medtr3g100950.JCVIMt4.0v1	pollen-specific LRR extensin-like protein, putative [Medicago truncatula]	0.0357808	0.0458418	0.0238276	0.780527	0.519778	0.889324	0.712211	0.163245	0.139339	3	3
Medtr8g032130.JCVIMt4.0v1	homeobox leucine zipper protein, putative [Medicago truncatula]	0	0.140821	0.0953218	0	0.676902	0.224865	0.728309	0.281641	0.472285	2	4
Medtr2g006790.JCVIMt4.0v1	CAZy family GT8 glycosyltransferase [Medicago truncatula]	0.38491	0.0196598	0.0195115	19.5785	0.992459	0.225039	0.997591	0.80914	0.0783426	3	2
Medtr6g042660.JCVIMt4.0v1	pectinesterase [Medicago truncatula]	2.23423	0.078672	1.14027	28.3993	14.494	0.0153592	0.28021	4.6258	2.43788	3	3
Medtr5g075320.JCVIMt4.0v1	expansin A10 [Medicago truncatula]	0.386552	3.16236	1.06626	0.122235	0.337171	0.23584	0.487611	7.09783	8.45724	3	4
Medtr4g083660.JCVIMt4.0v1	polygalacturonase [Medicago truncatula]	1.79467	0.0914272	0.464892	19.6295	5.08483	0.210973	0.0575069	3.77219	1.11264	3	3
Medtr5g011210.JCVIMt4.0v1	expansin A10 [Medicago truncatula]	0.103028	10.028	0.283159	0.010274	0.0282367	0.0947316	0.081623	20.2622	20.6224	4	3
Medtr4g133800.JCVIMt4.0v1	peroxidase family protein [Medicago truncatula]	0.0714509	4.66403	0.311219	0.0153196	0.0667275	0.149119	0.163815	9.47096	9.9505	3	4
Medtr6g088320.JCVIMt4.0v1	xyloglucan endotransglucosylase/hydrolase family protein [Medicago truncatula]	0.0241796	6.12687	0.194278	0.00394648	0.0317092	0.197396	0.190969	12.3021	12.6423	3	4
Medtr7g108900.JCVIMt4.0v1	pectinesterase/pectinesterase inhibitor [Medicago truncatula]	0.0156879	5.69896	0.486428	0.00275276	0.0853537	0.243604	0.22382	11.4293	12.3708	3	4
Medtr1g054880.JCVIMt4.0v1	pectinesterase/pectinesterase inhibitor [Medicago truncatula]	0.875859	2.26615	0.0324145	0.386496	0.0143038	0.351727	0.358287	6.28402	4.59713	4	3
Medtr2g103650.JCVIMt4.0v1	polygalacturonase/glycoside hydrolase family protein [Medicago truncatula]	0.403432	2.24154	0.737561	0.17998	0.329043	0.337863	0.587907	5.28994	5.95819	3	4
Medtr1g058540.JCVIMt4.0v1	casparian strip membrane protein [Medicago truncatula]	0.06215	1.08009	0.18751	0.0575417	0.173607	0.191646	0.255906	2.28447	2.53519	3	4
Medtr8g042900.JCVIMt4.0v1	pectinesterase/pectinesterase inhibitor [Medicago truncatula]	0.0138096	1.41952	0.041758	0.00972835	0.029417	0.390566	0.40505	2.86665	2.92255	3	4
Medtr7g107520.JCVIMt4.0v1	cationic peroxidase [Medicago truncatula]	0.473629	3.47417	0.189301	0.136328	0.054488	0.433228	0.422828	7.89561	7.32695	4	3
Medtr5g010020.JCVIMt4.0v1	myb transcription factor [Medicago truncatula]	0.0201391	0.872497	0.22311	0.0230821	0.255714	0.384827	0.44727	1.78527	2.19121	3	4
Medtr4g133890.JCVIMt4.0v1	myosin II heavy chain family protein [Medicago truncatula]	0.151492	0.121118	0.0139568	1.25078	0.115233	0.406446	0.0317058	0.54522	0.270149	4	3
Medtr7g058440.JCVIMt4.0v1	transcriptional corepressor leunig-like protein [Medicago truncatula]	0.0875107	0.109046	0.0380392	0.802513	0.348837	0.604388	0.0505473	0.393113	0.29417	4	3
Medtr2g090265.JCVIMt4.0v1	expansin-like protein B1 [Medicago truncatula]	0.0254828	0.554937	0.230603	0.0459201	0.415547	0.173356	0.0913905	1.16084	1.57108	3	4
Medtr5g035560.JCVIMt4.0v1	UDP-glucosyltransferase family protein [Medicago truncatula]	0.183176	0.0415835	0.24596	4.40502	5.91484	0.398827	0.132743	0.44952	0.575086	3	3
Medtr3g028740.JCVIMt4.0v1	myb transcription factor [Medicago truncatula]	0.0271606	0.199635	0.0819286	0.136051	0.410392	0.0803403	0.169469	0.453591	0.563127	3	4
Medtr2g022560.JCVIMt4.0v1	Pmr5/Cas1p GDSL/SGNH-like acyl-esterase family protein [Medicago truncatula]	0.670738	0.0180463	0.0771368	37.1676	4.27437	0.279148	0.183555	1.37757	0.190366	3	3
Medtr5g095490.JCVIMt4.0v1	pectinesterase [Medicago truncatula]	0.03798	0.0745664	0.0192466	0.509345	0.258113	0.0514953	0.243462	0.225093	0.187626	4	3
Medtr2g014020.JCVIMt4.0v1	WD domain, G-beta repeat protein [Medicago truncatula]	0.133978	0.102668	0.168229	1.30497	1.63857	0.883749	0.322158	0.473292	0.541793	3	3
Medtr4g069300.JCVIMt4.0v1	nucleotide-diphospho-sugar transferase family protein [Medicago truncatula]	0.019997	0.160041	0.0601963	0.124949	0.376131	0.275763	0.367646	0.360076	0.440474	3	4
Medtr0618s0020.JCVIMt4.0v1	pectinesterase [Medicago truncatula]	0.171749	0.193261	0.0381419	0.888693	0.19736	0.786713	0.417069	0.73002	0.462805	4	3
Medtr5g033470.JCVIMt4.0v1	peroxidase family protein [Medicago truncatula]	0.310643	0.0243755	0.0520949	12.7441	2.13719	0.357242	0.454609	0.670037	0.152941	3	3
Medtr3g008720.JCVIMt4.0v1	pectinesterase/pectinesterase inhibitor [Medicago truncatula]	0.0985303	0.0657585	0.0166379	1.49837	0.253015	0.0367558	0.514837	0.328578	0.164793	4	3
Medtr5g034810.JCVIMt4.0v1	Pmr5/Cas1p GDSL/SGNH-like acyl-esterase family protein [Medicago truncatula]	0.0527228	0.0786762	0.0267176	0.670125	0.339589	0.534736	0.522251	0.262798	0.210788	4	3
Medtr7g072630.JCVIMt4.0v1	ovate transcriptional repressor [Medicago truncatula]	0.131091	0.153064	0.075191	0.856449	0.49124	0.933359	0.62324	0.56831	0.45651	3	3
Medtr1g101020.JCVIMt4.0v1	pectinacetylesterase family protein [Medicago truncatula]	0.13841	0.040355	0.0798328	3.42981	1.97826	0.342827	0.71028	0.35753	0.240376	3	3
Medtr4g114000.JCVIMt4.0v1	aspartate racemase [Medicago truncatula]	0.0932992	0.433762	0.189081	0.215093	0.435909	0.469753	0.718775	1.05412	1.24569	4	3
Medtr3g009180.JCVIMt4.0v1	vacuolar protein sorting-associated protein VPS9 [Medicago truncatula]	0.217815	0.22246	0.342124	0.979117	1.53791	0.988001	0.801351	0.88055	1.12917	3	3
Medtr1g085460.JCVIMt4.0v1	expansin-A1-like protein [Medicago truncatula]	0.432731	0.203782	0.234145	2.1235	1.149	0.392955	0.888689	1.27303	0.875853	3	3
Medtr4g007240.JCVIMt4.0v1	F-box protein [Medicago truncatula]	0.0507133	0.0976597	0.102213	0.519285	1.04662	0.0661489	0.935989	0.296746	0.399745	3	4
Medtr5g049790.JCVIMt4.0v1	exostosin family protein [Medicago truncatula]	0.1414	0.115448	0.0998714	1.22479	0.865075	0.551346	0.937752	0.513696	0.430639	3	3
Medtr2g015760.JCVIMt4.0v1	hypothetical protein MTR_2g015760 [Medicago truncatula]	0.44219	0.32255	0.287247	1.37092	0.890552	0.773587	0.953597	1.52948	1.21959	3	3
Medtr1g105495.JCVIMt4.0v1	xyloglucan endotransglucosylase/hydrolase family protein [Medicago truncatula]	11.3195	34.3314	12.2362	0.329712	0.356415	0.03474	0.00269148	91.3017	93.1351	4	4
Medtr3g103580.JCVIMt4.0v1	branched-chain amino acid aminotransferase [Medicago truncatula]	379.231	20.2685	126.571	18.7104	6.24474	0.01783	0.00368116	798.998	293.68	4	4
Medtr1g056640.JCVIMt4.0v1	O-glycosyl hydrolase family 17 protein [Medicago truncatula]	23.5758	33.9285	20.6983	0.694866	0.610056	0.0441132	0.00784232	115.009	109.254	4	4
Medtr5g046030.JCVIMt4.0v1	alpha-1,4-glucan-protein synthase [UDP-forming]-like protein [Medicago truncatula]	105.417	209.312	129.49	0.503637	0.618647	0.0394717	0.0169028	629.458	677.603	4	4
Medtr1g050448.JCVIMt4.0v1	Pmr5/Cas1p GDSL/SGNH-like acyl-esterase family protein [Medicago truncatula]	9.63836	16.8259	11.3741	0.572829	0.675987	0.151007	0.0120055	52.9285	56.3999	4	4
Medtr8g074335.JCVIMt4.0v1	Chitinase (Class Ib) / Hevein [Medicago truncatula]	583.289	103.083	424.602	5.65842	4.11901	0.000930721	0.0178259	1372.74	1055.37	4	4
Medtr2g093970.JCVIMt4.0v1	fasciclin domain protein [Medicago truncatula]	5.91752	155.838	31.1544	0.0379722	0.199915	0.0228908	0.026545	323.511	373.985	4	4
Medtr8g096140.JCVIMt4.0v1	beta-1,4-xylosyltransferase IRX10L-like protein, putative [Medicago truncatula]	15.4362	29.6476	20.192	0.520656	0.681066	0.0104381	0.0266522	90.1677	99.6792	4	4
Medtr1g026590.JCVIMt4.0v1	nucleotide/sugar transporter family protein [Medicago truncatula]	27.3072	60.3628	35.5588	0.452385	0.589085	0.044533	0.0293051	175.34	191.843	4	4
Medtr1g022160.JCVIMt4.0v1	glucan endo-1,3-beta-glucosidase-like protein [Medicago truncatula]	23.4678	50.821	29.0889	0.461774	0.572379	0.0965772	0.0264973	148.578	159.82	4	4
Medtr5g093390.JCVIMt4.0v1	GDP-L-galactose phosphorylase [Medicago truncatula]	227.992	178.291	267.778	1.27877	1.50192	0.214858	0.0265787	812.566	892.138	4	4
Medtr7g015960.JCVIMt4.0v1	COBRA-like protein 2 precursor [Medicago truncatula]	1.16777	11.1449	5.72504	0.104781	0.513692	0.0460976	0.0435324	24.6253	33.7399	4	4
Medtr8g064180.JCVIMt4.0v1	xyloglucan endotransglucosylase/hydrolase family protein [Medicago truncatula]	48.4298	47.0695	23.5197	1.0289	0.499681	0.90257	0.0343494	190.998	141.178	4	4
Medtr2g036780.JCVIMt4.0v1	HXXXD-type acyl-transferase family protein [Medicago truncatula]	5.37576	14.1225	4.88211	0.380652	0.345697	0.168613	0.0402478	38.9965	38.0093	4	4
Medtr5g076950.JCVIMt4.0v1	expansin A1 [Medicago truncatula]	16.4442	29.4455	23.22	0.558463	0.788576	0.0900963	0.0431532	91.7794	105.331	4	4
Medtr5g029190.JCVIMt4.0v1	cellulose synthase-like protein [Medicago truncatula]	13.3475	10.9189	15.6904	1.22242	1.43699	0.675086	0.0497666	48.5327	53.2186	4	4
Medtr8g065010.JCVIMt4.0v1	polygalacturonase plant-like protein [Medicago truncatula]	3.79275	4.29909	13.8346	0.882223	3.21804	0.869985	0.0569723	16.1837	36.2674	4	4
Medtr8g099300.JCVIMt4.0v1	trichome birefringence-like protein [Medicago truncatula]	12.1348	20.696	15.0545	0.586337	0.727413	0.0185777	0.0593063	65.6617	71.5011	4	4
Medtr3g009030.JCVIMt4.0v1	glycoside hydrolase family 5 protein [Medicago truncatula]	58.3627	24.8257	32.1105	2.3509	1.29344	0.00587162	0.0629662	166.377	113.872	4	4
Medtr3g117500.JCVIMt4.0v1	glycosyl hydrolase family 9 protein [Medicago truncatula]	6.00822	9.92114	8.20648	0.605598	0.827172	0.30558	0.0646381	31.8587	36.2552	4	4
Medtr1g061590.JCVIMt4.0v1	LRR receptor-like kinase [Medicago truncatula]	8.50534	21.1222	11.6614	0.402672	0.552092	0.0154256	0.0658806	59.2552	65.5674	4	4
Medtr2g461970.JCVIMt4.0v1	alpha-1,4-glucan-protein synthase [UDP-forming]-like protein [Medicago truncatula]	11.2098	12.7974	8.30789	0.875941	0.649185	0.280281	0.070197	48.0144	42.2106	4	4
Medtr4g485570.JCVIMt4.0v1	polysaccharide biosynthesis protein [Medicago truncatula]	3.82303	9.23748	4.19835	0.41386	0.454491	0.00431526	0.0783606	26.121	26.8717	4	4
Medtr3g071420.JCVIMt4.0v1	lateral organ boundaries (LOB) domain protein [Medicago truncatula]	7.1928	19.9932	12.3674	0.359763	0.618582	0.110992	0.0885625	54.3719	64.7211	4	4
Medtr4g122940.JCVIMt4.0v1	desiccation PCC13-like protein [Medicago truncatula]	3.96894	1.44084	5.40103	2.75461	3.74854	0.539372	0.0896855	10.8196	13.6837	4	4
Medtr1g023180.JCVIMt4.0v1	auxin-induced 5NG4-like protein [Medicago truncatula]	2.25074	21.2567	4.4321	0.105884	0.208504	0.117945	0.093238	47.0148	51.3775	4	4
Medtr7g021640.JCVIMt4.0v1	Nodule Cysteine-Rich (NCR) secreted peptide [Medicago truncatula]	183.572	333.817	222.356	0.549917	0.666102	0.0556984	0.0951487	1034.78	1112.35	4	4
Medtr8g032640.JCVIMt4.0v1	glycosyl hydrolase family 16 xyloglucan endotransglycosylase [Medicago truncatula]	4.5959	5.2692	4.35624	0.87222	0.826736	0.377818	0.117146	19.7302	19.2509	4	4
Medtr2g016060.JCVIMt4.0v1	Pmr5/Cas1p GDSL/SGNH-like acyl-esterase family protein [Medicago truncatula]	6.81687	8.28174	4.93981	0.82312	0.59647	0.205079	0.117907	30.1972	26.4431	4	4
Medtr3g111600.JCVIMt4.0v1	PREDICTED: probable galacturonosyltransferase-like 1 [Cicer arietinum]	5.59407	13.0692	9.964	0.428036	0.762405	0.0664936	0.118641	37.3265	46.0663	4	4
Medtr3g078090.JCVIMt4.0v1	polygalacturonase non-catalytic protein [Medicago truncatula]	2.88304	7.12285	4.68467	0.40476	0.657696	0.0379122	0.12011	20.0118	23.615	4	4
Medtr1g088190.JCVIMt4.0v1	glycosyl hydrolase family 9 protein [Medicago truncatula]	9.16961	15.1955	9.81789	0.603444	0.646106	0.145974	0.120705	48.7302	50.0267	4	4
Medtr5g041700.JCVIMt4.0v1	expansin A10 [Medicago truncatula]	41.6389	97.6715	30.7609	0.426316	0.314942	0.146418	0.124769	278.621	256.865	4	4
Medtr4g094590.JCVIMt4.0v1	O-acetyltransferase family protein [Medicago truncatula]	8.59506	15.3095	9.85507	0.561419	0.643722	0.0883124	0.126002	47.8092	50.3292	4	4
Medtr2g093990.JCVIMt4.0v1	fasciclin-like arabinogalactan protein [Medicago truncatula]	2.99144	35.6075	16.3798	0.0840116	0.460009	0.00899432	0.126581	77.198	103.975	4	4
Medtr7g102260.JCVIMt4.0v1	xyloglucan endotransglucosylase/hydrolase family protein [Medicago truncatula]	5.16946	7.05183	2.73472	0.733067	0.387803	0.292862	0.132659	24.4426	19.5731	4	4
Medtr5g062190.JCVIMt4.0v1	glycoside hydrolase family 5 protein [Medicago truncatula]	10.0739	7.10503	7.29154	1.41786	1.02625	0.418695	0.136187	34.3579	28.7931	4	4
Medtr8g099410.JCVIMt4.0v1	endo-1,4-beta-glucanase [Medicago truncatula]	14.6365	26.1718	20.8015	0.559247	0.794809	0.302488	0.137042	81.6165	93.9466	4	4
Medtr7g109210.JCVIMt4.0v1	CAZy family GT8 glycosyltransferase [Medicago truncatula]	6.90002	10.1072	8.4233	0.682682	0.833394	0.353199	0.139036	34.0145	37.061	4	4
Medtr1g098240.JCVIMt4.0v1	nucleotide/sugar transporter family protein [Medicago truncatula]	5.79485	9.99467	5.71633	0.579794	0.571937	0.098356	0.145381	31.579	31.422	4	4
Medtr4g087980.JCVIMt4.0v1	pectinesterase/pectinesterase inhibitor [Medicago truncatula]	23.978	70.3962	33.595	0.340615	0.477228	0.152799	0.148447	188.749	207.983	4	4
Medtr4g057450.JCVIMt4.0v1	xyloglucan endotransglucosylase/hydrolase family protein [Medicago truncatula]	12.2183	55.7975	10.9707	0.218976	0.196617	0.17576	0.150376	136.032	133.536	4	4
Medtr2g099470.JCVIMt4.0v1	Chitinase (Class IV) / Hevein [Medicago truncatula]	333.441	80.47	146.448	4.14368	1.81991	0.228961	0.153262	827.823	453.835	4	4
Medtr4g124320.JCVIMt4.0v1	pectinacetylesterase family protein [Medicago truncatula]	1.95392	7.2067	3.23856	0.271125	0.449382	0.078742	0.153879	18.3212	20.8905	4	4
Medtr4g006010.JCVIMt4.0v1	xyloglucan glycosyltransferase [Medicago truncatula]	1.55947	5.47164	4.78702	0.28501	0.87488	0.0765133	0.162861	14.0622	20.5173	4	4
Medtr4g059790.JCVIMt4.0v1	fasciclin-like arabinogalactan protein [Medicago truncatula]	1.64546	52.274	12.7055	0.0314776	0.243055	0.0535168	0.163178	107.839	129.959	4	4
Medtr5g072930.JCVIMt4.0v1	cytochrome P450 family 71 protein [Medicago truncatula]	17.6997	2.57447	9.07259	6.87508	3.52405	0.208736	0.16351	40.5484	23.2941	4	4
Medtr2g034680.JCVIMt4.0v1	Chitinase [Medicago truncatula]	35.5291	54.8649	32.9271	0.647574	0.600149	0.121063	0.167922	180.788	175.584	4	4
Medtr1g058490.JCVIMt4.0v1	F-box protein [Medicago truncatula]	2.42052	5.37309	1.43982	0.45049	0.267969	0.251184	0.178318	15.5872	13.6258	4	4
Medtr5g072980.JCVIMt4.0v1	cytochrome P450 family 71 protein [Medicago truncatula]	33.1257	4.31358	15.9149	7.67939	3.68948	0.216167	0.181858	74.8785	40.4569	4	4
Medtr8g103700.JCVIMt4.0v1	LRR extensin-like protein [Medicago truncatula]	6.10124	25.4243	11.5955	0.239977	0.45608	0.137075	0.194476	63.0511	74.0396	4	4
Medtr4g077910.JCVIMt4.0v1	cellulose synthase-like protein [Medicago truncatula]	14.5072	23.0771	15.3586	0.628638	0.665532	0.00141768	0.194962	75.1685	76.8713	4	4
Medtr8g093460.JCVIMt4.0v1	pectinesterase/pectinesterase inhibitor [Medicago truncatula]	12.8099	21.905	16.5492	0.584797	0.7555	0.218118	0.196843	69.4298	76.9083	4	4
Medtr4g025730.JCVIMt4.0v1	pectinesterase/pectinesterase inhibitor [Medicago truncatula]	159.54	35.5653	76.5549	4.48585	2.15252	0.0425348	0.201228	390.211	224.24	4	4
Medtr8g074350.JCVIMt4.0v1	Chitinase (Class Ib) / Hevein [Medicago truncatula]	6.05773	2.1497	5.43637	2.81794	2.5289	0.275526	0.206859	16.4148	15.1721	4	4
Medtr4g128570.JCVIMt4.0v1	xyloglucan endotransglucosylase/hydrolase family protein [Medicago truncatula]	32.2367	29.9627	51.6825	1.07589	1.72489	0.863807	0.208119	124.399	163.29	4	4
Medtr4g056100.JCVIMt4.0v1	UDP-D-apiose/UDP-D-xylose synthase [Medicago truncatula]	222.946	408.337	297.842	0.545985	0.729404	0.10904	0.208537	1262.57	1412.36	4	4
Medtr6g012520.JCVIMt4.0v1	expansin A10 [Medicago truncatula]	4.35242	12.2072	8.5182	0.356547	0.697803	0.061407	0.208929	33.1192	41.4507	4	4
Medtr7g103440.JCVIMt4.0v1	LRR receptor-like kinase [Medicago truncatula]	4.74573	11.2588	6.90691	0.421514	0.613469	0.296345	0.212847	32.009	36.3314	4	4
Medtr1g063020.JCVIMt4.0v1	xyloglucan endotransglucosylase/hydrolase family protein [Medicago truncatula]	2.07469	4.87982	2.47661	0.425158	0.507522	0.194024	0.213345	13.909	14.7129	4	4
Medtr4g109890.JCVIMt4.0v1	CAZy family GT8 glycosyltransferase [Medicago truncatula]	5.02463	6.66941	3.57272	0.753385	0.535687	0.289875	0.214722	23.3881	20.4843	4	4
Medtr3g095920.JCVIMt4.0v1	pectinesterase/pectinesterase inhibitor [Medicago truncatula]	4.47082	8.25022	6.38564	0.541903	0.773997	0.110334	0.215933	25.4421	29.2717	4	4
Medtr8g093530.JCVIMt4.0v1	Pmr5/Cas1p GDSL/SGNH-like acyl-esterase family protein [Medicago truncatula]	3.07052	4.501	2.45375	0.682186	0.545158	0.361409	0.220703	15.143	13.9095	4	4
Medtr4g073540.JCVIMt4.0v1	subtilisin-like serine protease [Medicago truncatula]	43.1302	80.5638	67.1883	0.535354	0.833976	0.123899	0.231945	247.388	295.504	4	4
Medtr4g083070.JCVIMt4.0v1	carbohydrate-binding X8 domain protein [Medicago truncatula]	4.04503	7.02853	4.84813	0.575516	0.689779	0.301862	0.234203	22.1471	23.7533	4	4
Medtr7g073650.JCVIMt4.0v1	alpha-galactosidase-like protein [Medicago truncatula]	96.012	80.4375	84.4728	1.19362	1.05017	0.305877	0.236166	352.899	329.821	4	4
Medtr4g094895.JCVIMt4.0v1	polysaccharide biosynthesis protein [Medicago truncatula]	3.46264	15.7315	7.71045	0.220109	0.490128	0.252993	0.237206	38.3883	46.8839	4	4
Medtr7g084750.JCVIMt4.0v1	xyloglucan endotransglucosylase/hydrolase family protein [Medicago truncatula]	3.33815	7.48984	2.66056	0.44569	0.355222	0.162566	0.240857	21.656	20.3008	4	4
Medtr1g066380.JCVIMt4.0v1	cationic peroxidase [Medicago truncatula]	24.8951	16.3104	20.9624	1.52633	1.28522	0.365584	0.240989	82.4109	74.5456	4	4
Medtr4g059720.JCVIMt4.0v1	fasciclin-like arabinogalactan protein [Medicago truncatula]	22.5177	51.7145	28.634	0.435423	0.553693	0.259668	0.258427	148.464	160.697	4	4
Medtr4g132110.JCVIMt4.0v1	cationic peroxidase [Medicago truncatula]	635.269	1593.34	1082.24	0.398703	0.679228	0.0921251	0.263043	4457.22	5351.16	4	4
Medtr6g043240.JCVIMt4.0v1	peroxidase family protein [Medicago truncatula]	103.957	233.152	105.283	0.445876	0.451564	0.114889	0.263256	674.217	676.87	4	4
Medtr2g084245.JCVIMt4.0v1	glucuronoxylan glucuronosyltransferase, putative [Medicago truncatula]	4.55605	8.08122	6.40992	0.563783	0.793188	0.0859593	0.263856	25.2745	28.9823	4	4
Medtr5g079950.JCVIMt4.0v1	expansin A10 [Medicago truncatula]	19.9785	37.3349	20.6917	0.535117	0.55422	0.201712	0.266787	114.627	116.053	4	4
Medtr4g081950.JCVIMt4.0v1	expansin-A1-like protein [Medicago truncatula]	1.87206	8.41785	2.97336	0.222392	0.353221	0.220357	0.267254	20.5798	22.7824	4	4
Medtr2g089140.JCVIMt4.0v1	xyloglucan endotransglucosylase/hydrolase family protein [Medicago truncatula]	159.908	233.926	167.933	0.683585	0.717891	0.276769	0.276555	787.668	803.718	4	4
Medtr7g050980.JCVIMt4.0v1	pectinesterase/pectinesterase inhibitor [Medicago truncatula]	19.1847	89.8562	29.8686	0.213505	0.332404	0.191978	0.292306	218.082	239.449	4	4
Medtr1g021855.JCVIMt4.0v1	CAZy family GT8 glycosyltransferase [Medicago truncatula]	8.28798	12.7698	9.16512	0.649029	0.717718	0.37409	0.300832	42.1156	43.8699	4	4
Medtr4g083680.JCVIMt4.0v1	LOB domain protein [Medicago truncatula]	3.49861	6.08374	3.24517	0.575076	0.533417	0.157778	0.30788	19.1647	18.6578	4	4
Medtr7g050870.JCVIMt4.0v1	pectinesterase/pectinesterase inhibitor [Medicago truncatula]	192.083	164.167	212.722	1.17005	1.29576	0.36323	0.309803	712.501	753.778	4	4
Medtr4g079700.JCVIMt4.0v1	Pmr5/Cas1p GDSL/SGNH-like acyl-esterase family protein [Medicago truncatula]	38.9405	41.8867	30.2835	0.929663	0.722987	0.769661	0.325112	161.654	144.34	4	4
Medtr3g010330.JCVIMt4.0v1	glycosyl hydrolase family 9 protein [Medicago truncatula]	1.77231	5.20197	1.55091	0.340701	0.298139	0.395385	0.341129	13.9486	13.5058	4	4
Medtr3g090120.JCVIMt4.0v1	Pmr5/Cas1p GDSL/SGNH-like acyl-esterase family protein [Medicago truncatula]	4.3557	4.72782	3.1462	0.921292	0.665466	0.771372	0.346806	18.167	15.748	4	4
Medtr4g088225.JCVIMt4.0v1	cellulose synthase-like protein D3 [Medicago truncatula]	15.2566	8.56898	10.4541	1.78045	1.22	0.185549	0.352088	47.6513	38.0462	4	4
Medtr3g466790.JCVIMt4.0v1	expansin A10 [Medicago truncatula]	26.446	38.7062	22.3376	0.68325	0.577105	0.539883	0.352678	130.305	122.088	4	4
Medtr3g064510.JCVIMt4.0v1	expansin A1 [Medicago truncatula]	1.85113	1.40068	2.14486	1.3216	1.5313	0.522085	0.358491	6.50361	7.09106	4	4
Medtr8g070700.JCVIMt4.0v1	glycosyltransferase family 92 protein [Medicago truncatula]	2.33637	7.72885	4.85144	0.302292	0.627705	0.230569	0.360067	20.1305	25.1606	4	4
Medtr7g093530.JCVIMt4.0v1	xyloglucan endotransglucosylase/hydrolase family protein [Medicago truncatula]	33.6053	30.3179	22.1239	1.10843	0.729731	0.721126	0.362634	127.846	104.884	4	4
Medtr2g015720.JCVIMt4.0v1	trichome birefringence-like protein [Medicago truncatula]	43.5398	36.3142	25.0049	1.19898	0.688571	0.203331	0.363382	159.708	122.638	4	4
Medtr4g088030.JCVIMt4.0v1	trichome birefringence-like protein [Medicago truncatula]	17.34	15.2296	20.5697	1.13857	1.35064	0.580514	0.372969	65.1391	71.5986	4	4
Medtr3g109040.JCVIMt4.0v1	xyloglucan glycosyltransferase [Medicago truncatula]	1.60817	3.60375	2.28011	0.446248	0.632704	0.315454	0.376594	10.4238	11.7677	4	4
Medtr7g108905.JCVIMt4.0v1	pectinesterase/pectinesterase inhibitor [Medicago truncatula]	35.9573	35.126	51.8885	1.02367	1.47721	0.815355	0.37944	142.167	174.029	4	4
Medtr7g027175.JCVIMt4.0v1	omega-hydroxypalmitate O-feruloyl transferase [Medicago truncatula]	5.98885	26.6022	7.9539	0.225126	0.298993	0.319735	0.381372	65.1822	69.1123	4	4
Medtr7g112580.JCVIMt4.0v1	pectinesterase/pectinesterase inhibitor [Medicago truncatula]	11.2361	19.0156	16.677	0.59089	0.877016	0.346225	0.382446	60.5034	71.3851	4	4
Medtr1g085620.JCVIMt4.0v1	pectinacetylesterase family protein [Medicago truncatula]	5.61417	12.4814	8.32617	0.449804	0.667087	0.194843	0.383475	36.1911	41.6151	4	4
Medtr4g069260.JCVIMt4.0v1	nucleotide-diphospho-sugar transferase family protein [Medicago truncatula]	21.6702	28.1376	21.4769	0.770153	0.763279	0.351516	0.386142	99.6157	99.2289	4	4
Medtr3g082100.JCVIMt4.0v1	MtN4 [Medicago truncatula]	61.3311	78.7961	63.7319	0.778352	0.808821	0.822526	0.387827	280.254	285.056	4	4
Medtr1g022025.JCVIMt4.0v1	nucleotide-diphospho-sugar transferase family protein [Medicago truncatula]	79.6104	93.312	73.223	0.853164	0.784712	0.255638	0.389041	345.845	333.07	4	4
Medtr3g094160.JCVIMt4.0v1	alpha-galactosidase-like protein [Medicago truncatula]	70.4129	101.616	75.8075	0.692929	0.746018	0.336772	0.389838	344.058	354.848	4	4
Medtr2g016630.JCVIMt4.0v1	cellulose synthase-like protein [Medicago truncatula]	9.0974	15.623	11.3947	0.582307	0.729356	0.148759	0.391525	49.4409	54.0355	4	4
Medtr3g030040.JCVIMt4.0v1	cellulose synthase-like protein [Medicago truncatula]	61.7417	92.3061	57.7678	0.668879	0.625828	0.296728	0.392733	308.096	300.148	4	4
Medtr1g110980.JCVIMt4.0v1	alpha-glucosidase [Medicago truncatula]	2.28391	2.214	2.44434	1.03158	1.10404	0.31735	0.392817	8.99582	9.31668	4	4
Medtr1g073740.JCVIMt4.0v1	cellulose synthase-like protein D3 [Medicago truncatula]	127.321	59.3493	91.4978	2.14527	1.54168	0.00945862	0.40545	373.34	301.694	4	4
Medtr4g063975.JCVIMt4.0v1	expansin A10 [Medicago truncatula]	14.3294	31.5439	19.631	0.45427	0.62234	0.0417166	0.407386	91.7466	102.35	4	4
Medtr2g088770.JCVIMt4.0v1	peroxidase family protein [Medicago truncatula]	31.385	111.167	34.7919	0.282324	0.312971	0.400547	0.413677	285.103	291.917	4	4
Medtr8g432540.JCVIMt4.0v1	homeobox leucine zipper protein [Medicago truncatula]	38.0124	27.2752	41.8311	1.39366	1.53367	0.337138	0.414759	130.575	138.213	4	4
Medtr7g061720.JCVIMt4.0v1	expansin-A1-like protein [Medicago truncatula]	9.01657	14.781	8.87266	0.61001	0.600274	0.408073	0.419901	47.5952	47.3074	4	4
Medtr2g035780.JCVIMt4.0v1	cellulose synthase-like protein [Medicago truncatula]	14.5741	24.0242	15.355	0.606641	0.639145	0.386518	0.42932	77.1966	78.7584	4	4
Medtr3g010770.JCVIMt4.0v1	pectinesterase/pectinesterase inhibitor [Medicago truncatula]	37.4831	69.0679	28.9748	0.5427	0.419512	0.384078	0.430973	213.102	196.086	4	4
Medtr5g057990.JCVIMt4.0v1	alpha-glucosidase [Medicago truncatula]	41.9622	65.5446	49.8678	0.640208	0.760823	0.302508	0.431729	215.014	230.825	4	4
Medtr3g060280.JCVIMt4.0v1	cellulose synthase E1-like protein [Medicago truncatula]	25.2957	7.01258	11.3119	3.60718	1.61309	0.0128717	0.432413	64.6165	36.6491	4	4
Medtr2g097030.JCVIMt4.0v1	expansin A10 [Medicago truncatula]	27.5499	53.8757	30.9114	0.511361	0.573755	0.36878	0.443691	162.851	169.574	4	4
Medtr5g044530.JCVIMt4.0v1	carbohydrate-binding X8 domain protein [Medicago truncatula]	48.583	72.3456	62.6348	0.671541	0.865772	0.251508	0.444276	241.857	269.961	4	4
Medtr4g069240.JCVIMt4.0v1	oligosaccharyltransferase 48 kDa subunit beta [Medicago truncatula]	41.2097	65.2921	51.7638	0.631158	0.792803	0.152793	0.445984	213.004	234.112	4	4
Medtr4g109490.JCVIMt4.0v1	carbohydrate-binding X8 domain protein [Medicago truncatula]	87.4586	157.099	119.033	0.55671	0.757691	0.220633	0.453439	489.115	552.263	4	4
Medtr3g098980.JCVIMt4.0v1	omega-hydroxypalmitate O-feruloyl transferase [Medicago truncatula]	1.1808	4.79017	1.4974	0.246505	0.312598	0.349136	0.455347	11.9419	12.5751	4	4
Medtr4g126920.JCVIMt4.0v1	xyloglucan endotransglucosylase/hydrolase family protein [Medicago truncatula]	334.311	187.3	150.409	1.7849	0.80304	0.131036	0.462439	1043.22	675.418	4	4
Medtr5g083260.JCVIMt4.0v1	trichome birefringence-like protein [Medicago truncatula]	2.8962	8.75877	6.52356	0.330663	0.744803	0.352179	0.463077	23.31	30.5647	4	4
Medtr1g077000.JCVIMt4.0v1	peroxidase family protein [Medicago truncatula]	40.304	47.1387	35.1325	0.855008	0.745301	0.746753	0.464068	174.885	164.542	4	4
Medtr8g432620.JCVIMt4.0v1	methyltransferase [Medicago truncatula]	13.5315	21.377	12.7898	0.632995	0.598298	0.452545	0.465363	69.8171	68.3337	4	4
Medtr8g026680.JCVIMt4.0v1	Rac GTPase activating protein [Medicago truncatula]	2.57551	3.46034	1.89247	0.744295	0.546903	0.365264	0.471037	12.0717	10.7056	4	4
Medtr3g464570.JCVIMt4.0v1	Pmr5/Cas1p GDSL/SGNH-like acyl-esterase family protein [Medicago truncatula]	2.22775	4.96576	3.16396	0.448622	0.637155	0.245533	0.471113	14.387	16.2594	4	4
Medtr3g112480.JCVIMt4.0v1	auxin-induced 5NG4-like protein [Medicago truncatula]	13.8232	31.2502	14.4043	0.442338	0.460935	0.478304	0.47401	90.1468	91.3091	4	4
Medtr5g015260.JCVIMt4.0v1	galactosyl transferase GMA12/MNN10 family protein [Medicago truncatula]	3.27938	6.53759	5.6327	0.501619	0.861587	0.332969	0.477149	19.6339	24.3406	4	4
Medtr3g105790.JCVIMt4.0v1	peroxidase family protein [Medicago truncatula]	6.22082	7.12362	5.88908	0.873266	0.826698	0.775142	0.480715	26.6889	26.0254	4	4
Medtr3g107520.JCVIMt4.0v1	cellulose synthase-like protein [Medicago truncatula]	409.64	359.428	350.863	1.1397	0.976169	0.528432	0.483876	1538.14	1420.58	4	4
Medtr6g007807.JCVIMt4.0v1	xyloglucan glycosyltransferase [Medicago truncatula]	23.1462	32.1377	21.262	0.72022	0.661591	0.388212	0.489502	110.568	106.799	4	4
Medtr6g086115.JCVIMt4.0v1	LRR extensin-like protein [Medicago truncatula]	76.3063	69.6226	60.82	1.096	0.873567	0.120492	0.495336	291.858	260.885	4	4
Medtr7g015970.JCVIMt4.0v1	alpha-1,4-glucan-protein synthase [UDP-forming]-like protein [Medicago truncatula]	38.1453	62.6586	47.2428	0.608779	0.753971	0.152402	0.497818	201.608	219.803	4	4
Medtr2g091175.JCVIMt4.0v1	Pmr5/Cas1p GDSL/SGNH-like acyl-esterase family protein [Medicago truncatula]	152.882	137.445	108.021	1.11232	0.785919	0.7511	0.498228	580.654	490.931	4	4
Medtr6g033085.JCVIMt4.0v1	xyloglucan endotransglucosylase/hydrolase family protein [Medicago truncatula]	8.16577	5.25361	2.65807	1.55432	0.505952	0.151741	0.510951	26.8388	15.8234	4	4
Medtr4g128410.JCVIMt4.0v1	xyloglucan endotransglucosylase/hydrolase family protein [Medicago truncatula]	2.75887	2.29743	1.35731	1.20085	0.590795	0.26336	0.511526	10.1126	7.30947	4	4
Medtr6g004430.JCVIMt4.0v1	GHMP kinase ATP-binding protein, putative [Medicago truncatula]	55.1763	19.5646	24.6831	2.82022	1.26162	0.15047	0.518667	149.482	88.4953	4	4
Medtr7g110780.JCVIMt4.0v1	Chitinase [Medicago truncatula]	1.76654	2.42976	1.2606	0.72704	0.518815	0.612764	0.520365	8.3926	7.38072	4	4
Medtr8g092590.JCVIMt4.0v1	cellulose synthase-like protein [Medicago truncatula]	74.1175	130.94	86.1529	0.566041	0.657957	0.307476	0.52162	410.115	434.186	4	4
Medtr7g060760.JCVIMt4.0v1	pectinacetylesterase family protein [Medicago truncatula]	1.35959	1.93432	1.24351	0.702877	0.642869	0.335555	0.528976	6.58781	6.35566	4	4
Medtr3g110198.JCVIMt4.0v1	exostosin family protein [Medicago truncatula]	2.79115	2.93886	1.54954	0.949741	0.527259	0.903844	0.532924	11.46	8.97679	4	4
Medtr6g088885.JCVIMt4.0v1	glucan endo-1,3-beta-glucosidase-like protein [Medicago truncatula]	3.74859	4.54498	3.26461	0.824775	0.718289	0.67326	0.534295	16.5871	15.6192	4	4
Medtr4g130510.JCVIMt4.0v1	cellulose synthase-like protein [Medicago truncatula]	4.91434	9.9693	7.31689	0.492947	0.733942	0.22595	0.536202	29.7673	34.5724	4	4
Medtr3g094040.JCVIMt4.0v1	expansin A10 [Medicago truncatula]	8.58945	13.8991	8.93134	0.617985	0.642583	0.300911	0.538986	44.9771	45.6609	4	4
Medtr3g452360.JCVIMt4.0v1	CAZy family GT8 glycosyltransferase [Medicago truncatula]	3.53931	6.17125	4.15735	0.573517	0.673665	0.505655	0.54279	19.4211	20.6572	4	4
Medtr3g055610.JCVIMt4.0v1	glycerophosphoryl diester phosphodiesterase family protein [Medicago truncatula]	12.2852	6.99642	9.44596	1.75593	1.35011	0.186988	0.544462	38.5633	32.8848	4	4
Medtr5g081290.JCVIMt4.0v1	exostosin family protein [Medicago truncatula]	21.0608	20.2636	22.9542	1.03934	1.13278	0.92829	0.552411	82.6488	86.4356	4	4
Medtr1g096880.JCVIMt4.0v1	alpha-(1,4)-fucosyltransferase-like protein [Medicago truncatula]	10.7794	11.883	10.1802	0.907123	0.856699	0.494838	0.561907	45.3247	44.1264	4	4
Medtr8g064560.JCVIMt4.0v1	polygalacturonase non-catalytic protein [Medicago truncatula]	197.263	263.794	309.998	0.74779	1.17515	0.0645931	0.564533	922.113	1147.58	4	4
Medtr4g026050.JCVIMt4.0v1	cytochrome P450 family 71 protein [Medicago truncatula]	41.2515	8.43239	12.7857	4.89203	1.51626	0.115742	0.567302	99.3677	42.4361	4	4
Medtr7g073640.JCVIMt4.0v1	alpha-galactosidase-like protein [Medicago truncatula]	1.50517	1.16049	1.35313	1.29701	1.166	0.162234	0.569561	5.33132	5.02724	4	4
Medtr2g013580.JCVIMt4.0v1	callose synthase-like protein [Medicago truncatula]	13.0741	5.94	9.37881	2.20103	1.57892	0.248126	0.572829	38.0283	30.6376	4	4
Medtr7g093450.JCVIMt4.0v1	Pmr5/Cas1p GDSL/SGNH-like acyl-esterase family protein [Medicago truncatula]	2.11994	4.55197	2.48551	0.465718	0.546028	0.45521	0.573405	13.3438	14.075	4	4
Medtr8g023150.JCVIMt4.0v1	pectinesterase/pectinesterase inhibitor [Medicago truncatula]	14.2488	26.998	18.0661	0.527772	0.669167	0.344789	0.574561	82.4935	90.1282	4	4
Medtr8g080490.JCVIMt4.0v1	exostosin-like protein [Medicago truncatula]	4.90259	6.67121	5.32902	0.734887	0.798808	0.575474	0.575797	23.1476	24.0005	4	4
Medtr6g013840.JCVIMt4.0v1	CAZy family GT8 glycosyltransferase [Medicago truncatula]	3.28279	3.58181	2.27022	0.916518	0.633818	0.905245	0.578933	13.7292	11.7041	4	4
Medtr7g108875.JCVIMt4.0v1	pectinesterase/pectinesterase inhibitor, putative [Medicago truncatula]	56.1687	43.4641	34.2191	1.2923	0.787294	0.423421	0.583307	199.266	155.366	4	4
Medtr4g127800.JCVIMt4.0v1	homogentisate phytyltransferase [Medicago truncatula]	1.9208	4.81239	3.30982	0.399136	0.68777	0.32549	0.584537	13.4664	16.2444	4	4
Medtr7g084770.JCVIMt4.0v1	xyloglucan endotransglucosylase/hydrolase family protein [Medicago truncatula]	377.067	425.299	343.836	0.886593	0.808456	0.732421	0.584735	1604.73	1538.27	4	4
Medtr3g110142.JCVIMt4.0v1	beta-1,4-xylosyltransferase, putative [Medicago truncatula]	1.34081	1.6658	1.23302	0.804907	0.740196	0.714106	0.585456	6.01323	5.79763	4	4
Medtr6g015880.JCVIMt4.0v1	COBRA-like protein 2 precursor [Medicago truncatula]	3.74124	3.43741	2.78125	1.08839	0.809113	0.145632	0.586283	14.3573	12.4373	4	4
Medtr7g090890.JCVIMt4.0v1	transmembrane protein 14C [Medicago truncatula]	54.2803	55.3023	50.5231	0.98152	0.913581	0.945867	0.590594	219.165	211.651	4	4
Medtr2g073510.JCVIMt4.0v1	Pmr5/Cas1p GDSL/SGNH-like acyl-esterase family protein [Medicago truncatula]	22.5316	19.0685	14.118	1.18161	0.740387	0.0794389	0.595385	83.2	66.373	4	4
Medtr1g076690.JCVIMt4.0v1	trichome birefringence-like protein [Medicago truncatula]	5.54381	6.65645	5.61075	0.832848	0.842904	0.643853	0.596546	24.4005	24.5344	4	4
Medtr8g037260.JCVIMt4.0v1	cellulose synthase-like protein [Medicago truncatula]	16.3293	16.3072	23.879	1.00136	1.46433	0.998068	0.603154	65.2729	80.3724	4	4
Medtr4g088055.JCVIMt4.0v1	Rho-like GTP-binding protein [Medicago truncatula]	1.22681	3.00407	1.67032	0.408381	0.556018	0.44706	0.608337	8.46176	9.34878	4	4
Medtr2g015550.JCVIMt4.0v1	CAZy family GT8 glycosyltransferase [Medicago truncatula]	15.9407	16.8228	14.6052	0.947568	0.868182	0.847457	0.612514	65.527	62.8561	4	4
Medtr3g037720.JCVIMt4.0v1	secondary cell wall glycosyltransferase family 47 protein [Medicago truncatula]	18.375	20.3741	16.8722	0.901881	0.828122	0.763552	0.613384	77.4981	74.4926	4	4
Medtr4g028930.JCVIMt4.0v1	ovate transcriptional repressor [Medicago truncatula]	3.40045	5.85613	2.13062	0.580666	0.363828	0.642032	0.614191	18.5132	15.9735	4	4
Medtr3g084630.JCVIMt4.0v1	xyloglucan endotransglucosylase/hydrolase family protein [Medicago truncatula]	7.02927	16.897	15.3823	0.416006	0.910356	0.0785411	0.619165	47.8526	64.5587	4	4
Medtr5g016600.JCVIMt4.0v1	beta-1,4-xylosyltransferase, putative [Medicago truncatula]	5.58518	7.88935	5.2814	0.707939	0.669434	0.55678	0.619196	26.9491	26.3415	4	4
Medtr3g100150.JCVIMt4.0v1	HXXXD-type acyl-transferase family protein [Medicago truncatula]	10.69	30.3306	12.5253	0.35245	0.412957	0.572958	0.621212	82.0413	85.7117	4	4
Medtr8g074330.JCVIMt4.0v1	Chitinase (Class Ib) / Hevein [Medicago truncatula]	65.0209	69.7158	46.2362	0.932656	0.66321	0.926296	0.625651	269.473	231.904	4	4
Medtr4g069420.JCVIMt4.0v1	nucleotide-diphospho-sugar transferase family protein [Medicago truncatula]	5.32012	5.17371	6.4424	1.0283	1.24522	0.95091	0.625935	20.9876	23.2322	4	4
Medtr4g084200.JCVIMt4.0v1	beta-1,4-xylosyltransferase IRX10L-like protein, putative [Medicago truncatula]	15.5969	8.36866	12.1709	1.86372	1.45434	0.200475	0.635088	47.9311	41.0791	4	4
Medtr7g102980.JCVIMt4.0v1	indole-3-glycerol phosphate lyase IGL1 [Medicago truncatula]	23.3329	29.7514	27.3833	0.784263	0.920405	0.0576026	0.635238	106.169	114.269	4	4
Medtr1g033420.JCVIMt4.0v1	xyloglucan endotransglucosylase/hydrolase family protein [Medicago truncatula]	17.8747	22.2128	15.8044	0.804701	0.711501	0.430146	0.640426	80.1749	76.0344	4	4
Medtr5g094230.JCVIMt4.0v1	glycerophosphoryl diester phosphodiesterase family protein [Medicago truncatula]	67.6877	87.5607	73.1028	0.773037	0.834881	0.414177	0.642463	310.497	321.327	4	4
Medtr8g079060.JCVIMt4.0v1	Dof domain zinc finger protein [Medicago truncatula]	6.66991	9.26197	6.76152	0.720139	0.730031	0.401527	0.64303	31.8637	32.047	4	4
Medtr8g104820.JCVIMt4.0v1	glycosyl hydrolase family 9 protein [Medicago truncatula]	18.0298	19.9065	19.2645	0.905723	0.967748	0.0446685	0.644803	75.8726	78.342	4	4
Medtr1g101000.JCVIMt4.0v1	pectinacetylesterase family protein [Medicago truncatula]	9.34863	9.49696	7.10453	0.984381	0.748085	0.956771	0.649843	37.6912	33.203	4	4
Medtr3g112180.JCVIMt4.0v1	omega-hydroxypalmitate O-feruloyl transferase [Medicago truncatula]	1.31904	1.10089	1.134	1.19816	1.03007	0.268508	0.654158	4.83986	4.46978	4	4
Medtr8g072000.JCVIMt4.0v1	pectinacetylesterase family protein [Medicago truncatula]	134.528	138.244	105.268	0.973117	0.761462	0.898069	0.658263	545.543	487.023	4	4
Medtr2g086530.JCVIMt4.0v1	glycoside hydrolase family 17 protein [Medicago truncatula]	19.2344	10.2864	8.57981	1.86989	0.834095	0.0416904	0.659347	59.0415	37.7323	4	4
Medtr3g071320.JCVIMt4.0v1	HXXXD-type acyl-transferase family protein [Medicago truncatula]	3.61767	6.01466	5.32883	0.601476	0.885974	0.211525	0.661152	19.2647	22.687	4	4
Medtr3g103500.JCVIMt4.0v1	xyloglucan glycosyltransferase [Medicago truncatula]	3.98791	6.1263	4.22852	0.650948	0.690223	0.608503	0.663878	20.2284	20.7096	4	4
Medtr8g102340.JCVIMt4.0v1	glucan endo-1,3-beta-glucosidase-like protein [Medicago truncatula]	11.5797	11.5485	13.3694	1.0027	1.15767	0.994603	0.667053	46.2563	49.8357	4	4
Medtr8g089180.JCVIMt4.0v1	UDP-D-glucose/UDP-D-galactose 4-epimerase [Medicago truncatula]	2.87848	4.29735	3.28235	0.669827	0.763809	0.325775	0.673409	14.3517	15.1594	4	4
Medtr4g094610.JCVIMt4.0v1	LRR receptor-like kinase family protein [Medicago truncatula]	2.20198	1.89828	1.69985	1.15998	0.895467	0.656761	0.674502	8.20052	7.19627	4	4
Medtr4g100730.JCVIMt4.0v1	exostosin family protein [Medicago truncatula]	10.275	7.90678	6.80114	1.29951	0.860166	0.482974	0.686031	36.3635	29.4158	4	4
Medtr1g052730.JCVIMt4.0v1	exostosin family protein [Medicago truncatula]	8.62192	11.1217	7.78901	0.775235	0.700344	0.69782	0.687433	39.4872	37.8214	4	4
Medtr1g097090.JCVIMt4.0v1	exostosin family protein [Medicago truncatula]	3.4998	4.80364	4.21087	0.728572	0.876598	0.41802	0.688214	16.6069	18.029	4	4
Medtr8g016310.JCVIMt4.0v1	ROOT HAIR defective 3 GTP-binding family protein [Medicago truncatula]	12.7761	14.1365	11.4937	0.903767	0.813052	0.783909	0.696682	53.8252	51.2604	4	4
Medtr7g110900.JCVIMt4.0v1	pectinacetylesterase family protein [Medicago truncatula]	8.0981	12.999	10.6887	0.622978	0.822274	0.496914	0.699646	42.1942	47.3755	4	4
Medtr4g084060.JCVIMt4.0v1	alpha 1,4-glycosyltransferase family protein [Medicago truncatula]	7.65961	10.2074	9.1364	0.750395	0.895072	0.298703	0.700502	35.7341	38.6877	4	4
Medtr8g065030.JCVIMt4.0v1	pectin lyase superfamily protein [Medicago truncatula]	2.82981	2.76924	3.50603	1.02188	1.26606	0.971641	0.701649	11.1981	12.5505	4	4
Medtr4g088965.JCVIMt4.0v1	mediator of RNA polymerase II transcription subunit 16 [Medicago truncatula]	9.17532	12.4241	10.6846	0.738507	0.859986	0.489569	0.708845	43.1989	46.2175	4	4
Medtr3g094060.JCVIMt4.0v1	expansin A10 [Medicago truncatula]	15.8785	27.0288	19.5276	0.587466	0.722473	0.450808	0.712457	85.8147	93.1128	4	4
Medtr3g005560.JCVIMt4.0v1	cellulose synthase-like protein D3 [Medicago truncatula]	6.32519	16.9202	10.3118	0.373824	0.609436	0.463771	0.714535	46.4909	54.4641	4	4
Medtr7g019120.JCVIMt4.0v1	Pmr5/Cas1p GDSL/SGNH-like acyl-esterase family protein [Medicago truncatula]	123.341	97.2096	72.8763	1.26882	0.749682	0.620328	0.715252	441.102	340.172	4	4
Medtr8g081040.JCVIMt4.0v1	xyloglucan endotransglucosylase/hydrolase family protein [Medicago truncatula]	662.348	648.825	552.438	1.02084	0.851444	0.967156	0.720703	2622.35	2402.53	4	4
Medtr2g101090.JCVIMt4.0v1	drug resistance transporter-like ABC domain protein [Medicago truncatula]	10.2283	5.03509	6.23075	2.03141	1.23747	0.325783	0.721712	30.5269	22.5317	4	4
Medtr1g006600.JCVIMt4.0v1	exostosin family protein [Medicago truncatula]	4.50415	2.32248	1.93709	1.93937	0.834062	0.0938791	0.724783	13.6533	8.51914	4	4
Medtr7g079490.JCVIMt4.0v1	alpha-1,4-glucan-protein synthase [UDP-forming]-like protein [Medicago truncatula]	50.6701	52.6322	48.8364	0.962721	0.927882	0.860308	0.726944	206.605	202.937	4	4
Medtr4g011810.JCVIMt4.0v1	katanin p60 ATPase subunit-like protein [Medicago truncatula]	3.2743	3.4683	3.80415	0.944065	1.09684	0.890553	0.727849	13.4852	14.5449	4	4
Medtr4g050000.JCVIMt4.0v1	cellulose synthase H1-like protein [Medicago truncatula]	6.83928	5.6476	4.75711	1.211	0.842323	0.667462	0.728604	24.9738	20.8094	4	4
Medtr0121s0010.JCVIMt4.0v1	transmembrane protein, putative [Medicago truncatula]	17.2973	20.2204	17.0875	0.855439	0.845065	0.683984	0.728619	75.0354	74.6159	4	4
Medtr4g097670.JCVIMt4.0v1	xyloglucan endotransglucosylase/hydrolase family protein [Medicago truncatula]	5.18604	12.2929	8.65193	0.421872	0.703814	0.586966	0.729199	34.9579	41.8897	4	4
Medtr4g092830.JCVIMt4.0v1	Pmr5/Cas1p GDSL/SGNH-like acyl-esterase family protein [Medicago truncatula]	4.08718	4.82514	3.76413	0.847058	0.780107	0.834066	0.735093	17.8246	17.1785	4	4
Medtr3g091380.JCVIMt4.0v1	pectinesterase/pectinesterase inhibitor [Medicago truncatula]	16.5274	30.558	25.7778	0.540851	0.843569	0.32361	0.738212	94.1708	112.672	4	4
Medtr3g095910.JCVIMt4.0v1	UDP-glucuronate:xylan alpha-glucuronosyltransferase [Medicago truncatula]	3.17821	4.91362	4.4323	0.646816	0.902044	0.320264	0.74116	16.1837	18.6918	4	4
Medtr7g012370.JCVIMt4.0v1	CAZy family GT8 glycosyltransferase [Medicago truncatula]	5.9615	7.17843	5.19287	0.830474	0.723399	0.766078	0.744269	26.2799	24.7426	4	4
Medtr8g105350.JCVIMt4.0v1	microtubule-associated protein 70-1 [Medicago truncatula]	3.89014	3.85473	2.74145	1.00919	0.711191	0.989008	0.748275	15.4897	13.1924	4	4
Medtr6g016240.JCVIMt4.0v1	Pmr5/Cas1p GDSL/SGNH-like acyl-esterase family protein [Medicago truncatula]	7.51315	8.03964	7.03657	0.934513	0.875234	0.712983	0.749026	31.1056	30.1524	4	4
Medtr7g011530.JCVIMt4.0v1	pectinesterase [Medicago truncatula]	12.855	13.2308	11.3608	0.9716	0.858665	0.942098	0.749971	52.1715	49.1831	4	4
Medtr5g021160.JCVIMt4.0v1	nodulin MtN21/EamA-like transporter family protein [Medicago truncatula]	4.37434	2.3504	2.76828	1.8611	1.17779	0.261909	0.752171	13.4495	10.2374	4	4
Medtr8g072310.JCVIMt4.0v1	nucleotide-diphospho-sugar transferase family protein [Medicago truncatula]	6.31553	6.74377	5.1178	0.936498	0.758893	0.909709	0.755075	26.1186	23.7231	4	4
Medtr1g094165.JCVIMt4.0v1	microtubule organization protein [Medicago truncatula]	8.96858	6.11614	7.34176	1.46638	1.20039	0.378935	0.756656	30.1694	26.9158	4	4
Medtr4g086010.JCVIMt4.0v1	glycoprotein 3-alpha-L-fucosyltransferase A [Medicago truncatula]	20.6942	20.0377	17.332	1.03277	0.86497	0.924777	0.760145	81.4638	74.7394	4	4
Medtr1g103090.JCVIMt4.0v1	LRR/extensin 2 [Medicago truncatula]	5.11219	2.82719	2.51577	1.80823	0.889848	0.409144	0.765992	15.8788	10.6859	4	4
Medtr7g108310.JCVIMt4.0v1	spermatogenesis-associated-like protein [Medicago truncatula]	8.94127	8.92678	11.0661	1.00162	1.23965	0.998322	0.767053	35.7361	39.9857	4	4
Medtr4g055520.JCVIMt4.0v1	cellulose synthase-like protein A1 [Medicago truncatula]	29.5379	40.0706	30.8787	0.737147	0.770609	0.725029	0.774852	139.217	141.899	4	4
Medtr7g109550.JCVIMt4.0v1	Pmr5/Cas1p GDSL/SGNH-like acyl-esterase family protein [Medicago truncatula]	5.08668	2.92196	3.50533	1.74085	1.19965	0.382771	0.775749	16.0173	12.8546	4	4
Medtr6g086735.JCVIMt4.0v1	kinesin motor family protein [Medicago truncatula]	8.85433	5.58849	6.64649	1.58439	1.18932	0.427893	0.777517	28.8856	24.47	4	4
Medtr4g114850.JCVIMt4.0v1	glycoside hydrolase family 17 protein [Medicago truncatula]	9.08981	11.6831	10.3482	0.778032	0.885743	0.667652	0.782062	41.5458	44.0626	4	4
Medtr2g087960.JCVIMt4.0v1	cellulose synthase H1-like protein [Medicago truncatula]	4.80535	3.48245	2.80351	1.37988	0.805039	0.660111	0.789062	16.5756	12.5719	4	4
Medtr6g016880.JCVIMt4.0v1	Pmr5/Cas1p GDSL/SGNH-like acyl-esterase family protein [Medicago truncatula]	22.2008	23.8297	17.6741	0.931642	0.741683	0.937857	0.789816	92.061	83.0077	4	4
Medtr8g012320.JCVIMt4.0v1	xyloglucan glycosyltransferase [Medicago truncatula]	10.3656	10.2868	8.71819	1.00766	0.847512	0.985534	0.790307	41.3048	38.01	4	4
Medtr3g092310.JCVIMt4.0v1	CAZy family GT8 glycosyltransferase [Medicago truncatula]	19.1802	31.9884	28.6428	0.5996	0.895412	0.435748	0.791685	102.337	121.262	4	4
Medtr2g084275.JCVIMt4.0v1	auxin-regulated protein [Medicago truncatula]	11.4172	8.42514	9.3974	1.35514	1.1154	0.378636	0.792936	39.6848	35.6451	4	4
Medtr8g096160.JCVIMt4.0v1	beta-1,4-xylosyltransferase IRX10L-like protein, putative [Medicago truncatula]	8.16107	9.1259	8.38035	0.894275	0.918304	0.672132	0.796446	34.574	35.0125	4	4
Medtr4g094912.JCVIMt4.0v1	beta-1,4-xylosyltransferase, putative [Medicago truncatula]	8.23506	7.44524	7.97527	1.10608	1.07119	0.752128	0.797932	31.3606	30.841	4	4
Medtr6g016875.JCVIMt4.0v1	Pmr5/Cas1p GDSL/SGNH-like acyl-esterase family protein [Medicago truncatula]	54.4537	37.9826	29.8784	1.43365	0.786634	0.544322	0.800917	184.873	135.722	4	4
Medtr2g044880.JCVIMt4.0v1	pectinesterase/pectinesterase inhibitor [Medicago truncatula]	38.8675	27.455	29.5243	1.41568	1.07537	0.0439016	0.803993	132.645	113.959	4	4
Medtr8g086605.JCVIMt4.0v1	transducin/WD-like repeat-protein [Medicago truncatula]	2.58093	2.58159	2.19181	0.999746	0.849017	0.999483	0.804398	10.325	9.5468	4	4
Medtr1g029350.JCVIMt4.0v1	exostosin family protein [Medicago truncatula]	4.12343	5.08696	4.49547	0.810589	0.883724	0.610435	0.812505	18.4208	19.1649	4	4
Medtr1g073700.JCVIMt4.0v1	cyclopropane-fatty-acyl-phospholipid synthase [Medicago truncatula]	1.898	1.54077	1.77521	1.23185	1.15216	0.479059	0.814148	6.87753	6.63196	4	4
Medtr3g075180.JCVIMt4.0v1	callose synthase-like protein [Medicago truncatula]	10.9617	7.8595	8.8346	1.3947	1.12407	0.429482	0.816856	37.6423	33.3882	4	4
Medtr5g071350.JCVIMt4.0v1	Pmr5/Cas1p GDSL/SGNH-like acyl-esterase family protein [Medicago truncatula]	1.93136	1.5712	1.65651	1.22922	1.0543	0.303724	0.817955	7.00513	6.45544	4	4
Medtr2g087950.JCVIMt4.0v1	cellulose synthase-like protein [Medicago truncatula]	14.259	3.05362	3.71294	4.66955	1.21591	0.293099	0.820875	34.6253	13.5331	4	4
Medtr3g068140.JCVIMt4.0v1	pattern formation protein GNOM protein [Medicago truncatula]	4.23887	4.58861	4.04073	0.923781	0.880601	0.894097	0.827363	17.655	17.2587	4	4
Medtr1g101280.JCVIMt4.0v1	homeobox leucine zipper protein [Medicago truncatula]	3.29901	3.22922	3.4713	1.02161	1.07497	0.936432	0.827715	13.0564	13.401	4	4
Medtr4g032925.JCVIMt4.0v1	phosphoinositide phosphatase SAC4 [Medicago truncatula]	7.34762	5.06161	5.74045	1.45164	1.13411	0.410361	0.831137	24.8185	21.6041	4	4
Medtr6g032820.JCVIMt4.0v1	O-glycosyl hydrolase family 17 protein [Medicago truncatula]	5.01257	4.32401	3.56145	1.15924	0.823645	0.849894	0.833674	18.6732	15.7709	4	4
Medtr8g027220.JCVIMt4.0v1	Ras-related small GTP-binding family protein [Medicago truncatula]	4.58692	3.77388	3.49344	1.21544	0.92569	0.645827	0.838069	16.7216	14.5347	4	4
Medtr3g106700.JCVIMt4.0v1	CGS1 mRNA stability protein [Medicago truncatula]	6.61077	4.02103	4.81392	1.64405	1.19719	0.404092	0.838363	21.2636	17.6699	4	4
Medtr3g073360.JCVIMt4.0v1	vacuolar protein sorting-associated protein VPS9 [Medicago truncatula]	15.5217	14.5655	13.8699	1.06564	0.952242	0.864674	0.842873	60.1744	56.8709	4	4
Medtr1g077990.JCVIMt4.0v1	glucan endo-1,3-beta-glucosidase [Medicago truncatula]	7.41401	10.4693	9.34986	0.708167	0.893074	0.454776	0.844764	35.7666	39.6383	4	4
Medtr1g023700.JCVIMt4.0v1	cytochrome P450 family 71 protein [Medicago truncatula]	11.9994	3.87859	4.57911	3.09376	1.18061	0.0228876	0.845282	31.756	16.9154	4	4
Medtr0011s0020.JCVIMt4.0v1	cellulose synthase-like protein [Medicago truncatula]	8.56953	10.1684	9.37701	0.842757	0.922168	0.138637	0.849219	37.476	39.0909	4	4
Medtr7g058460.JCVIMt4.0v1	transcriptional corepressor leunig-like protein [Medicago truncatula]	10.691	9.1614	7.81215	1.16696	0.852725	0.77329	0.850883	39.7048	33.9471	4	4
Medtr4g045853.JCVIMt4.0v1	xyloglucan endotransglucosylase/hydrolase family protein [Medicago truncatula]	44.2427	38.8916	35.45	1.13759	0.911509	0.790694	0.851329	166.268	148.683	4	4
Medtr7g103590.JCVIMt4.0v1	cellulose synthase-like protein A1 [Medicago truncatula]	2.02418	4.27707	4.05204	0.473264	0.947388	0.339147	0.853746	12.6025	16.6582	4	4
Medtr2g027740.JCVIMt4.0v1	CAZy family GT8 glycosyltransferase [Medicago truncatula]	20.3631	26.6001	24.3442	0.765526	0.91519	0.458173	0.861522	93.9265	101.889	4	4
Medtr7g096160.JCVIMt4.0v1	galacturonosyltransferase [Medicago truncatula]	12.8489	9.83583	8.25896	1.30633	0.839681	0.610203	0.861533	45.3694	36.1896	4	4
Medtr0036s0140.JCVIMt4.0v1	plant invertase/pectin methylesterase inhibitor [Medicago truncatula]	12.1771	8.57797	9.44378	1.41958	1.10093	0.502859	0.865428	41.5101	36.0435	4	4
Medtr6g012800.JCVIMt4.0v1	pectinesterase [Medicago truncatula]	4.9442	6.26063	6.66584	0.789729	1.06472	0.459197	0.865877	22.4097	25.8529	4	4
Medtr7g094010.JCVIMt4.0v1	LRR receptor-like kinase [Medicago truncatula]	9.44142	14.2613	13.5129	0.662032	0.947525	0.0505502	0.873143	47.4054	55.5484	4	4
Medtr4g133600.JCVIMt4.0v1	calcium-binding protein [Medicago truncatula]	13.3777	10.2422	8.46215	1.30613	0.826203	0.679735	0.87692	47.2398	37.4087	4	4
Medtr3g107930.JCVIMt4.0v1	polygalacturonate 4-alpha-galacturonosyltransferase [Medicago truncatula]	7.78975	7.90277	7.15348	0.985699	0.905186	0.972203	0.877502	31.385	30.1125	4	4
Medtr4g077920.JCVIMt4.0v1	exostosin family protein [Medicago truncatula]	3.34748	3.4372	3.15586	0.973897	0.918148	0.938608	0.883263	13.5693	13.1861	4	4
Medtr8g098350.JCVIMt4.0v1	glutamate-cysteine ligase B [Medicago truncatula]	70.7599	71.6712	68.6363	0.987285	0.957655	0.964434	0.889048	284.862	280.615	4	4
Medtr1g085070.JCVIMt4.0v1	pectinacetylesterase family protein [Medicago truncatula]	34.6757	8.1976	9.0886	4.22999	1.10869	0.0456558	0.892688	85.7467	34.5724	4	4
Medtr8g014360.JCVIMt4.0v1	drug resistance transporter-like ABC domain protein [Medicago truncatula]	158.969	77.1935	84.346	2.05935	1.09266	0.0787687	0.900871	472.324	323.079	4	4
Medtr5g029100.JCVIMt4.0v1	xyloglucan endotransglucosylase/hydrolase family protein [Medicago truncatula]	175.765	118.701	113.564	1.48074	0.956724	0.272892	0.90195	588.931	464.528	4	4
Medtr4g078220.JCVIMt4.0v1	callose synthase-like protein [Medicago truncatula]	8.4292	8.98882	8.37133	0.937742	0.931304	0.876159	0.904963	34.836	34.7203	4	4
Medtr1g057850.JCVIMt4.0v1	3-deoxy-manno-octulosonate cytidylyltransferase [Medicago truncatula]	5.59765	5.5204	5.21727	1.01399	0.945089	0.965229	0.906718	22.2361	21.4753	4	4
Medtr3g060240.JCVIMt4.0v1	cellulose synthase E1-like protein [Medicago truncatula]	8.03447	2.83461	3.09878	2.83442	1.09319	0.244475	0.910104	21.7382	11.8668	4	4
Medtr7g071990.JCVIMt4.0v1	D-alanine-D-alanine ligase [Medicago truncatula]	7.59941	8.20566	8.5585	0.926118	1.043	0.887533	0.921862	31.6101	33.5283	4	4
Medtr7g090810.JCVIMt4.0v1	F-box protein interaction domain protein [Medicago truncatula]	2.71347	1.7779	1.95412	1.52622	1.09912	0.364431	0.924408	8.98274	7.46405	4	4
Medtr7g109200.JCVIMt4.0v1	cellulose synthase-like protein [Medicago truncatula]	6.99992	6.02649	5.86374	1.16152	0.972995	0.344828	0.926454	26.0528	23.7805	4	4
Medtr7g092780.JCVIMt4.0v1	pectinesterase [Medicago truncatula]	3.02506	4.59412	4.70887	0.658464	1.02498	0.0427734	0.929667	15.2384	18.606	4	4
Medtr3g080410.JCVIMt4.0v1	glycoside hydrolase family 17 protein [Medicago truncatula]	12.0106	14.5022	15.1792	0.82819	1.04668	0.705497	0.930413	53.0256	59.3628	4	4
Medtr8g098345.JCVIMt4.0v1	UDP-N-acetylmuramyl-tripeptide synthetase [Medicago truncatula]	12.6548	14.9047	14.5736	0.849052	0.977791	0.509461	0.934054	55.119	58.9566	4	4
Medtr0034s0170.JCVIMt4.0v1	trehalose-6-phosphate synthase [Medicago truncatula]	2.10055	3.46175	3.32142	0.606789	0.959464	0.500479	0.93543	11.1246	13.5663	4	4
Medtr2g032100.JCVIMt4.0v1	UDP-D-glucose/UDP-D-galactose 4-epimerase [Medicago truncatula]	28.6736	22.4308	23.183	1.27832	1.03353	0.467543	0.936034	102.209	91.2275	4	4
Medtr3g023150.JCVIMt4.0v1	elongation defective 1 protein/ELD1 protein [Medicago truncatula]	12.4915	12.7396	12.1425	0.980526	0.953131	0.961429	0.943165	50.4621	49.7641	4	4
Medtr5g031480.JCVIMt4.0v1	glycosyltransferase family protein [Medicago truncatula]	7.89873	9.77527	10.1284	0.808032	1.03613	0.736281	0.94636	35.348	39.8074	4	4
Medtr7g090740.JCVIMt4.0v1	elongation defective 1 protein/ELD1 protein [Medicago truncatula]	4.23054	4.29579	4.24804	0.98481	0.988883	0.897782	0.947571	17.0527	17.0877	4	4
Medtr4g108060.JCVIMt4.0v1	PPR containing plant-like protein [Medicago truncatula]	4.59914	2.43906	2.317	1.88562	0.949956	0.416658	0.954976	14.0764	9.51214	4	4
Medtr2g099465.JCVIMt4.0v1	class I chitinase [Medicago truncatula]	32.8715	19.6074	19.784	1.67649	1.00901	0.0208868	0.956627	104.958	78.7826	4	4
Medtr4g014960.JCVIMt4.0v1	defective in exine formation protein [Medicago truncatula]	13.7307	14.1733	13.5937	0.968773	0.959105	0.938484	0.956902	55.8082	55.5341	4	4
Medtr4g126950.JCVIMt4.0v1	Pmr5/Cas1p GDSL/SGNH-like acyl-esterase family protein [Medicago truncatula]	4.52825	4.25263	4.37043	1.06481	1.0277	0.889829	0.969325	17.5617	17.2461	4	4
Medtr1g070490.JCVIMt4.0v1	glycosyltransferase family 8 protein [Medicago truncatula]	3.40723	2.85007	2.92095	1.19549	1.02487	0.664587	0.971411	12.5146	11.542	4	4
Medtr1g015530.JCVIMt4.0v1	LRR receptor-like kinase family protein [Medicago truncatula]	11.0717	11.2786	11.0124	0.981659	0.976398	0.972793	0.971429	44.7007	44.582	4	4
Medtr3g049330.JCVIMt4.0v1	Pmr5/Cas1p GDSL/SGNH-like acyl-esterase family protein [Medicago truncatula]	97.3016	46.6684	47.9582	2.08496	1.02764	0.236096	0.974174	287.94	189.253	4	4
Medtr3g462760.JCVIMt4.0v1	laccase/diphenol oxidase family protein [Medicago truncatula]	5.32157	14.688	14.5438	0.362308	0.990184	0.317856	0.975705	40.0191	58.4635	4	4
Medtr4g119980.JCVIMt4.0v1	P-loop nucleoside triphosphate hydrolase superfamily protein [Medicago truncatula]	38.976	32.7919	32.295	1.18859	0.984846	0.66748	0.980435	143.536	130.174	4	4
Medtr0041s0030.JCVIMt4.0v1	EIN2-like protein, nramp transporter [Medicago truncatula]	24.1652	20.3191	20.1236	1.18929	0.990376	0.684116	0.986019	88.9687	80.8854	4	4
Medtr4g094715.JCVIMt4.0v1	pectin lyase superfamily protein [Medicago truncatula]	1.48178	2.20482	2.16767	0.672067	0.983152	0.614005	0.987557	7.3732	8.74497	4	4
Medtr7g076150.JCVIMt4.0v1	methyltransferase PMT16, putative [Medicago truncatula]	2.40059	3.48534	3.46084	0.688766	0.99297	0.534611	0.990471	11.7719	13.8924	4	4
Medtr2g101990.JCVIMt4.0v1	kinesin motor catalytic domain protein [Medicago truncatula]	22.6667	19.0468	19.1519	1.19005	1.00552	0.533929	0.990541	83.4269	76.3974	4	4
Medtr1g032520.JCVIMt4.0v1	microtubule-associated protein 70-1 [Medicago truncatula]	11.638	8.51962	8.42219	1.36603	0.988563	0.632864	0.991319	40.3153	33.8836	4	4
Medtr2g436650.JCVIMt4.0v1	kinesin motor catalytic domain protein [Medicago truncatula]	11.0395	7.9662	8.03152	1.38579	1.0082	0.472749	0.991991	38.0114	31.9954	4	4
Medtr2g061380.JCVIMt4.0v1	glucan synthase-like protein [Medicago truncatula]	20.7023	17.7298	17.6088	1.16765	0.993173	0.790071	0.99358	76.8643	70.6773	4	4
Medtr1g050340.JCVIMt4.0v1	transcriptional corepressor leunig-like protein [Medicago truncatula]	10.459	9.45587	9.48588	1.10609	1.00317	0.872101	0.996369	39.8298	37.8835	4	4
Medtr7g005950.JCVIMt4.0v1	glucan synthase-like protein [Medicago truncatula]	3.45222	3.03522	3.02929	1.13739	0.998047	0.79926	0.997636	12.9749	12.129	4	4
Medtr4g128400.JCVIMt4.0v1	xyloglucan endotransglucosylase/hydrolase family protein [Medicago truncatula]	1.60283	2.25447	1.04721	0.710956	0.464503	0.381357	0.0475097	7.71459	6.60335	4	4
Medtr4g026200.JCVIMt4.0v1	cytochrome P450 family 71 protein [Medicago truncatula]	4.00921	0.858664	2.97154	4.66912	3.46066	0.0871835	0.0550323	9.73574	7.66041	4	4
Medtr8g072010.JCVIMt4.0v1	pectinacetylesterase family protein [Medicago truncatula]	0.846726	6.4073	2.70076	0.13215	0.421513	0.121677	0.0697369	14.5081	18.2161	4	4
Medtr8g102260.JCVIMt4.0v1	LRR/extensin [Medicago truncatula]	0.937248	2.47507	1.7033	0.378676	0.688184	0.178179	0.14394	6.82463	8.35675	4	4
Medtr2g017960.JCVIMt4.0v1	fasciclin domain protein [Medicago truncatula]	0.754211	17.8577	6.25596	0.0422345	0.350322	0.00367427	0.15014	37.2238	48.2273	4	4
Medtr5g023680.JCVIMt4.0v1	cytochrome P450 family 71 protein [Medicago truncatula]	2.02848	1.06601	3.18602	1.90288	2.98875	0.544117	0.351912	6.18896	8.50406	4	4
Medtr3g009020.JCVIMt4.0v1	glycoside hydrolase family 5 protein [Medicago truncatula]	14.112	2.41869	5.15249	5.83459	2.13029	0.000605061	0.394734	33.0615	15.1424	4	4
Medtr6g090080.JCVIMt4.0v1	LRR/extensin [Medicago truncatula]	1.32288	2.04752	1.16696	0.646087	0.569937	0.537848	0.446729	6.74079	6.42896	4	4
Medtr5g066320.JCVIMt4.0v1	chromosome-associated kinesin KIF4A-like protein [Medicago truncatula]	3.43332	0.855051	1.55549	4.01534	1.81917	0.0383142	0.458585	8.57674	4.82107	4	4
Medtr2g049670.JCVIMt4.0v1	carbohydrate-binding X8 domain protein [Medicago truncatula]	1.23102	2.25869	1.69637	0.545015	0.751042	0.574832	0.485928	6.97942	7.91012	4	4
Medtr4g007220.JCVIMt4.0v1	galactoside 2-alpha-L-fucosyltransferase-like protein [Medicago truncatula]	1.81001	4.04167	1.41281	0.447836	0.34956	0.564892	0.56703	11.7034	10.909	4	4
Medtr5g035580.JCVIMt4.0v1	UDP-glucosyltransferase family protein [Medicago truncatula]	3.14645	1.06207	1.7971	2.96256	1.69207	0.0909612	0.572605	8.41703	5.71834	4	4
Medtr1g023720.JCVIMt4.0v1	cytochrome P450 family 71 protein [Medicago truncatula]	6.14897	1.69995	3.18323	3.61715	1.87254	0.194507	0.592122	15.6978	9.76635	4	4
Medtr4g094882.JCVIMt4.0v1	chromosome-associated kinesin KIF4A-like protein [Medicago truncatula]	1.48227	1.36784	2.01254	1.08366	1.47133	0.890802	0.647666	5.70022	6.76075	4	4
Medtr1g073720.JCVIMt4.0v1	coiled-coil protein [Medicago truncatula]	3.25159	1.83401	1.2445	1.77294	0.678565	0.540051	0.72807	10.1712	6.15702	4	4
Medtr2g437810.JCVIMt4.0v1	transducin/WD-like repeat-protein [Medicago truncatula]	1.39539	1.06111	1.18945	1.31503	1.12095	0.526014	0.758911	4.91299	4.50112	4	4
Medtr1g103080.JCVIMt4.0v1	LRR amino-terminal domain protein [Medicago truncatula]	3.23212	1.36259	1.28234	2.37204	0.941103	0.262832	0.76956	9.18943	5.28987	4	4
Medtr3g110200.JCVIMt4.0v1	glycosyltransferase plant-like protein [Medicago truncatula]	1.77972	1.12644	1.4512	1.57995	1.2883	0.40183	0.781766	5.81232	5.15527	4	4
Medtr3g436010.JCVIMt4.0v1	BZIP transcription factor [Medicago truncatula]	2.81165	2.57956	1.88369	1.08997	0.730237	0.846485	0.791173	10.7824	8.9265	4	4
Medtr1g018940.JCVIMt4.0v1	chromosome-associated kinesin KIF4A-like protein [Medicago truncatula]	2.82707	2.34847	1.82564	1.20379	0.777376	0.802428	0.795064	10.3511	8.34821	4	4
Medtr3g040450.JCVIMt4.0v1	hypothetical protein MTR_3g040450 [Medicago truncatula]	1.37972	1.04051	1.28548	1.326	1.23543	0.357441	0.797899	4.84045	4.65197	4	4
Medtr8g102840.JCVIMt4.0v1	exostosin family protein [Medicago truncatula]	2.29259	2.45032	1.92467	0.93563	0.785475	0.939426	0.834604	9.48583	8.74997	4	4
Medtr1g019270.JCVIMt4.0v1	triacylglycerol lipase-like protein [Medicago truncatula]	1.96095	1.43629	1.39317	1.36529	0.969976	0.482557	0.970039	6.79447	5.65891	4	4
Medtr2g017970.JCVIMt4.0v1	fasciclin domain protein [Medicago truncatula]	0.770635	27.4725	9.37236	0.0280511	0.341154	0.0823785	0.0116331	56.4863	73.6898	4	4
Medtr0122s0020.JCVIMt4.0v1	expansin-like protein B1 [Medicago truncatula]	1.52658	8.35728	1.58271	0.182665	0.189381	0.111606	0.0329898	19.7677	19.88	4	4
Medtr4g059780.JCVIMt4.0v1	fasciclin domain protein, partial [Medicago truncatula]	0.591871	18.5356	4.32988	0.0319316	0.233598	0.0233503	0.0200618	38.255	45.731	4	4
Medtr8g087460.JCVIMt4.0v1	fasciclin domain protein [Medicago truncatula]	0.264874	9.36298	2.53816	0.0282895	0.271085	0.0314807	0.0825174	19.2557	23.8023	4	4
Medtr4g059840.JCVIMt4.0v1	fasciclin-like arabinogalactan protein [Medicago truncatula]	0.0787905	10.2318	3.14293	0.00770057	0.307173	0.024674	0.11984	20.6212	26.7494	4	4
Medtr8g087450.JCVIMt4.0v1	fasciclin domain protein [Medicago truncatula]	0.749617	24.9541	4.65322	0.0300399	0.186471	0.150962	0.135083	51.4074	59.2146	4	4
Medtr8g087470.JCVIMt4.0v1	fasciclin domain protein [Medicago truncatula]	0.281978	12.252	3.45557	0.0230149	0.282042	0.0602931	0.159345	25.0679	31.4151	4	4
Medtr4g078535.JCVIMt4.0v1	LRR/extensin [Medicago truncatula]	0.603123	8.32844	1.64419	0.0724173	0.197418	0.101867	0.178818	17.8631	19.9453	4	4
Medtr1g058560.JCVIMt4.0v1	casparian strip membrane protein [Medicago truncatula]	0.907542	2.61403	0.714223	0.347182	0.273227	0.183001	0.248763	7.04314	6.6565	4	4
Medtr8g086600.JCVIMt4.0v1	cellulose synthase-like protein [Medicago truncatula]	0.799561	6.73833	1.42314	0.118659	0.211201	0.301218	0.340069	15.0758	16.3229	4	4
Medtr4g053380.JCVIMt4.0v1	fasciclin-like arabinogalactan protein [Medicago truncatula]	0.462661	3.6019	1.93007	0.128449	0.535848	0.134319	0.345533	8.12912	11.0639	4	4
Medtr1g112210.JCVIMt4.0v1	Pmr5/Cas1p GDSL/SGNH-like acyl-esterase family protein [Medicago truncatula]	0.816587	2.21542	1.41268	0.368592	0.637657	0.2675	0.360237	6.06402	7.2562	4	4
Medtr8g075100.JCVIMt4.0v1	peroxidase family protein [Medicago truncatula]	0.688608	3.53845	1.23849	0.194608	0.350011	0.331624	0.421451	8.45411	9.55388	4	4
Medtr2g017950.JCVIMt4.0v1	fasciclin domain protein [Medicago truncatula]	0.368981	12.3923	6.31813	0.029775	0.509843	0.108929	0.43737	25.5226	37.4208	4	4
Medtr6g015905.JCVIMt4.0v1	alpha-1,4-glucan-protein synthase [UDP-forming]-like protein [Medicago truncatula]	1.13749	3.46138	1.40999	0.328623	0.407348	0.296635	0.504576	9.19773	9.74273	4	4
Medtr2g073260.JCVIMt4.0v1	trehalose-6-phosphate synthase [Medicago truncatula]	1.02119	2.14284	0.880206	0.476556	0.410766	0.596154	0.525083	6.32806	6.0461	4	4
Medtr1g090733.JCVIMt4.0v1	glycosyltransferase family protein [Medicago truncatula]	1.18144	1.36132	0.895271	0.867865	0.657651	0.825278	0.586168	5.08551	4.51317	4	4
Medtr0040s0140.JCVIMt4.0v1	expansin A20 [Medicago truncatula]	1.92961	0.999316	0.960167	1.93093	0.960824	0.507089	0.762617	5.85784	3.91897	4	4
Medtr2g090735.JCVIMt4.0v1	NAC transcription factor-like protein [Medicago truncatula]	1.07943	1.92284	1.46441	0.561375	0.76159	0.62371	0.76956	6.00454	6.7745	4	4
Medtr3g102170.JCVIMt4.0v1	chromosome-associated kinesin KIF4A-like protein [Medicago truncatula]	2.36303	1.82884	1.53166	1.29209	0.8375	0.645265	0.882615	8.38374	6.721	4	4
Medtr5g019220.JCVIMt4.0v1	CAZy family GT8 glycosyltransferase [Medicago truncatula]	0.937865	1.83129	1.88996	0.512133	1.03204	0.408013	0.962484	5.53831	7.44251	4	4
Medtr2g462000.JCVIMt4.0v1	COBRA-like protein 2 precursor [Medicago truncatula]	0.298078	7.49004	1.3172	0.0397966	0.175861	0.110094	0.0785443	15.5762	17.6145	4	4
Medtr3g082440.JCVIMt4.0v1	endo-1,4-beta-glucanase [Medicago truncatula]	1.07101	0.565709	1.07847	1.89322	1.9064	0.00967293	0.174163	3.27344	3.28836	4	4
Medtr2g086740.JCVIMt4.0v1	plant integral membrane protein [Medicago truncatula]	0.636746	2.71806	0.575306	0.234265	0.211661	0.247371	0.248571	6.70961	6.58673	4	4
Medtr4g046713.JCVIMt4.0v1	peroxidase family protein [Medicago truncatula]	1.48439	4.81485	0.580825	0.308293	0.120632	0.334903	0.363765	12.5985	10.7914	4	4
Medtr4g124855.JCVIMt4.0v1	unknown [Medicago truncatula]	0.984022	1.09747	0.46834	0.896626	0.426744	0.920285	0.385444	4.16299	3.13162	4	4
Medtr3g021060.JCVIMt4.0v1	Pmr5/Cas1p GDSL/SGNH-like acyl-esterase family protein [Medicago truncatula]	1.79366	0.494082	1.33912	3.63028	2.71032	0.181447	0.487559	4.57548	3.66641	4	4
Medtr3g086750.JCVIMt4.0v1	glycoside hydrolase family 5 protein [Medicago truncatula]	1.30704	0.648152	1.26498	2.01656	1.95168	0.375301	0.535809	3.91038	3.82627	4	4
Medtr1g116370.JCVIMt4.0v1	glucan synthase-like protein [Medicago truncatula]	1.2296	0.753409	1.13675	1.63205	1.50881	0.387326	0.539366	3.96603	3.78031	4	4
Medtr8g099865.JCVIMt4.0v1	galactoside 2-alpha-L-fucosyltransferase-like protein [Medicago truncatula]	0.944809	1.4906	1.05819	0.633846	0.709908	0.600558	0.691013	4.87081	5.09757	4	4
Medtr5g021710.JCVIMt4.0v1	transcription factor [Medicago truncatula]	0.986756	1.2031	0.864763	0.82018	0.718782	0.814661	0.737231	4.3797	4.13572	4	4
Medtr2g044810.JCVIMt4.0v1	pectinesterase/pectinesterase inhibitor [Medicago truncatula]	1.4179	1.22719	0.911204	1.1554	0.742512	0.760292	0.830884	5.29018	4.27679	4	4
Medtr8g068110.JCVIMt4.0v1	rhamnogalacturonate lyase B-like protein [Medicago truncatula]	1.63896	0.766215	0.754699	2.13904	0.98497	0.042379	0.98597	4.81036	3.04183	4	4
Medtr2g008160.JCVIMt4.0v1	class III peroxidase [Medicago truncatula]	0.417543	4.40461	0.292757	0.0947967	0.066466	0.0658638	0.0486576	9.64431	9.39474	4	4
Medtr8g096530.JCVIMt4.0v1	omega-hydroxypalmitate O-feruloyl transferase [Medicago truncatula]	3.16621	0.128503	0.693822	24.6393	5.39928	0.28936	0.106432	6.58943	1.64465	4	4
Medtr3g084620.JCVIMt4.0v1	xyloglucan endotransglucosylase/hydrolase family protein [Medicago truncatula]	0.597423	1.61312	0.30136	0.370352	0.186818	0.234635	0.107216	4.42109	3.82897	4	4
Medtr8g092190.JCVIMt4.0v1	nucleotide/sugar transporter family protein [Medicago truncatula]	0.0894633	1.73428	0.791755	0.0515854	0.456533	0.0135774	0.127722	3.64748	5.05206	4	4
Medtr8g024480.JCVIMt4.0v1	NAC transcription factor-like protein [Medicago truncatula]	0.210744	2.06685	0.732735	0.101964	0.354518	0.190748	0.187869	4.55518	5.59916	4	4
Medtr1g069605.JCVIMt4.0v1	cellulose synthase-like protein [Medicago truncatula]	0.216629	3.73003	0.327946	0.058077	0.0879205	0.138156	0.189517	7.89331	8.11595	4	4
Medtr7g011090.JCVIMt4.0v1	casparian strip membrane protein [Medicago truncatula]	0.249785	1.89749	0.648169	0.13164	0.341593	0.0965427	0.213901	4.29455	5.09131	4	4
Medtr2g437770.JCVIMt4.0v1	peroxidase family protein [Medicago truncatula]	0.122345	11.2819	0.417023	0.0108443	0.0369639	0.3223	0.316483	22.8085	23.3978	4	4
Medtr4g025690.JCVIMt4.0v1	pectinesterase/pectinesterase inhibitor [Medicago truncatula]	1.94938	0.880844	0.29735	2.21308	0.337575	0.359547	0.423194	5.66044	2.35639	4	4
Medtr2g090270.JCVIMt4.0v1	expansin-like protein B1 [Medicago truncatula]	0.355732	1.08524	0.833654	0.327791	0.768175	0.171738	0.43721	2.88195	3.83779	4	4
Medtr5g062290.JCVIMt4.0v1	glycoside hydrolase family 5 protein [Medicago truncatula]	1.58803	0.622294	0.93552	2.55189	1.50334	0.154255	0.44541	4.42064	3.11563	4	4
Medtr5g041900.JCVIMt4.0v1	casparian strip membrane protein [Medicago truncatula]	0.758196	1.03661	0.307077	0.731422	0.296233	0.810737	0.560358	3.5896	2.68737	4	4
Medtr1g019540.JCVIMt4.0v1	UDP-glucuronate:xylan alpha-glucuronosyltransferase [Medicago truncatula]	0.769544	1.88342	0.87476	0.408588	0.464452	0.608155	0.561416	5.30594	5.51637	4	4
Medtr4g112025.JCVIMt4.0v1	glucan endo-1,3-beta-glucosidase-like protein [Medicago truncatula]	1.16529	0.883207	0.567662	1.31938	0.642728	0.822533	0.565796	4.09699	2.90174	4	4
Medtr2g032710.JCVIMt4.0v1	polygalacturonase plant-like protein [Medicago truncatula]	0.706663	0.764656	2.65094	0.924159	3.46684	0.959688	0.589236	2.94264	6.83119	4	4
Medtr3g047390.JCVIMt4.0v1	callose synthase-like protein [Medicago truncatula]	0.999772	0.815964	0.478617	1.22526	0.586566	0.689488	0.611952	3.63147	2.58916	4	4
Medtr5g012600.JCVIMt4.0v1	pectinesterase [Medicago truncatula]	1.42531	0.638774	1.25368	2.23132	1.96263	0.426313	0.621106	4.12817	3.7849	4	4
Medtr0136s0010.JCVIMt4.0v1	Pmr5/Cas1p GDSL/SGNH-like acyl-esterase family protein [Medicago truncatula]	1.2032	1.46725	0.751642	0.820032	0.512278	0.799598	0.634821	5.3409	4.43779	4	4
Medtr7g012860.JCVIMt4.0v1	cytochrome P450 family 71 protein [Medicago truncatula]	1.12911	1.20941	0.876521	0.93361	0.724753	0.685681	0.680977	4.67704	4.17185	4	4
Medtr4g035980.JCVIMt4.0v1	pectinesterase/pectinesterase inhibitor [Medicago truncatula]	1.04134	1.26272	0.647712	0.82468	0.512948	0.349019	0.705835	4.60813	3.82087	4	4
Medtr3g450800.JCVIMt4.0v1	cellulose synthase-like protein [Medicago truncatula]	0.388556	1.25457	0.716042	0.309713	0.570748	0.459838	0.810644	3.28625	3.94122	4	4
Medtr3g100230.JCVIMt4.0v1	chromosome-associated kinesin KIF4-like protein, putative [Medicago truncatula]	1.37109	0.528355	0.66588	2.59502	1.26029	0.292557	0.816342	3.79889	2.38847	4	4
Medtr8g085390.JCVIMt4.0v1	carbohydrate-binding X8 domain protein [Medicago truncatula]	0.638915	1.13653	1.12453	0.562163	0.989438	0.27878	0.905701	3.55089	4.52212	4	4
Medtr2g019345.JCVIMt4.0v1	glycoside hydrolase family 17 protein [Medicago truncatula]	0.555083	0.945786	0.866775	0.586902	0.91646	0.791605	0.94777	3.00174	3.62512	4	4
Medtr3g111380.JCVIMt4.0v1	rhamnogalacturonate lyase B-like protein [Medicago truncatula]	0.749202	0.864591	0.919588	0.866539	1.06361	0.826711	0.958639	3.22758	3.56836	4	4
Medtr4g097640.JCVIMt4.0v1	xyloglucan endotransglucosylase/hydrolase family protein [Medicago truncatula]	0.58112	1.27313	1.26408	0.45645	0.992895	0.616978	0.995845	3.7085	5.07443	4	4
Medtr2g105560.JCVIMt4.0v1	pectinesterase [Medicago truncatula]	0.181096	1.10249	0.233352	0.164261	0.211659	0.131902	0.140214	2.56717	2.67168	4	4
Medtr1g086390.JCVIMt4.0v1	polygalacturonase/glycoside hydrolase family protein [Medicago truncatula]	0.949129	0.98558	0.412397	0.963016	0.41843	0.908039	0.143817	3.86942	2.79595	4	4
Medtr8g089400.JCVIMt4.0v1	carbohydrate-binding X8 domain protein [Medicago truncatula]	0.823889	0.98151	0.414782	0.83941	0.422596	0.67065	0.157669	3.6108	2.79258	4	4
Medtr1g061510.JCVIMt4.0v1	cellulose synthase-like protein A1 [Medicago truncatula]	0.547793	0.786854	0.372176	0.696181	0.472992	0.393532	0.3113	2.66929	2.31806	4	4
Medtr6g061710.JCVIMt4.0v1	trichome birefringence-like protein [Medicago truncatula]	0.740482	1.33904	0.642636	0.552993	0.479922	0.272265	0.412855	4.15905	3.96336	4	4
Medtr8g076110.JCVIMt4.0v1	transcription factor [Medicago truncatula]	1.00989	0.591984	0.444992	1.70593	0.751696	0.384004	0.431081	3.20374	2.07395	4	4
Medtr1g058570.JCVIMt4.0v1	casparian strip membrane protein [Medicago truncatula]	0.628473	1.67852	0.527543	0.374421	0.31429	0.470899	0.43188	4.61399	4.41213	4	4
Medtr4g087970.JCVIMt4.0v1	pectinesterase/pectinesterase inhibitor [Medicago truncatula]	1.42275	0.197204	0.373048	7.21458	1.89168	0.408511	0.4326	3.2399	1.14051	4	4
Medtr1g026020.JCVIMt4.0v1	expansin-A1-like protein [Medicago truncatula]	0.562592	1.70494	0.667527	0.329977	0.391524	0.250871	0.441383	4.53507	4.74494	4	4
Medtr4g065017.JCVIMt4.0v1	myb transcription factor [Medicago truncatula]	0.430508	0.724751	0.479007	0.594008	0.660927	0.511552	0.451588	2.31052	2.40752	4	4
Medtr1g025980.JCVIMt4.0v1	peroxidase family protein [Medicago truncatula]	0.20595	3.01703	0.3117	0.0682625	0.103313	0.428427	0.454883	6.44596	6.65746	4	4
Medtr4g016960.JCVIMt4.0v1	late embryogenesis abundant protein B19.1A [Medicago truncatula]	1.21336	0.355528	0.188619	3.41284	0.53053	0.0826742	0.496187	3.13778	1.08829	4	4
Medtr8g104655.JCVIMt4.0v1	pectinesterase/pectinesterase inhibitor [Medicago truncatula]	0.63395	1.12833	0.425345	0.561847	0.376968	0.516023	0.502389	3.52456	3.10735	4	4
Medtr2g073500.JCVIMt4.0v1	Pmr5/Cas1p GDSL/SGNH-like acyl-esterase family protein [Medicago truncatula]	0.591221	1.07334	0.366861	0.550823	0.341794	0.568477	0.514301	3.32912	2.8804	4	4
Medtr7g087100.JCVIMt4.0v1	secondary cell wall glycosyltransferase family 47 protein [Medicago truncatula]	0.283682	0.635049	0.349694	0.446709	0.550657	0.561588	0.682915	1.83746	1.96949	4	4
Medtr4g088245.JCVIMt4.0v1	NAC transcription factor-like protein [Medicago truncatula]	0.423275	0.607173	0.492768	0.697125	0.811579	0.735341	0.800427	2.0609	2.19988	4	4
Medtr3g080190.JCVIMt4.0v1	glycosyl hydrolase family 9 protein [Medicago truncatula]	0.48977	0.960293	0.741057	0.510022	0.771698	0.519664	0.800614	2.90013	3.4027	4	4
Medtr2g062730.JCVIMt4.0v1	NAC transcription factor-like protein [Medicago truncatula]	0.52058	0.449647	0.542109	1.15775	1.20563	0.711187	0.926032	1.94045	1.98351	4	4
Medtr1g105535.JCVIMt4.0v1	class I chitinase [Medicago truncatula]	0.72157	0.801928	0.780496	0.899795	0.973275	0.894074	0.968386	3.047	3.16485	4	4
Medtr1g086540.JCVIMt4.0v1	pectinesterase [Medicago truncatula]	0.374318	0.0565531	0.376785	6.61887	6.66249	0.274055	0.0479697	0.861742	0.866676	4	4
Medtr4g069350.JCVIMt4.0v1	nucleotide-diphospho-sugar transferase family protein [Medicago truncatula]	0.158781	0.191694	0.399888	0.828303	2.08607	0.721051	0.0833771	0.70095	1.18316	4	4
Medtr4g074390.JCVIMt4.0v1	PPR containing plant-like protein [Medicago truncatula]	0.224347	0.338933	0.159257	0.661922	0.469877	0.381864	0.139113	1.12656	0.996378	4	4
Medtr4g036030.JCVIMt4.0v1	transcription factor [Medicago truncatula]	0.151875	0.380554	0.238202	0.39909	0.625935	0.221786	0.150904	1.06486	1.23751	4	4
Medtr2g095800.JCVIMt4.0v1	xyloglucan endotransglucosylase/hydrolase family protein [Medicago truncatula]	0.175195	0.31647	0.782381	0.553593	2.47222	0.158813	0.161537	0.983329	2.1977	4	4
Medtr1g105900.JCVIMt4.0v1	xyloglucan endotransglucosylase/hydrolase family protein [Medicago truncatula]	0.675682	0.43985	0.255591	1.53616	0.581086	0.458632	0.166375	2.23106	1.39088	4	4
Medtr4g133610.JCVIMt4.0v1	PPR containing plant-like protein [Medicago truncatula]	0.140593	0.0466066	0.188864	3.01659	4.05231	0.195527	0.214764	0.3744	0.470942	4	4
Medtr4g028660.JCVIMt4.0v1	F-box protein interaction domain protein [Medicago truncatula]	0.218461	0.0699962	0.147013	3.12104	2.1003	0.558499	0.314058	0.576915	0.434019	4	4
Medtr3g060220.JCVIMt4.0v1	cellulose synthase-like protein [Medicago truncatula]	0.48361	0.698968	0.473457	0.691892	0.677366	0.314597	0.390483	2.36516	2.34485	4	4
Medtr3g048440.JCVIMt4.0v1	LRR receptor-like kinase [Medicago truncatula]	0.0738101	0.153155	0.0635382	0.481931	0.414862	0.391849	0.405443	0.45393	0.433386	4	4
Medtr5g038510.JCVIMt4.0v1	pectate lyase P59-like protein [Medicago truncatula]	0.0677385	0.156103	0.226775	0.433934	1.45273	0.332942	0.453288	0.447683	0.765757	4	4
Medtr6g027310.JCVIMt4.0v1	secondary cell wall glycosyltransferase family 47 protein [Medicago truncatula]	0.114547	0.299211	0.144377	0.38283	0.482526	0.410418	0.468273	0.827517	0.887177	4	4
Medtr2g087980.JCVIMt4.0v1	cellulose synthase H1-like protein [Medicago truncatula]	0.3694	0.45232	0.151757	0.816678	0.335508	0.721583	0.486927	1.64344	1.20815	4	4
Medtr2g062640.JCVIMt4.0v1	natural resistance associated macrophage protein [Medicago truncatula]	0.595976	0.800799	0.663953	0.744226	0.829113	0.473656	0.487332	2.79355	2.9295	4	4
Medtr2g035760.JCVIMt4.0v1	polygalacturonase QRT3-like protein [Medicago truncatula]	0.195122	0.112434	0.0819995	1.73544	0.729313	0.610591	0.565188	0.615112	0.388867	4	4
Medtr8g102240.JCVIMt4.0v1	NAC transcription factor-like protein [Medicago truncatula]	0.221779	0.302716	0.188286	0.73263	0.621989	0.804275	0.588074	1.04899	0.982003	4	4
Medtr7g108890.JCVIMt4.0v1	pectinesterase/pectinesterase inhibitor [Medicago truncatula]	0.357474	0.358888	0.150439	0.996058	0.419181	0.981846	0.622743	1.43272	1.01866	4	4
Medtr2g077990.JCVIMt4.0v1	peroxidase family protein [Medicago truncatula]	0.224346	0.168351	0.125319	1.33261	0.74439	0.408344	0.718159	0.785393	0.587338	4	4
Medtr3g031770.JCVIMt4.0v1	O-glycosyl hydrolase family 17 protein [Medicago truncatula]	0.821547	0.843462	0.785073	0.974018	0.930775	0.893284	0.719669	3.33002	3.25707	4	4
Medtr1g037550.JCVIMt4.0v1	cytochrome P450 family protein [Medicago truncatula]	0.187071	0.172997	0.144729	1.08136	0.8366	0.945303	0.733804	0.720136	0.635452	4	4
Medtr3g007770.JCVIMt4.0v1	cellulose synthase-like protein [Medicago truncatula]	0.286095	0.409018	0.26999	0.699467	0.660092	0.805423	0.750726	1.39022	1.35801	4	4
Medtr4g016940.JCVIMt4.0v1	Pmr5/Cas1p GDSL/SGNH-like acyl-esterase family protein [Medicago truncatula]	0.094252	0.498708	0.303702	0.188992	0.608976	0.501682	0.764629	1.18592	1.60482	4	4
Medtr8g102590.JCVIMt4.0v1	anaphase-promoting complex subunit 11 RING-H2 finger protein [Medicago truncatula]	0.139203	0.273298	0.348925	0.509345	1.27672	0.0514953	0.766463	0.825	1.24445	4	4
Medtr3g008640.JCVIMt4.0v1	pectinesterase/pectinesterase inhibitor [Medicago truncatula]	0.19657	0.115743	0.0986719	1.69833	0.852511	0.10568	0.800207	0.624625	0.428829	4	4
Medtr5g012080.JCVIMt4.0v1	transcription factor [Medicago truncatula]	0.30203	0.510073	0.490555	0.592132	0.961735	0.20918	0.866762	1.62421	2.00126	4	4
Medtr5g085730.JCVIMt4.0v1	glycosyl hydrolase family 9 protein [Medicago truncatula]	0.214815	0.380426	0.333061	0.564671	0.875495	0.655917	0.870197	1.19048	1.42697	4	4
Medtr0036s0320.JCVIMt4.0v1	hypothetical protein MTR_0036s0320 [Medicago truncatula]	0.680854	0.640844	0.585106	1.06243	0.913023	0.881371	0.871975	2.6434	2.4519	4	4
Medtr4g113080.JCVIMt4.0v1	LisH-SSDP-WD40 [Medicago truncatula]	0.141008	0.127806	0.116178	1.1033	0.909018	0.375265	0.893808	0.537627	0.487967	4	4
Medtr2g103410.JCVIMt4.0v1	polygalacturonase [Medicago truncatula]	0.248479	0.437241	0.50033	0.568288	1.14429	0.713748	0.89477	1.37144	1.87514	4	4
Medtr2g078280.JCVIMt4.0v1	peroxidase family protein [Medicago truncatula]	0.124425	0.20121	0.175426	0.618383	0.871855	0.511515	0.909706	0.65127	0.753272	4	4
Medtr4g094592.JCVIMt4.0v1	pentatricopeptide (PPR) repeat protein [Medicago truncatula]	0.650189	0.593417	0.571965	1.09567	0.963849	0.0908156	0.914256	2.48721	2.33076	4	4
Medtr8g078240.JCVIMt4.0v1	CAZy family GT8 glycosyltransferase [Medicago truncatula]	0.370091	0.414203	0.440077	0.8935	1.06247	0.82055	0.915418	1.56859	1.70856	4	4
Medtr8g093630.JCVIMt4.0v1	glucan synthase-like protein [Medicago truncatula]	0.120655	0.0872051	0.0732552	1.38358	0.840033	0.732403	0.915732	0.415721	0.320921	4	4
Medtr3g106690.JCVIMt4.0v1	glycosyltransferase [Medicago truncatula]	0.0898673	0.156968	0.136247	0.572519	0.867991	0.246357	0.919837	0.493671	0.586431	4	4
Medtr1g098550.JCVIMt4.0v1	cellulose synthase-like protein [Medicago truncatula]	0.704669	0.584233	0.558459	1.20614	0.955885	0.859785	0.937021	2.5778	2.28538	4	4
Medtr3g096200.JCVIMt4.0v1	glucan synthase-like protein [Medicago truncatula]	0.120438	0.0832775	0.072998	1.44622	0.876563	0.788681	0.939946	0.40743	0.312551	4	4
Medtr3g435430.JCVIMt4.0v1	expansin A10 [Medicago truncatula]	0.213332	0.399945	0.431376	0.533403	1.07859	0.706915	0.962538	1.22655	1.66264	4	4
Medtr5g069680.JCVIMt4.0v1	laccase/diphenol oxidase family protein [Medicago truncatula]	0.124866	0.468062	0.472	0.266773	1.00841	0.29336	0.99307	1.18586	1.88013	4	4
Medtr4g025980.JCVIMt4.0v1	cytochrome P450 family 71 protein [Medicago truncatula]	0.236039	0.220981	0.220246	1.06815	0.996676	0.900734	0.998602	0.91404	0.882453	4	4
Medtr1g093985.JCVIMt4.0v1	hypothetical protein MTR_1g093960 [Medicago truncatula]	0	0.075702	0	0	0	0.5	0.5	0.151404	0.151404	1	1
Medtr4g124950.JCVIMt4.0v1	jasmonate zim-domain protein [Medicago truncatula]	0	0.135124	0	0	0	0.5	0.5	0.270248	0.270248	1	1
Medtr4g110020.JCVIMt4.0v1	BSD domain protein [Medicago truncatula]	0	0.0286123	0	0	0	0.5	0.5	0.0572247	0.0572247	1	1
Medtr1g088860.JCVIMt4.0v1	nuclear transcription factor Y protein [Medicago truncatula]	0	0.0323546	0	0	0	0.5	0.5	0.0647092	0.0647092	1	1
Medtr2g069650.JCVIMt4.0v1	seed maturation protein [Medicago truncatula]	0	0	0.266491	#DIV/0!	#DIV/0!	#DIV/0!	0.5	0	0.532982	0	1
Medtr1g019930.JCVIMt4.0v1	26S proteasome non-ATPase regulatory subunit-like protein [Medicago truncatula]	0	0	0.0629887	#DIV/0!	#DIV/0!	#DIV/0!	0.5	0	0.125977	0	1
Medtr2g016730.JCVIMt4.0v1	unknown [Medicago truncatula]	0	0	0.0454378	#DIV/0!	#DIV/0!	#DIV/0!	0.5	0	0.0908756	0	1
Medtr7g059330.JCVIMt4.0v1	B3 domain transcription factor [Medicago truncatula]	0	0	0.0261134	#DIV/0!	#DIV/0!	#DIV/0!	0.5	0	0.0522268	0	1
Medtr6g012970.JCVIMt4.0v1	AP2/ERF domain transcription factor [Medicago truncatula]	0.111739	0	0	#DIV/0!	#DIV/0!	0.5	#DIV/0!	0.223478	0	1	0
Medtr2g017865.JCVIMt4.0v1	MADS-box transcription factor [Medicago truncatula]	0.068067	0	0	#DIV/0!	#DIV/0!	0.5	#DIV/0!	0.136134	0	1	0
Medtr6g035365.JCVIMt4.0v1	hypothetical protein MTR_6g035365 [Medicago truncatula]	0.0413916	0	0	#DIV/0!	#DIV/0!	0.5	#DIV/0!	0.0827831	0	1	0
Medtr6g015975.JCVIMt4.0v1	MADS-box transcription factor [Medicago truncatula]	0.0260316	0	0	#DIV/0!	#DIV/0!	0.5	#DIV/0!	0.0520631	0	1	0
Medtr3g061370.JCVIMt4.0v1	plant-specific B3-DNA-binding domain protein [Medicago truncatula]	0.0676077	0	0	#DIV/0!	#DIV/0!	0.5	#DIV/0!	0.135215	0	1	0
Medtr3g031240.JCVIMt4.0v1	MADS-box transcription factor family protein [Medicago truncatula]	0.0576692	0	0	#DIV/0!	#DIV/0!	0.5	#DIV/0!	0.115338	0	1	0
Medtr6g465510.JCVIMt4.0v1	dehydration-responsive element-binding protein [Medicago truncatula]	0.0898603	0	0	#DIV/0!	#DIV/0!	0.5	#DIV/0!	0.179721	0	1	0
Medtr8g015250.JCVIMt4.0v1	BZIP transcription factor [Medicago truncatula]	0.155843	0	0	#DIV/0!	#DIV/0!	0.5	#DIV/0!	0.311686	0	1	0
Medtr1g041615.JCVIMt4.0v1	MADS-box transcription factor family protein [Medicago truncatula]	0.0570284	0	0	#DIV/0!	#DIV/0!	0.5	#DIV/0!	0.114057	0	1	0
Medtr7g016630.JCVIMt4.0v1	MADS-box transcription factor [Medicago truncatula]	0.0305813	0	0	#DIV/0!	#DIV/0!	0.5	#DIV/0!	0.0611625	0	1	0
Medtr3g103180.JCVIMt4.0v1	hypothetical protein MTR_3g103180 [Medicago truncatula]	0.0685987	0	0	#DIV/0!	#DIV/0!	0.5	#DIV/0!	0.137197	0	1	0
Medtr1g112680.JCVIMt4.0v1	transcription factor aborted microspores-like protein [Medicago truncatula]	0	0	0.0390794				0.00429627	0	0.0781588	0	2
Medtr8g032610.JCVIMt4.0v1	AP2 domain class transcription factor [Medicago truncatula]	0	0.0385196	0	0	0	0.0256403	0.0256403	0.0770392	0.0770392	2	2
Medtr5g070440.JCVIMt4.0v1	B3 DNA-binding domain protein [Medicago truncatula]	0	0.0958404	0	0	0	0.224865	0.224865	0.191681	0.191681	2	2
Medtr7g096700.JCVIMt4.0v1	AP2 domain class transcription factor [Medicago truncatula]	0.184772	0	0.0623589	#DIV/0!	#DIV/0!	0.5	0.5	0.369544	0.124718	1	1
Medtr2g086390.JCVIMt4.0v1	ABA response element-binding factor [Medicago truncatula]	0.100913	0	0.0336007	#DIV/0!	#DIV/0!	0.5	0.5	0.201826	0.0672013	1	1
Medtr4g068300.JCVIMt4.0v1	B3 DNA-binding domain protein [Medicago truncatula]	0.0726305	0	0.0367682	#DIV/0!	#DIV/0!	0.5	0.5	0.145261	0.0735364	1	1
Medtr4g051538.JCVIMt4.0v1	MADS-box transcription factor family protein [Medicago truncatula]	0.179914	0	0.0299527	#DIV/0!	#DIV/0!	0.5	0.5	0.359829	0.0599054	1	1
Medtr8g006640.JCVIMt4.0v1	JAB1/Mov34/MPN/PAD-1 ubiquitin protease [Medicago truncatula]	0.0535571	0	0.0534981	#DIV/0!	#DIV/0!	0.5	0.5	0.107114	0.106996	1	1
Medtr3g084980.JCVIMt4.0v1	MADS-box transcription factor [Medicago truncatula]	0.0391993	0.0739347	0	0.530188	0	0.5	0.5	0.226268	0.147869	2	1
Medtr4g133952.JCVIMt4.0v1	nuclear transcription factor Y protein [Medicago truncatula]	0.0389016	0.0733732	0	0.530188	0	0.5	0.5	0.22455	0.146746	2	1
Medtr4g127140.JCVIMt4.0v1	MADS-box transcription factor family protein [Medicago truncatula]	0.0378476	0.15476	0	0.244556	0	0.652692	0.5	0.385216	0.309521	2	1
Medtr1g070070.JCVIMt4.0v1	AP2 domain class transcription factor [Medicago truncatula]	0.490762	0.153957	0	3.18766	0	0.693524	0.5	1.28944	0.307914	2	1
Medtr8g033220.JCVIMt4.0v1	MADS-box transcription factor [Medicago truncatula]	0.0320127	0.0981761	0	0.326075	0	0.700665	0.5	0.260378	0.196352	2	1
Medtr7g096780.JCVIMt4.0v1	ethylene-responsive transcription factor 1B [Medicago truncatula]	0.0371476	0.0349607	0	1.06255	0	0.980699	0.5	0.144217	0.0699214	2	1
Medtr4g112490.JCVIMt4.0v1	AP2 domain class transcription factor [Medicago truncatula]	0.0394306	0.0371094	0	1.06255	0	0.980699	0.5	0.15308	0.0742187	2	1
Medtr7g076570.JCVIMt4.0v1	FBD-associated F-box plant protein [Medicago truncatula]	0	0.0185666	0.0591187	0	3.18415	0.5	0.693725	0.0371331	0.15537	1	2
Medtr2g081600.JCVIMt4.0v1	nuclear transcription factor Y protein [Medicago truncatula]	0	0.148541	0.0737102	0	0.496229	0.5	0.793244	0.297081	0.444502	1	2
Medtr4g119270.JCVIMt4.0v1	ethylene response factor [Medicago truncatula]	0	0.0524918	0.0781439	0	1.48869	0.5	0.876561	0.104984	0.261271	1	2
Medtr1g056530.JCVIMt4.0v1	CCAAT-binding transcription factor [Medicago truncatula]	0	0.0289679	0.030746	0	1.06138	0.5	0.981049	0.0579359	0.119428	1	2
Medtr2g461710.JCVIMt4.0v1	MADS-box transcription factor family protein [Medicago truncatula]	0	0.149602	0.148473	0	0.992459	0.5	0.997591	0.299203	0.59615	1	2
Medtr3g005530.JCVIMt4.0v1	MADS-box transcription factor [Medicago truncatula]	0.0408278	0	0	#DIV/0!	#DIV/0!	0.000652799	#DIV/0!	0.0816557	0	2	0
Medtr1g046200.JCVIMt4.0v1	plant-specific B3-DNA-binding domain protein [Medicago truncatula]	0.11522	0	0	#DIV/0!	#DIV/0!	0.000652802	#DIV/0!	0.23044	0	2	0
Medtr2g461760.JCVIMt4.0v1	MADS-box transcription factor [Medicago truncatula]	0.250535	0	0.168317			0.5	0.00429627	0.501069	0.336635	1	2
Medtr7g084370.JCVIMt4.0v1	AP2 domain class transcription factor [Medicago truncatula]	0.0261329	0	0.0526708			0.5	0.00429627	0.0522657	0.105342	1	2
Medtr8g468760.JCVIMt4.0v1	F-box/RNI/FBD-like domain protein [Medicago truncatula]	0	0.0887627	0.0375656	0	0.423214	0.331526	0.162341	0.177525	0.252656	2	3
Medtr1g021295.JCVIMt4.0v1	B3 DNA-binding domain protein [Medicago truncatula]	0.107426	0.103932	0	1.03362	0	0.98392	0.183809	0.422714	0.207863	3	2
Medtr1g021350.JCVIMt4.0v1	plant-specific B3-DNA-binding domain protein [Medicago truncatula]	0.0549844	0	0.0557273	#DIV/0!	#DIV/0!	0.000652801	0.5	0.109969	0.111455	2	1
Medtr2g103700.JCVIMt4.0v1	ethylene response factor [Medicago truncatula]	0.14939	0	0.0504521	#DIV/0!	#DIV/0!	0.205355	0.5	0.29878	0.100904	2	1
Medtr3g102570.JCVIMt4.0v1	MADS-box transcription factor family protein [Medicago truncatula]	0.112642	0	0.028144	#DIV/0!	#DIV/0!	0.295559	0.5	0.225285	0.056288	2	1
Medtr7g093010.JCVIMt4.0v1	myb-like DNA-binding domain, shaqkyf class protein [Medicago truncatula]	0.118938	0.0242972	0	4.89514	0	0.298641	0.5	0.286471	0.0485945	3	1
Medtr1g023170.JCVIMt4.0v1	AP2 domain class transcription factor [Medicago truncatula]	0.368329	0	0.0266491	#DIV/0!	#DIV/0!	0.33083	0.5	0.736659	0.0532982	2	1
Medtr1g070000.JCVIMt4.0v1	ethylene-responsive transcription factor 1B [Medicago truncatula]	0.20067	0	0.121953	#DIV/0!	#DIV/0!	0.344349	0.5	0.401339	0.243907	2	1
Medtr1g069985.JCVIMt4.0v1	ethylene-responsive transcription factor 1B [Medicago truncatula]	0.128496	0.0437553	0	2.93668	0	0.506432	0.5	0.344502	0.0875107	3	1
Medtr4g008070.JCVIMt4.0v1	GATA type zinc finger transcription factor family protein [Medicago truncatula]	0.0366078	0.0748454	0.0549638	0.489112	0.734365	0.789598	0.5	0.222906	0.259618	2	2
Medtr8g064700.JCVIMt4.0v1	bHLH transcription factor [Medicago truncatula]	0	0.281464	0.0601919	0	0.213853	0.454899	0.599802	0.562928	0.683312	2	3
Medtr1g074310.JCVIMt4.0v1	ethylene response factor [Medicago truncatula]	0.0542015	0.153346	0.0542529	0.353458	0.353794	0.5	0.716483	0.415095	0.415198	2	2
Medtr1g028560.JCVIMt4.0v1	AP2 domain class transcription factor [Medicago truncatula]	0.0918715	0.318662	0.130224	0.288304	0.40866	0.5	0.746976	0.821067	0.897773	2	2
Medtr8g096970.JCVIMt4.0v1	Clavata3/ESR (CLE) gene family member [Medicago truncatula]	1.30032	0.553105	0.32936	2.35095	0.595475	0.100109	0.84192	3.70685	1.76493	3	2
Medtr7g081795.JCVIMt4.0v1	AP2-domain DNA-binding protein [Medicago truncatula]	0.250195	0.950706	0.292171	0.263167	0.30732	0.390441	0.047582	2.4018	2.48575	3	3
Medtr5g031000.JCVIMt4.0v1	MADS-box transcription factor [Medicago truncatula]	0.130627	1.58107	0.16532	0.0826195	0.104563	0.390227	0.476791	3.42339	3.49278	3	3
Medtr6g465690.JCVIMt4.0v1	dehydration-responsive element-binding protein 1B [Medicago truncatula]	0.0313279	0.720216	0.190312	0.0434979	0.264243	0.28821	0.51571	1.50309	1.82106	3	3
Medtr4g108340.JCVIMt4.0v1	transmembrane protein, putative [Medicago truncatula]	0.238514	0	0.137189			0.090961	0.00429627	0.477028	0.274378	2	2
Medtr8g036130.JCVIMt4.0v1	MADS-box transcription factor family protein [Medicago truncatula]	0.321399	0	0.0588232			0.0583579	0.00429627	0.642798	0.117646	2	2
Medtr8g092460.JCVIMt4.0v1	DNA-binding domain protein [Medicago truncatula]	0.0438093	0.477016	0.0219255	0.0918403	0.0459637	0.210883	0.115193	1.04165	0.997884	3	3
Medtr8g085960.JCVIMt4.0v1	AP2 domain class transcription factor [Medicago truncatula]	0.198272	0.491012	0.0330768	0.403803	0.0673645	0.523628	0.115451	1.37857	1.04818	3	3
Medtr8g006815.JCVIMt4.0v1	AP2 domain class transcription factor [Medicago truncatula]	0.140651	0.107836	0.388592	1.3043	3.60353	0.916413	0.148511	0.496975	0.992857	2	3
Medtr6g465420.JCVIMt4.0v1	CBF/DREB1 transcription factor [Medicago truncatula]	0.0663013	0.328047	0	0.202109	0	0.18467	0.148975	0.788697	0.656094	4	2
Medtr6g017055.JCVIMt4.0v1	TCP family transcription factor [Medicago truncatula]	0.0880674	0.065676	0	1.34094	0	0.46235	0.224865	0.307487	0.131352	4	2
Medtr2g015050.JCVIMt4.0v1	ethylene response factor [Medicago truncatula]	0.0606781	0.350188	0	0.173273	0	0.328706	0.279265	0.821732	0.700376	4	2
Medtr6g029180.JCVIMt4.0v1	AP2 domain class transcription factor [Medicago truncatula]	0.0247442	0.45335	0.123838	0.0545807	0.273163	0.502086	0.451574	0.956187	1.15438	3	3
Medtr1g009900.JCVIMt4.0v1	flowering-promoting factor-like protein [Medicago truncatula]	0	0.4086	0.211891	0	0.518578	0.183809	0.490161	0.817199	1.24098	2	4
Medtr8g097310.JCVIMt4.0v1	PLATZ transcription factor family protein, putative [Medicago truncatula]	0.12686	0.450458	0.0321106	0.281625	0.0712844	0.435534	0.503425	1.15464	0.965137	3	3
Medtr1g077020.JCVIMt4.0v1	homeobox domain, ZF-HD class protein [Medicago truncatula]	0.106536	0.217665	0.036004	0.489447	0.16541	0.736592	0.604358	0.648401	0.507338	3	2
Medtr6g465460.JCVIMt4.0v1	dehydration-responsive element-binding protein 1B [Medicago truncatula]	0.022267	0.134537	0.0450896	0.165509	0.335147	0.356384	0.633286	0.313607	0.359252	3	3
Medtr4g065370.JCVIMt4.0v1	AP2-like ethylene-responsive transcription factor [Medicago truncatula]	0.0165655	0.116988	0.0503164	0.1416	0.4301	0.384294	0.710056	0.267107	0.334609	3	3
Medtr5g077740.JCVIMt4.0v1	PLATZ transcription factor family protein, putative [Medicago truncatula]	0.313838	0.0800416	0.158344	3.92093	1.97826	0.5	0.71028	0.787759	0.47677	2	3
Medtr6g017265.JCVIMt4.0v1	zinc-finger of monoamine-oxidase A repressor R1 [Medicago truncatula]	0.266313	0.243426	0.0994786	1.09402	0.40866	0.957375	0.746976	1.01948	0.68581	3	2
Medtr1g077640.JCVIMt4.0v1	bHLH transcription factor-like protein [Medicago truncatula]	0.111239	0.0454486	0.0225529	2.44757	0.496229	0.508576	0.793244	0.313374	0.136003	3	2
Medtr2g019750.JCVIMt4.0v1	AP2 domain class transcription factor [Medicago truncatula]	0.0241343	0.0719554	0.0488706	0.335406	0.679179	0.0318455	0.810856	0.192179	0.241652	3	3
Medtr2g098180.JCVIMt4.0v1	AP2-like ethylene-responsive transcription factor [Medicago truncatula]	0.0585955	0.0898037	0.0742721	0.652484	0.827049	0.836795	0.939916	0.296799	0.328152	3	2
Medtr5g039450.JCVIMt4.0v1	F-box/RNI/FBD-like domain protein [Medicago truncatula]	0.0267321	0.0503167	0.0537681	0.531276	1.06859	0.810896	0.956085	0.154098	0.20817	2	3
Medtr7g081805.JCVIMt4.0v1	AP2-domain DNA-binding protein [Medicago truncatula]	0.655205	4.06926	0.693847	0.161013	0.170509	0.242966	0.189246	9.44893	9.52622	3	4
Medtr4g102670.JCVIMt4.0v1	ethylene response factor [Medicago truncatula]	0.242102	3.28662	1.41316	0.0736628	0.429973	0.437389	0.634391	7.05745	9.39956	3	4
Medtr6g012220.JCVIMt4.0v1	ZF-HD protein dimerization region protein [Medicago truncatula]	0.316361	4.28492	0.58993	0.0738314	0.137676	0.160323	0.0669325	9.20256	9.74969	3	4
Medtr4g086220.JCVIMt4.0v1	AP2/ERF domain transcription factor [Medicago truncatula]	0.083911	0.362104	1.12479	0.231732	3.10627	0.151763	0.0853337	0.89203	2.9738	3	4
Medtr8g006840.JCVIMt4.0v1	ethylene response factor [Medicago truncatula]	0.73076	0.0497882	1.12523	14.6774	22.6004	0.452009	0.268478	1.5611	2.35004	3	3
Medtr7g069930.JCVIMt4.0v1	hypothetical protein MTR_7g069930 [Medicago truncatula]	0.756177	0.90236	0.19152	0.837999	0.212243	0.127015	0.404516	3.31707	2.18776	4	3
Medtr7g078400.JCVIMt4.0v1	bHLH transcription factor [Medicago truncatula]	0.634088	0.64776	1.06715	0.978894	1.64745	0.989863	0.764326	2.56369	3.42982	3	3
Medtr4g086160.JCVIMt4.0v1	AP2/ERF domain transcription factor [Medicago truncatula]	0.0385906	1.45055	1.01011	0.0266042	0.696364	0.465507	0.814357	2.97828	4.92131	3	4
Medtr8g091720.JCVIMt4.0v1	nuclear transcription factor Y protein [Medicago truncatula]	0.277372	0.948081	0.124843	0.292562	0.131679	0.0886299	0.309269	2.45091	2.14585	4	3
Medtr4g094798.JCVIMt4.0v1	hypothetical protein MTR_4g094798 [Medicago truncatula]	0.563555	0.690469	0.3411	0.816191	0.494012	0.862214	0.739674	2.50805	2.06314	3	3
Medtr3g069290.JCVIMt4.0v1	hypothetical protein MTR_3g069290 [Medicago truncatula]	0.758595	0.102051	0.109051	7.43351	1.06859	0.367643	0.956085	1.72129	0.422203	3	3
Medtr5g015090.JCVIMt4.0v1	BZIP transcription factor [Medicago truncatula]	0.207906	0.493009	0.0831389	0.421709	0.168636	0.131127	0.0282741	1.40183	1.1523	4	3
Medtr7g021010.JCVIMt4.0v1	ethylene response factor [Medicago truncatula]	0.278829	0.112358	0.0743029	2.48162	0.661308	0.315895	0.0509434	0.782373	0.373321	4	3
Medtr8g006410.JCVIMt4.0v1	ethylene response factor [Medicago truncatula]	0.190883	0.222065	0.15441	0.859584	0.695335	0.844279	0.11198	0.825897	0.752949	3	4
Medtr4g109830.JCVIMt4.0v1	MADS-box transcription factor [Medicago truncatula]	0.117921	0.0301211	0.178162	3.91491	5.91484	0.504288	0.132743	0.296085	0.416565	3	3
Medtr1g021330.JCVIMt4.0v1	plant-specific B3-DNA-binding domain protein [Medicago truncatula]	0.10402	0.053113	0.130368	1.95846	2.45454	0.512863	0.195822	0.314265	0.366962	3	3
Medtr8g010340.JCVIMt4.0v1	ethylene response factor [Medicago truncatula]	0.376317	0.166422	0.0341793	2.26122	0.205377	0.643518	0.275034	1.08548	0.401203	4	3
Medtr0147s0060.JCVIMt4.0v1	rad3-related DNA helicase family protein [Medicago truncatula]	0.0422361	0.0953273	0.0211056	0.443064	0.221401	0.366067	0.27666	0.275127	0.232866	4	3
Medtr0003s0590.JCVIMt4.0v1	MADS-box transcription factor [Medicago truncatula]	0.166077	0.0339269	0.29988	4.89514	8.83899	0.298641	0.291888	0.400008	0.667613	3	3
Medtr3g005420.JCVIMt4.0v1	B3 DNA-binding domain protein [Medicago truncatula]	0.075024	0.0153325	0.150537	4.89313	9.81814	0.503216	0.320027	0.180713	0.331739	3	3
Medtr8g075130.JCVIMt4.0v1	BZIP transcription factor [Medicago truncatula]	0.044219	0.354623	0.399552	0.124693	1.1267	0.408659	0.396664	0.797684	1.50835	3	4
Medtr5g015070.JCVIMt4.0v1	AP2 domain transcription factor, putative [Medicago truncatula]	0.304686	0.514331	0.169789	0.592392	0.330116	0.227544	0.495565	1.63803	1.36824	4	3
Medtr4g071590.JCVIMt4.0v1	GATA type zinc finger transcription factor family protein [Medicago truncatula]	0.127123	0.0324549	0.128409	3.91691	3.95653	0.209472	0.504457	0.319156	0.321727	3	3
Medtr5g020230.JCVIMt4.0v1	GATA type zinc finger transcription factor family protein [Medicago truncatula]	0.35829	0.152506	0.391903	2.34935	2.56975	0.587231	0.576841	1.02159	1.08882	3	3
Medtr8g099215.JCVIMt4.0v1	ethylene response factor [Medicago truncatula]	0.0873672	0.0846413	0.0590519	1.03221	0.697673	0.611805	0.588466	0.344017	0.287386	4	3
Medtr7g104480.JCVIMt4.0v1	ABA response element-binding factor [Medicago truncatula]	0.0936493	0.332255	0.0790954	0.281859	0.238056	0.543128	0.603525	0.851809	0.822702	4	3
Medtr7g070220.JCVIMt4.0v1	DRE transcription factor [Medicago truncatula]	0.480219	0.0525357	0.138573	9.14081	2.63769	0.0246218	0.610251	1.06551	0.382217	3	3
Medtr4g059710.JCVIMt4.0v1	core histone H2A/H2B/H3/H4 [Medicago truncatula]	0.547502	0.117664	0.349548	4.65309	2.97072	0.12362	0.629164	1.33033	0.934424	3	3
Medtr2g009890.JCVIMt4.0v1	MADS-box transcription factor [Medicago truncatula]	0.154744	0.148385	0.0933557	1.04286	0.629147	0.942019	0.717299	0.606258	0.483481	3	4
Medtr1g101970.JCVIMt4.0v1	MADS-box transcription factor [Medicago truncatula]	0.283599	0.23873	0.164318	1.18795	0.688302	0.789812	0.74265	1.04466	0.806097	4	3
Medtr4g108720.JCVIMt4.0v1	MADS-box transcription factor family protein [Medicago truncatula]	0.034955	0.102836	0.141327	0.339911	1.3743	0.271258	0.786708	0.275581	0.488324	3	4
Medtr3g099080.JCVIMt4.0v1	squamosa promoter-binding 13A-like protein [Medicago truncatula]	0.159446	0.0698141	0.0458821	2.28386	0.657204	0.63332	0.790624	0.45852	0.231392	3	3
Medtr1g038300.JCVIMt4.0v1	MADS-box transcription factor [Medicago truncatula]	0.112585	0.172459	0.113341	0.652819	0.657204	0.787134	0.790624	0.570088	0.571601	3	3
Medtr4g087240.JCVIMt4.0v1	zinc-finger of monoamine-oxidase A repressor R1 [Medicago truncatula]	0.236653	0.161192	0.175545	1.46814	1.08904	0.827378	0.966634	0.795689	0.673475	3	3
Medtr1g041245.JCVIMt4.0v1	cyclin-like F-box protein [Medicago truncatula]	0.0448125	0.0686446	0.067518	0.652819	0.983588	0.787134	0.984594	0.226914	0.272325	3	3
Medtr2g090235.JCVIMt4.0v1	ethylene response factor [Medicago truncatula]	0.285922	0.160511	0.158135	1.78133	0.985201	0.0874165	0.989727	0.892866	0.637292	3	3
Medtr1g114380.JCVIMt4.0v1	TCP family transcription factor [Medicago truncatula]	28.9254	73.8309	42.3105	0.391779	0.573073	0.0290449	0.0135033	205.513	232.283	4	4
Medtr8g463380.JCVIMt4.0v1	TCP family transcription factor [Medicago truncatula]	6.68987	8.50948	7.18825	0.786167	0.844735	0.0904465	0.0115634	30.3987	31.3955	4	4
Medtr3g062440.JCVIMt4.0v1	integrase-type DNA-binding superfamily protein [Medicago truncatula]	10.844	19.1844	14.4896	0.565248	0.75528	0.168071	0.0133206	60.0568	67.3481	4	4
Medtr2g097740.JCVIMt4.0v1	transcription factor IIA, alpha/beta subunit [Medicago truncatula]	30.3985	39.4421	35.483	0.770712	0.899623	0.0618475	0.0186593	139.681	149.85	4	4
Medtr2g094600.JCVIMt4.0v1	GATA type zinc finger transcription factor family protein [Medicago truncatula]	13.4326	17.9163	15.1272	0.749744	0.844326	0.0238988	0.0402898	62.6979	66.087	4	4
Medtr4g100450.JCVIMt4.0v1	ethylene response factor [Medicago truncatula]	95.8088	109.784	144.977	0.872707	1.32057	0.611479	0.0269621	411.185	509.522	4	4
Medtr4g096810.JCVIMt4.0v1	DNA-directed RNA polymerase II subunit Rpb7 [Medicago truncatula]	13.3996	17.9566	12.9753	0.746223	0.722593	0.088612	0.0291066	62.7125	61.8639	4	4
Medtr1g087500.JCVIMt4.0v1	hypothetical protein MTR_1g087500 [Medicago truncatula]	4.72263	3.98091	5.65083	1.18632	1.41948	0.340443	0.0373847	17.4071	19.2635	4	4
Medtr5g020760.JCVIMt4.0v1	isoflavone reductase-like protein [Medicago truncatula]	17.4772	15.796	13.7681	1.10643	0.871621	0.120162	0.0380736	66.5464	59.1282	4	4
Medtr5g021340.JCVIMt4.0v1	GATA type zinc finger transcription factor family protein [Medicago truncatula]	12.0707	9.74843	11.7219	1.23822	1.20244	0.566414	0.0549889	43.6383	42.9406	4	4
Medtr3g060200.JCVIMt4.0v1	GATA type zinc finger transcription factor family protein [Medicago truncatula]	2.81215	2.16719	2.87726	1.2976	1.32765	0.603799	0.0582254	9.95867	10.0889	4	4
Medtr4g121110.JCVIMt4.0v1	GATA type zinc finger transcription factor family protein [Medicago truncatula]	11.081	22.253	13.1517	0.497955	0.591006	0.0331533	0.058678	66.6679	70.8093	4	4
Medtr3g058980.JCVIMt4.0v1	nuclear transcription factor Y protein [Medicago truncatula]	72.6435	48.9216	63.7448	1.4849	1.303	0.141644	0.0608335	243.13	225.333	4	4
Medtr1g021410.JCVIMt4.0v1	plant-specific B3-DNA-binding domain protein [Medicago truncatula]	7.82411	8.78566	7.04787	0.890555	0.802202	0.450795	0.0651695	33.2195	31.6671	4	4
Medtr5g011220.JCVIMt4.0v1	PGR5-like protein 1A [Medicago truncatula]	4.46403	3.88492	12.8317	1.14907	3.30295	0.765101	0.0671865	16.6979	33.4332	4	4
Medtr2g071790.JCVIMt4.0v1	hypothetical protein MTR_2g071790 [Medicago truncatula]	7.47444	14.0981	4.28036	0.530172	0.303612	0.214118	0.0695566	43.1451	36.757	4	4
Medtr2g014300.JCVIMt4.0v1	ethylene response factor [Medicago truncatula]	17.0013	30.8994	17.8793	0.550214	0.578629	0.0953228	0.0720703	95.8015	97.5575	4	4
Medtr2g078680.JCVIMt4.0v1	AP2 domain class transcription factor [Medicago truncatula]	34.4037	62.5887	68.6774	0.549679	1.09728	0.124714	0.0729933	193.985	262.532	4	4
Medtr1g063370.JCVIMt4.0v1	membrane magnesium transporter [Medicago truncatula]	9.07111	17.8521	8.95719	0.508125	0.501744	0.119305	0.0777039	53.8464	53.6186	4	4
Medtr3g102420.JCVIMt4.0v1	DNA-directed RNA polymerase subunit [Medicago truncatula]	13.5398	17.3442	13.0492	0.780654	0.752371	0.183689	0.0791341	61.7679	60.7868	4	4
Medtr8g067280.JCVIMt4.0v1	basic helix loop helix (bHLH) family transcription factor [Medicago truncatula]	43.3399	46.2908	104.462	0.936252	2.25664	0.772166	0.0899888	179.261	301.505	4	4
Medtr7g021870.JCVIMt4.0v1	eukaryotic translation initiation factor 3h [Medicago truncatula]	64.2275	65.1876	60.6333	0.985273	0.930135	0.773586	0.0902908	258.83	251.642	4	4
Medtr5g092960.JCVIMt4.0v1	F-box/RNI/FBD-like domain protein [Medicago truncatula]	5.16422	5.14202	5.80976	1.00432	1.12986	0.974235	0.0903794	20.6125	21.9036	4	4
Medtr8g102800.JCVIMt4.0v1	ethylene response factor [Medicago truncatula]	2.65597	5.83341	3.76599	0.455303	0.645589	0.231272	0.0907164	16.9788	19.1988	4	4
Medtr7g117690.JCVIMt4.0v1	AP2 domain class transcription factor [Medicago truncatula]	6.99591	15.8509	26.8106	0.441358	1.69142	0.0221581	0.0958223	45.6936	85.3229	4	4
Medtr2g027800.JCVIMt4.0v1	myb-like transcription factor family protein [Medicago truncatula]	30.5989	30.433	25.8752	1.00545	0.850233	0.957967	0.0962169	122.064	112.616	4	4
Medtr4g097440.JCVIMt4.0v1	bZIP transcription factor [Medicago truncatula]	8.85205	5.61288	7.81119	1.5771	1.39166	0.130554	0.102918	28.9298	26.8481	4	4
Medtr3g108790.JCVIMt4.0v1	COP9 signalosome complex subunit 5 [Medicago truncatula]	49.875	45.1538	44.3907	1.10456	0.983099	0.429708	0.103115	190.058	179.089	4	4
Medtr2g044910.JCVIMt4.0v1	divergent CCT motif protein [Medicago truncatula]	40.6213	69.9535	43.6435	0.58069	0.623893	0.0676402	0.104408	221.15	227.194	4	4
Medtr1g082660.JCVIMt4.0v1	nuclear transcription factor Y protein [Medicago truncatula]	68.2268	78.4162	65.677	0.87006	0.837544	0.358878	0.105437	293.286	288.186	4	4
Medtr3g118430.JCVIMt4.0v1	NAD-dependent epimerase/dehydratase family protein [Medicago truncatula]	97.1856	41.9681	90.327	2.3157	2.15228	0.13052	0.106453	278.307	264.59	4	4
Medtr8g023700.JCVIMt4.0v1	ethylene-responsive transcription factor ERF118-like protein [Medicago truncatula]	4.30205	6.35769	4.26826	0.676669	0.671354	0.203858	0.114803	21.3195	21.2519	4	4
Medtr8g467340.JCVIMt4.0v1	homeobox domain, ZF-HD class protein [Medicago truncatula]	16.6345	9.95294	11.0491	1.67132	1.11014	0.229211	0.11869	53.1749	42.0041	4	4
Medtr1g095900.JCVIMt4.0v1	ureidoglycolate hydrolase [Medicago truncatula]	16.7229	27.5449	18.3518	0.607115	0.666248	0.196588	0.121206	88.5358	91.7934	4	4
Medtr2g089170.JCVIMt4.0v1	dehydration-responsive element-binding protein [Medicago truncatula]	14.7033	19.9434	12.4889	0.737253	0.626219	0.0265788	0.124722	69.2933	64.8645	4	4
Medtr2g015040.JCVIMt4.0v1	ethylene response factor [Medicago truncatula]	8.33403	12.3084	8.31829	0.677101	0.675822	0.157722	0.132092	41.2849	41.2534	4	4
Medtr4g072090.JCVIMt4.0v1	BZIP transcription factor [Medicago truncatula]	15.8795	16.4317	13.473	0.966395	0.819938	0.400632	0.137499	64.6223	59.8093	4	4
Medtr8g040630.JCVIMt4.0v1	transcription factor IIB [Medicago truncatula]	11.368	15.1729	9.83544	0.74923	0.648222	0.0864286	0.138482	53.0819	50.0168	4	4
Medtr2g041090.JCVIMt4.0v1	CCAAT-binding transcription factor [Medicago truncatula]	2.83397	11.4124	5.40172	0.248324	0.473321	0.166423	0.141965	28.4927	33.6282	4	4
Medtr3g099180.JCVIMt4.0v1	nuclear transcription factor Y protein [Medicago truncatula]	60.521	49.9874	83.1735	1.21072	1.66389	0.229545	0.148615	221.017	266.322	4	4
Medtr3g111980.JCVIMt4.0v1	allergenic isoflavone reductase-like protein Bet protein [Medicago truncatula]	128.367	218.547	142.819	0.587364	0.653492	0.17763	0.152349	693.828	722.732	4	4
Medtr4g093970.JCVIMt4.0v1	MADS-box transcription factor [Medicago truncatula]	3.34023	1.61533	4.65133	2.06783	2.87949	0.337518	0.155508	9.91111	12.5333	4	4
Medtr5g015680.JCVIMt4.0v1	BTB/POZ and TAZ domain protein [Medicago truncatula]	44.0648	8.04238	19.328	5.47908	2.40326	0.206135	0.159795	104.214	54.7407	4	4
Medtr4g124360.JCVIMt4.0v1	divergent CCT motif protein [Medicago truncatula]	30.2849	65.9164	46.2062	0.459443	0.700982	0.110459	0.162968	192.402	224.245	4	4
Medtr1g050502.JCVIMt4.0v1	bZIP transcription factor [Medicago truncatula]	15.234	19.3823	14.58	0.785979	0.752232	0.221255	0.16444	69.2326	67.9244	4	4
Medtr1g021360.JCVIMt4.0v1	plant-specific B3-DNA-binding domain protein [Medicago truncatula]	8.45534	10.4588	8.19156	0.808445	0.783223	0.239237	0.172766	37.8282	37.3007	4	4
Medtr1g016170.JCVIMt4.0v1	GATA zinc finger protein [Medicago truncatula]	15.9191	16.6835	22.069	0.95418	1.3228	0.602857	0.175705	65.2051	77.5049	4	4
Medtr7g116750.JCVIMt4.0v1	DNA-directed RNA polymerase subunit [Medicago truncatula]	3.81014	4.8429	3.60198	0.786748	0.743765	0.434012	0.17732	17.3061	16.8898	4	4
Medtr8g062310.JCVIMt4.0v1	F-box/RNI/FBD-like domain protein [Medicago truncatula]	3.51803	3.66925	3.04118	0.958787	0.828829	0.279325	0.179623	14.3746	13.4209	4	4
Medtr4g078710.JCVIMt4.0v1	ethylene response factor [Medicago truncatula]	94.8094	109.185	150.026	0.86834	1.37405	0.0862659	0.185188	407.988	518.421	4	4
Medtr0072s0040.JCVIMt4.0v1	ultrapetala developmental regulator [Medicago truncatula]	8.6728	14.241	8.82121	0.609003	0.619425	0.261396	0.188185	45.8275	46.1244	4	4
Medtr4g068710.JCVIMt4.0v1	import receptor subunit TOM6-like protein [Medicago truncatula]	66.0554	97.31	57.9152	0.678814	0.595162	0.106052	0.190621	326.731	310.451	4	4
Medtr4g021580.JCVIMt4.0v1	auxin response factor 2 [Medicago truncatula]	11.0439	18.0773	13.0213	0.610925	0.720311	0.146054	0.202732	58.2424	62.1972	4	4
Medtr8g022820.JCVIMt4.0v1	ethylene response factor [Medicago truncatula]	267.365	268.288	209.37	0.99656	0.780391	0.9708	0.209778	1071.31	955.315	4	4
Medtr8g023680.JCVIMt4.0v1	ethylene-responsive transcription factor ERF118-like protein [Medicago truncatula]	13.1273	22.2135	17.4949	0.590961	0.787581	0.183836	0.216197	70.6817	79.417	4	4
Medtr1g101810.JCVIMt4.0v1	TCP family transcription factor [Medicago truncatula]	7.82615	3.36134	5.38137	2.32828	1.60096	0.00572725	0.217769	22.375	17.4854	4	4
Medtr8g077950.JCVIMt4.0v1	bZIP transcription factor family protein [Medicago truncatula]	59.4859	29.4369	47.6178	2.02079	1.61762	0.122706	0.218068	177.846	154.109	4	4
Medtr2g017680.JCVIMt4.0v1	26S proteasome non-ATPase regulatory subunit-like protein [Medicago truncatula]	96.3314	108.094	89.98	0.891185	0.832426	0.395292	0.237244	408.85	396.147	4	4
Medtr3g070190.JCVIMt4.0v1	eukaryotic translation initiation factor 3 subunit F [Medicago truncatula]	73.9151	96.2373	76.7569	0.76805	0.797579	0.0769973	0.242203	340.305	345.989	4	4
Medtr1g101600.JCVIMt4.0v1	dehydration-responsive element-binding protein [Medicago truncatula]	6.62707	4.96619	13.9599	1.33444	2.811	0.430381	0.242511	23.1865	37.8523	4	4
Medtr1g058350.JCVIMt4.0v1	B3 DNA-binding domain protein [Medicago truncatula]	13.9469	10.8906	12.8786	1.28065	1.18255	0.486546	0.242519	49.675	47.5383	4	4
Medtr1g034240.JCVIMt4.0v1	B3 domain transcription factor VRN1-like protein [Medicago truncatula]	39.1637	44.7575	36.0019	0.87502	0.804378	0.506243	0.244415	167.842	161.519	4	4
Medtr7g075870.JCVIMt4.0v1	MADS-box transcription factor [Medicago truncatula]	2.8634	1.34941	2.71203	2.12196	2.00979	0.227088	0.250646	8.42562	8.12289	4	4
Medtr7g017880.JCVIMt4.0v1	BZIP transcription factor [Medicago truncatula]	25.76	15.2909	14.0895	1.68466	0.921429	0.0717415	0.251344	82.1018	58.7607	4	4
Medtr8g058970.JCVIMt4.0v1	F-box/RNI/FBD-like domain protein [Medicago truncatula]	4.16259	5.97672	4.83206	0.696467	0.808481	0.134814	0.257569	20.2786	21.6176	4	4
Medtr3g100650.JCVIMt4.0v1	homeobox domain, ZF-HD class protein [Medicago truncatula]	21.092	8.54142	15.4949	2.46938	1.81409	0.117227	0.264699	59.2669	48.0726	4	4
Medtr2g034520.JCVIMt4.0v1	DNA-directed RNA polymerase subunit [Medicago truncatula]	12.0939	18.8281	13.5651	0.64233	0.720469	0.136298	0.270726	61.8439	64.7864	4	4
Medtr8g098485.JCVIMt4.0v1	BTB/POZ domain plant protein [Medicago truncatula]	39.7256	37.8906	59.5057	1.04843	1.57046	0.880498	0.270733	155.232	194.793	4	4
Medtr8g463140.JCVIMt4.0v1	squamosa promoter-binding-like protein [Medicago truncatula]	5.10931	3.94946	9.53813	1.29367	2.41504	0.526812	0.275068	18.1176	26.9752	4	4
Medtr4g130970.JCVIMt4.0v1	potassium channel tetramerization domain protein [Medicago truncatula]	14.7559	3.80461	5.38002	3.87842	1.41408	0.155162	0.277103	37.1209	18.3693	4	4
Medtr5g075390.JCVIMt4.0v1	bZIP transcription factor [Medicago truncatula]	4.77529	8.24355	5.56213	0.579276	0.674725	0.0709939	0.278885	26.0377	27.6113	4	4
Medtr4g007910.JCVIMt4.0v1	hypothetical protein MTR_4g007910 [Medicago truncatula]	30.0579	27.4018	41.168	1.09693	1.50238	0.686616	0.286851	114.92	137.14	4	4
Medtr8g105930.JCVIMt4.0v1	PLATZ transcription factor family protein [Medicago truncatula]	4.31462	8.03117	5.52624	0.537235	0.6881	0.26293	0.292115	24.6916	27.1148	4	4
Medtr1g098460.JCVIMt4.0v1	AP2 domain class transcription factor [Medicago truncatula]	39.0143	6.56453	14.3327	5.9432	2.18336	0.0207979	0.306285	91.1576	41.7944	4	4
Medtr7g010300.JCVIMt4.0v1	homeobox domain, ZF-HD class protein [Medicago truncatula]	5.56968	6.41943	5.68968	0.867628	0.886321	0.576905	0.308382	23.9782	24.2182	4	4
Medtr5g038560.JCVIMt4.0v1	single-stranded DNA-binding protein WHY3 [Medicago truncatula]	7.41141	5.22922	8.24357	1.41731	1.57644	0.197492	0.310309	25.2813	26.9456	4	4
Medtr4g068320.JCVIMt4.0v1	B3 domain transcription factor VRN1-like protein [Medicago truncatula]	8.64696	11.0915	8.35099	0.7796	0.752916	0.474985	0.3116	39.477	38.885	4	4
Medtr6g073013.JCVIMt4.0v1	zinc finger homeodomain protein [Medicago truncatula]	13.2029	23.7	15.5537	0.557086	0.656273	0.351462	0.311869	73.8059	78.5073	4	4
Medtr2g018690.JCVIMt4.0v1	auxin response factor 2 [Medicago truncatula]	6.57606	20.5893	8.6343	0.319392	0.419358	0.249567	0.312856	54.3307	58.4472	4	4
Medtr1g114370.JCVIMt4.0v1	E2F-associated phosphoprotein [Medicago truncatula]	4.3002	3.44654	4.21966	1.24769	1.22432	0.628982	0.314555	15.4935	15.3324	4	4
Medtr7g088890.JCVIMt4.0v1	BZIP transcription factor [Medicago truncatula]	41.0849	29.8045	44.878	1.37848	1.50575	0.346476	0.324426	141.779	149.365	4	4
Medtr7g100590.JCVIMt4.0v1	AP2 domain transcription factor [Medicago truncatula]	2.80226	3.33061	2.30015	0.841365	0.69061	0.733543	0.330154	12.2657	11.2615	4	4
Medtr2g083840.JCVIMt4.0v1	F-box/RNI/FBD-like domain protein [Medicago truncatula]	3.4444	4.45387	2.6951	0.773351	0.605115	0.668406	0.332898	15.7965	14.2979	4	4
Medtr4g052000.JCVIMt4.0v1	E2F transcription factor [Medicago truncatula]	22.4625	10.3552	15.9713	2.1692	1.54235	0.0202618	0.344004	65.6354	52.6531	4	4
Medtr8g101360.JCVIMt4.0v1	auxin response factor 2 [Medicago truncatula]	22.228	25.557	22.3773	0.869743	0.875585	0.176303	0.349031	95.5699	95.8685	4	4
Medtr1g094930.JCVIMt4.0v1	GATA type zinc finger transcription factor family protein [Medicago truncatula]	44.2988	92.9182	58.9518	0.47675	0.634448	0.349275	0.350298	274.434	303.74	4	4
Medtr5g039600.JCVIMt4.0v1	TCP family transcription factor [Medicago truncatula]	21.665	36.5545	25.0484	0.592677	0.685235	0.274774	0.352324	116.439	123.206	4	4
Medtr2g090960.JCVIMt4.0v1	TCP family transcription factor [Medicago truncatula]	3.94479	5.44474	2.75432	0.724514	0.505867	0.391116	0.352822	18.7791	16.3981	4	4
Medtr1g093600.JCVIMt4.0v1	AP2/ERF and B3 domain transcription factor [Medicago truncatula]	178.731	78.9577	104.86	2.26363	1.32805	0.162065	0.354583	515.378	367.635	4	4
Medtr5g095740.JCVIMt4.0v1	nuclear transcription factor Y protein [Medicago truncatula]	133.827	67.5584	116.721	1.98091	1.72771	0.0204188	0.35728	402.771	368.56	4	4
Medtr4g053370.JCVIMt4.0v1	phosphotyrosyl phosphatase activator protein, putative [Medicago truncatula]	25.702	23.665	25.8307	1.08608	1.09152	0.419626	0.371792	98.7339	98.9913	4	4
Medtr3g039810.JCVIMt4.0v1	mini zinc finger protein [Medicago truncatula]	1.58753	3.3846	1.2881	0.469044	0.380575	0.419243	0.379541	9.94426	9.3454	4	4
Medtr8g077510.JCVIMt4.0v1	GATA type zinc finger transcription factor family protein [Medicago truncatula]	1.25183	1.41546	1.14714	0.8844	0.810439	0.551278	0.383104	5.33459	5.12521	4	4
Medtr5g027290.JCVIMt4.0v1	pinoresinol-lariciresinol reductase-like protein [Medicago truncatula]	37.3794	18.22	27.3942	2.05156	1.50352	0.135238	0.391455	111.199	91.2284	4	4
Medtr5g016750.JCVIMt4.0v1	ethylene response factor [Medicago truncatula]	35.4046	24.3325	19.4399	1.45503	0.798929	0.344107	0.396059	119.474	87.5449	4	4
Medtr7g116270.JCVIMt4.0v1	single-stranded DNA-binding protein WHY3 [Medicago truncatula]	21.889	23.4344	27.4356	0.934054	1.17074	0.103557	0.396497	90.6468	101.74	4	4
Medtr5g020800.JCVIMt4.0v1	isoflavone reductase-like protein [Medicago truncatula]	39.4039	37.9037	32.5076	1.03958	0.857636	0.283333	0.396936	154.615	140.822	4	4
Medtr5g082000.JCVIMt4.0v1	eukaryotic translation initiation factor 3 subunit F [Medicago truncatula]	31.8865	34.8445	32.9114	0.915107	0.944523	0.4018	0.402293	133.462	135.512	4	4
Medtr1g059090.JCVIMt4.0v1	transducin/WD40 repeat protein [Medicago truncatula]	2.28998	1.74815	2.36356	1.30994	1.35203	0.662373	0.40547	8.07626	8.22343	4	4
Medtr3g093800.JCVIMt4.0v1	transcription elongation factor S-II, putative [Medicago truncatula]	89.9781	49.3372	70.722	1.82374	1.43344	0.0783582	0.40579	278.631	240.118	4	4
Medtr4g035430.JCVIMt4.0v1	DNA-binding domain protein [Medicago truncatula]	6.81293	6.48201	4.16079	1.05105	0.641898	0.86797	0.410256	26.5899	21.2856	4	4
Medtr1g021500.JCVIMt4.0v1	plant-specific B3-DNA-binding domain protein [Medicago truncatula]	20.5239	24.9839	20.8911	0.821484	0.836182	0.416483	0.410565	91.0155	91.7499	4	4
Medtr6g069870.JCVIMt4.0v1	jasmonate zim-domain protein [Medicago truncatula]	15.7395	12.7045	16.1316	1.23889	1.26976	0.387542	0.413587	56.888	57.6723	4	4
Medtr6g015350.JCVIMt4.0v1	TCP family transcription factor [Medicago truncatula]	22.1006	2.28534	5.23351	9.67059	2.29004	0.118152	0.419518	48.7718	15.0377	4	4
Medtr6g026800.JCVIMt4.0v1	bZIP transcription factor [Medicago truncatula]	8.2955	13.8761	8.40917	0.597828	0.60602	0.421977	0.422299	44.3431	44.5704	4	4
Medtr8g041420.JCVIMt4.0v1	negative cofactor 2 transcriptional co-repressor, putative [Medicago truncatula]	69.3822	74.4948	61.275	0.931369	0.82254	0.738375	0.426436	287.754	271.54	4	4
Medtr1g038650.JCVIMt4.0v1	TCP family transcription factor [Medicago truncatula]	42.4015	88.3672	65.9674	0.479832	0.746514	0.172797	0.426613	261.537	308.669	4	4
Medtr7g113680.JCVIMt4.0v1	nuclear transcription factor Y protein [Medicago truncatula]	240.683	134.612	166.614	1.78798	1.23774	0.175675	0.426987	750.589	602.451	4	4
Medtr2g078750.JCVIMt4.0v1	Serine/Threonine-kinase WNK (WNK)-like protein [Medicago truncatula]	3.74371	4.55979	3.08353	0.821027	0.676244	0.475199	0.427436	16.607	15.2866	4	4
Medtr3g065900.JCVIMt4.0v1	TATA-box-binding protein [Medicago truncatula]	4.28843	5.26585	3.54461	0.814386	0.673131	0.618122	0.427561	19.1086	17.6209	4	4
Medtr8g013950.JCVIMt4.0v1	GATA transcription factor-like protein [Medicago truncatula]	2.92432	6.84895	2.94522	0.426973	0.430025	0.20605	0.432279	19.5465	19.5883	4	4
Medtr8g043400.JCVIMt4.0v1	HrpN-interacting protein from malus protein [Medicago truncatula]	8.2692	8.12157	6.45077	1.01818	0.794275	0.876279	0.432476	32.7815	29.1447	4	4
Medtr7g100650.JCVIMt4.0v1	nuclear transcription factor Y subunit B [Medicago truncatula]	8.12947	8.86832	6.77997	0.916687	0.764516	0.707595	0.443347	33.9956	31.2966	4	4
Medtr3g071440.JCVIMt4.0v1	UDP-glucose pyrophosphorylase [Medicago truncatula]	14.2015	10.2176	14.4283	1.38991	1.41211	0.39894	0.44442	48.8381	49.2918	4	4
Medtr7g096350.JCVIMt4.0v1	ABA-inducible bHLH-type transcription factor [Medicago truncatula]	21.42	20.1934	15.9207	1.06075	0.788414	0.824954	0.449901	83.2268	72.2282	4	4
Medtr4g077803.JCVIMt4.0v1	transcription factor DP, E2 dimerization partner protein [Medicago truncatula]	12.2427	9.11439	11.484	1.34323	1.25998	0.125237	0.454551	42.7142	41.1967	4	4
Medtr3g058970.JCVIMt4.0v1	DEK carboxy-terminal domain protein [Medicago truncatula]	5.51078	4.46109	2.49873	1.2353	0.560116	0.198796	0.45623	19.9437	13.9196	4	4
Medtr5g085070.JCVIMt4.0v1	ethylene response factor [Medicago truncatula]	20.8127	18.2585	20.1739	1.1399	1.10491	0.666352	0.457139	78.1424	76.8647	4	4
Medtr2g093060.JCVIMt4.0v1	AP2-like ethylene-responsive transcription factor [Medicago truncatula]	58.8935	64.8419	49.6797	0.908262	0.766167	0.48061	0.457503	247.471	229.043	4	4
Medtr6g090380.JCVIMt4.0v1	zinc finger CCCH domain protein [Medicago truncatula]	112.334	61.8118	85.8846	1.81735	1.38945	0.314454	0.475041	348.291	295.393	4	4
Medtr4g055920.JCVIMt4.0v1	DNA-binding and zinc-finger protein [Medicago truncatula]	6.35157	4.24805	6.40337	1.49517	1.50737	0.427552	0.478323	21.1992	21.3028	4	4
Medtr2g078200.JCVIMt4.0v1	TCP family transcription factor [Medicago truncatula]	12.151	20.691	15.2181	0.587258	0.735492	0.390688	0.482448	65.6839	71.8181	4	4
Medtr3g061510.JCVIMt4.0v1	CCAAT-binding transcription factor [Medicago truncatula]	18.076	16.1728	23.4198	1.11768	1.44809	0.725168	0.482572	68.4976	79.1851	4	4
Medtr4g080773.JCVIMt4.0v1	F-box/RNI/FBD-like domain protein [Medicago truncatula]	5.10327	2.98726	3.76374	1.70835	1.25993	0.431806	0.48611	16.1811	13.502	4	4
Medtr2g435590.JCVIMt4.0v1	ethylene response factor [Medicago truncatula]	39.3883	42.6346	34.4041	0.923857	0.806953	0.771822	0.492823	164.046	154.078	4	4
Medtr8g005960.JCVIMt4.0v1	squamosa promoter-binding-like protein [Medicago truncatula]	5.03385	6.14106	6.99205	0.819705	1.13858	0.0998442	0.494329	22.3498	26.2662	4	4
Medtr4g104140.JCVIMt4.0v1	BTB/POZ and TAZ domain protein [Medicago truncatula]	41.4864	44.8788	54.356	0.924409	1.21117	0.704413	0.495818	172.73	198.47	4	4
Medtr2g099490.JCVIMt4.0v1	CCAAT-binding transcription factor [Medicago truncatula]	13.2712	19.7862	14.5691	0.67073	0.736327	0.434826	0.504414	66.1147	68.7106	4	4
Medtr1g023330.JCVIMt4.0v1	mediator of RNA polymerase II transcription subunit 11 [Medicago truncatula]	11.3312	12.8405	10.4588	0.882463	0.814519	0.756546	0.504889	48.3434	46.5985	4	4
Medtr5g013370.JCVIMt4.0v1	GATA transcription factor-like protein [Medicago truncatula]	8.48018	4.18855	6.34353	2.02461	1.51449	0.107243	0.504971	25.3375	21.0642	4	4
Medtr1g086250.JCVIMt4.0v1	squamosa promoter-binding-like protein [Medicago truncatula]	39.4081	18.731	26.3564	2.10389	1.4071	0.259271	0.50697	116.278	90.1748	4	4
Medtr1g080330.JCVIMt4.0v1	myb-like transcription factor family protein [Medicago truncatula]	15.449	16.089	19.7713	0.960221	1.22887	0.805462	0.507413	63.0759	71.7205	4	4
Medtr5g018400.JCVIMt4.0v1	zinc-finger of monoamine-oxidase A repressor R1 [Medicago truncatula]	3.40896	2.12145	2.74151	1.6069	1.29228	0.387658	0.508711	11.0608	9.72591	4	4
Medtr6g027790.JCVIMt4.0v1	K+ channel tetramerization domain protein [Medicago truncatula]	19.6352	16.9395	15.3088	1.15913	0.903732	0.726954	0.516288	73.1494	64.4966	4	4
Medtr5g020740.JCVIMt4.0v1	phenylcoumaran benzylic ether reductase-like protein Fi1 [Medicago truncatula]	66.6027	46.4231	42.863	1.43469	0.923312	0.00140182	0.522095	226.052	178.572	4	4
Medtr2g014340.JCVIMt4.0v1	ethylene response factor [Medicago truncatula]	44.3707	65.8699	51.0181	0.673611	0.774528	0.445249	0.525194	220.481	233.776	4	4
Medtr7g033650.JCVIMt4.0v1	vacuolar sorting protein SNF8 [Medicago truncatula]	1.74739	1.82306	2.25239	0.958494	1.2355	0.951728	0.533427	7.1409	8.15091	4	4
Medtr8g468570.JCVIMt4.0v1	whirly transcription factor [Medicago truncatula]	30.3511	40.5866	34.8649	0.747811	0.859026	0.170169	0.536613	141.875	150.903	4	4
Medtr8g079492.JCVIMt4.0v1	auxin response factor 2 [Medicago truncatula]	19.2517	25.8304	20.0229	0.745312	0.775168	0.533849	0.541907	90.1641	91.7065	4	4
Medtr8g090205.JCVIMt4.0v1	calmodulin-binding transcription activator [Medicago truncatula]	2.03543	1.3792	1.67241	1.47581	1.21259	0.23451	0.546879	6.82926	6.10321	4	4
Medtr8g071130.JCVIMt4.0v1	pinoresinol-lariciresinol reductase-like protein [Medicago truncatula]	70.946	44.5801	38.1243	1.59143	0.855187	0.0277916	0.548558	231.052	165.409	4	4
Medtr2g105380.JCVIMt4.0v1	ethylene response factor [Medicago truncatula]	21.5199	23.5946	24.841	0.912068	1.05282	0.507949	0.556063	90.229	96.8712	4	4
Medtr8g062270.JCVIMt4.0v1	F-box/RNI/FBD-like domain protein [Medicago truncatula]	2.4518	1.95591	2.09555	1.25354	1.0714	0.294598	0.556289	8.81541	8.10291	4	4
Medtr4g100420.JCVIMt4.0v1	ethylene response factor [Medicago truncatula]	210.708	233.281	254.639	0.903234	1.09155	0.140217	0.556758	887.978	975.84	4	4
Medtr8g019620.JCVIMt4.0v1	brevis radix-like protein [Medicago truncatula]	3.37907	4.50186	3.09737	0.750595	0.68802	0.640867	0.55814	15.7619	15.1984	4	4
Medtr7g080860.JCVIMt4.0v1	DNA-directed RNA polymerase I subunit rpa43 [Medicago truncatula]	7.33293	8.33997	6.1479	0.879252	0.737161	0.653491	0.559373	31.3458	28.9757	4	4
Medtr6g088425.JCVIMt4.0v1	AP2 domain class transcription factor [Medicago truncatula]	1.0754	2.0335	1.39398	0.528842	0.685505	0.261505	0.561505	6.2178	6.85495	4	4
Medtr8g033070.JCVIMt4.0v1	TCP family transcription factor [Medicago truncatula]	18.0922	22.3239	15.1994	0.810443	0.680857	0.656092	0.567757	80.8323	75.0465	4	4
Medtr5g009410.JCVIMt4.0v1	unknown [Medicago truncatula]	20.6367	7.77689	11.6427	2.65359	1.49708	0.166812	0.570008	56.8272	38.8391	4	4
Medtr7g115530.JCVIMt4.0v1	myb-like transcription factor family protein [Medicago truncatula]	7.20698	7.51295	5.48826	0.959275	0.730507	0.886238	0.57109	29.4399	26.0024	4	4
Medtr1g089850.JCVIMt4.0v1	synapse-associated protein, putative [Medicago truncatula]	14.4486	14.0381	8.98249	1.02924	0.639865	0.949484	0.573312	56.9734	46.0411	4	4
Medtr4g106540.JCVIMt4.0v1	E2F transcription factor-E2FE-like protein [Medicago truncatula]	3.62314	2.73092	3.41746	1.32671	1.25139	0.63158	0.578036	12.7081	12.2968	4	4
Medtr1g069945.JCVIMt4.0v1	AP2 domain class transcription factor [Medicago truncatula]	5.92448	6.9905	5.47862	0.847504	0.783724	0.114978	0.579999	25.83	24.9382	4	4
Medtr3g108560.JCVIMt4.0v1	F-box/RNI/FBD-like domain protein [Medicago truncatula]	3.26585	2.34342	3.08335	1.39363	1.31575	0.627969	0.583182	11.2185	10.8535	4	4
Medtr5g032600.JCVIMt4.0v1	homeobox domain, ZF-HD class protein [Medicago truncatula]	5.32783	2.64942	3.03902	2.01094	1.14705	0.147111	0.583307	15.9545	11.3769	4	4
Medtr1g070180.JCVIMt4.0v1	bHLH transcription factor-like protein [Medicago truncatula]	4.62048	7.20483	3.7839	0.641303	0.52519	0.679855	0.593196	23.6506	21.9775	4	4
Medtr5g019910.JCVIMt4.0v1	transcription factor IIB [Medicago truncatula]	5.52872	6.55643	5.37312	0.843251	0.819519	0.579534	0.594304	24.1703	23.8591	4	4
Medtr7g085410.JCVIMt4.0v1	GATA type zinc finger transcription factor family protein [Medicago truncatula]	10.7369	9.76809	8.72185	1.09918	0.892892	0.461337	0.600281	41.0099	36.9799	4	4
Medtr8g043960.JCVIMt4.0v1	bZIP transcription factor [Medicago truncatula]	4.04895	5.34945	4.10145	0.756891	0.766706	0.562092	0.602589	18.7968	18.9018	4	4
Medtr4g070860.JCVIMt4.0v1	BZIP transcription factor bZIP124 [Medicago truncatula]	70.9149	53.8703	40.2057	1.3164	0.746342	0.418272	0.603044	249.57	188.152	4	4
Medtr4g070360.JCVIMt4.0v1	phenylcoumaran benzylic ether reductase-like protein [Medicago truncatula]	10.6186	8.25258	10.1304	1.2867	1.22754	0.660355	0.60717	37.7424	36.7659	4	4
Medtr2g034650.JCVIMt4.0v1	calmodulin-binding transcription activator [Medicago truncatula]	25.2793	16.2854	20.2606	1.55227	1.2441	0.360371	0.608316	83.1295	73.0921	4	4
Medtr7g055857.JCVIMt4.0v1	ethylene response factor [Medicago truncatula]	2.66035	1.53254	2.35376	1.73591	1.53586	0.00728136	0.609455	8.38577	7.77259	4	4
Medtr1g021435.JCVIMt4.0v1	plant-specific B3-DNA-binding domain protein [Medicago truncatula]	6.31254	7.82125	7.25862	0.807101	0.928063	0.341414	0.610468	28.2676	30.1597	4	4
Medtr5g075570.JCVIMt4.0v1	integrase-type DNA-binding superfamily protein [Medicago truncatula]	13.5229	16.0588	10.9741	0.842087	0.683369	0.698189	0.621589	59.1635	54.0659	4	4
Medtr5g021270.JCVIMt4.0v1	MADS-box transcription factor [Medicago truncatula]	8.04125	8.89552	4.6112	0.903966	0.518373	0.917554	0.625337	33.8735	27.0134	4	4
Medtr8g088650.JCVIMt4.0v1	bZIP transcription factor [Medicago truncatula]	21.9054	17.1406	18.9337	1.27798	1.10461	0.411507	0.625418	78.092	72.1486	4	4
Medtr4g061200.JCVIMt4.0v1	AP2-like ethylene-responsive transcription factor [Medicago truncatula]	2.30638	4.83493	2.89619	0.477024	0.599013	0.498329	0.631423	14.2826	15.4622	4	4
Medtr5g096760.JCVIMt4.0v1	transmembrane protein, putative [Medicago truncatula]	4.86588	2.03351	3.01874	2.39285	1.4845	0.0744768	0.63197	13.7988	10.1045	4	4
Medtr4g052950.JCVIMt4.0v1	class 2 transcription repressor NC2, beta subunit [Medicago truncatula]	2.55872	1.96346	1.48002	1.30317	0.753781	0.602654	0.635692	9.04436	6.88697	4	4
Medtr1g105110.JCVIMt4.0v1	E2F transcription factor [Medicago truncatula]	2.51726	3.92854	3.16559	0.640764	0.805794	0.431082	0.636619	12.8916	14.1883	4	4
Medtr1g048610.JCVIMt4.0v1	ethylene response factor [Medicago truncatula]	68.2776	57.0122	86.8184	1.1976	1.5228	0.204568	0.644724	250.579	287.661	4	4
Medtr6g444980.JCVIMt4.0v1	myb-like transcription factor family protein [Medicago truncatula]	15.9363	21.5979	20.4214	0.737866	0.945526	0.252333	0.64489	75.0685	84.0385	4	4
Medtr4g471590.JCVIMt4.0v1	GATA type zinc finger transcription factor family protein [Medicago truncatula]	2.76071	2.83181	2.98903	0.974893	1.05552	0.64944	0.648009	11.185	11.6417	4	4
Medtr8g018810.JCVIMt4.0v1	ribosomal protein L18ae family protein, putative [Medicago truncatula]	4.7928	6.26575	5.75129	0.76492	0.917893	0.62005	0.651713	22.1171	24.0341	4	4
Medtr3g116840.JCVIMt4.0v1	phenylcoumaran benzylic ether reductase-like protein Fi1 [Medicago truncatula]	10.5264	6.44665	5.42203	1.63285	0.841062	0.248409	0.653331	33.9461	23.7374	4	4
Medtr4g120050.JCVIMt4.0v1	hypothetical protein MTR_4g120050 [Medicago truncatula]	2.81717	3.67836	2.61609	0.765876	0.711212	0.512674	0.655229	12.9911	12.5889	4	4
Medtr3g051210.JCVIMt4.0v1	vacuolar sorting protein SNF8 [Medicago truncatula]	8.05329	7.40189	6.13962	1.088	0.829467	0.841409	0.660175	30.9104	27.083	4	4
Medtr7g088070.JCVIMt4.0v1	myb-like transcription factor family protein [Medicago truncatula]	22.5813	22.2677	25.0888	1.01408	1.12669	0.951927	0.663006	89.6979	94.713	4	4
Medtr1g074370.JCVIMt4.0v1	ethylene-responsive transcription factor 1B [Medicago truncatula]	20.7916	11.797	13.2654	1.76245	1.12447	0.0829763	0.664018	65.1773	50.1248	4	4
Medtr2g072530.JCVIMt4.0v1	F-box/RNI/FBD-like domain protein [Medicago truncatula]	3.40819	3.92844	3.12433	0.867568	0.79531	0.80672	0.664204	14.6733	14.1055	4	4
Medtr8g086020.JCVIMt4.0v1	BZIP transcription factor bZIP124 [Medicago truncatula]	37.9688	22.6859	15.7949	1.67367	0.696242	0.0931993	0.665671	121.309	76.9616	4	4
Medtr1g090670.JCVIMt4.0v1	myb-like transcription factor family protein [Medicago truncatula]	7.27777	12.4637	9.36605	0.583916	0.751465	0.455254	0.666067	39.483	43.6595	4	4
Medtr4g022320.JCVIMt4.0v1	E3 ubiquitin-protein ligase PRT1-like protein, putative [Medicago truncatula]	5.29247	5.01774	4.23523	1.05475	0.84405	0.874408	0.668087	20.6204	18.5059	4	4
Medtr7g033490.JCVIMt4.0v1	enhancer of yellow 2 transcription factor-like protein [Medicago truncatula]	26.9595	25.1471	20.7828	1.07208	0.826451	0.579305	0.670838	104.213	91.8598	4	4
Medtr6g016375.JCVIMt4.0v1	BZIP transcription factor [Medicago truncatula]	5.04684	4.43546	4.02141	1.13784	0.90665	0.717116	0.674763	18.9646	16.9137	4	4
Medtr4g108370.JCVIMt4.0v1	TCP family transcription factor [Medicago truncatula]	3.70508	5.73388	3.83241	0.646174	0.66838	0.633074	0.678991	18.8779	19.1326	4	4
Medtr4g088210.JCVIMt4.0v1	auxin response factor 3 [Medicago truncatula]	3.95242	4.8682	3.95909	0.811884	0.813256	0.552976	0.680286	17.6412	17.6546	4	4
Medtr2g006150.JCVIMt4.0v1	TCP family transcription factor [Medicago truncatula]	10.3737	14.1314	11.0317	0.734087	0.780651	0.504028	0.686416	49.0102	50.3262	4	4
Medtr3g094020.JCVIMt4.0v1	bZIP transcription factor [Medicago truncatula]	16.1537	16.5858	19.1722	0.973947	1.15594	0.632363	0.68721	65.4791	71.5161	4	4
Medtr6g012280.JCVIMt4.0v1	transcription factor HB29-like protein [Medicago truncatula]	15.4821	22.4232	15.4766	0.690453	0.690204	0.626965	0.692566	75.8106	75.7994	4	4
Medtr4g078170.JCVIMt4.0v1	PLATZ transcription factor family protein [Medicago truncatula]	11.9658	4.88927	6.47443	2.44737	1.32421	0.236768	0.693553	33.7102	22.7274	4	4
Medtr4g079500.JCVIMt4.0v1	bZIP family transcription factor [Medicago truncatula]	2.94916	2.86947	2.34889	1.02777	0.818579	0.805657	0.695278	11.6373	10.4367	4	4
Medtr8g090365.JCVIMt4.0v1	hypothetical protein MTR_8g090365 [Medicago truncatula]	11.6052	10.7719	11.6109	1.07737	1.07789	0.166973	0.696503	44.7542	44.7654	4	4
Medtr1g087040.JCVIMt4.0v1	BZIP transcription factor [Medicago truncatula]	328.001	206.629	233.053	1.58739	1.12788	0.0108248	0.708463	1069.26	879.364	4	4
Medtr4g125510.JCVIMt4.0v1	mediator of RNA polymerase II transcription subunit 20b [Medicago truncatula]	22.4289	25.9469	24.2461	0.864417	0.934451	0.218261	0.710737	96.7517	100.386	4	4
Medtr2g041170.JCVIMt4.0v1	brevis radix-like protein [Medicago truncatula]	2.48093	2.23075	2.74004	1.11215	1.22831	0.819585	0.713077	9.42336	9.94158	4	4
Medtr6g034795.JCVIMt4.0v1	chromosome condensation regulator RCC1 repeat protein [Medicago truncatula]	14.1689	7.63964	9.71535	1.85465	1.2717	0.250371	0.713284	43.617	34.71	4	4
Medtr4g086165.JCVIMt4.0v1	AP2/ERF domain transcription factor [Medicago truncatula]	1.04839	3.41299	2.22267	0.307177	0.651239	0.449054	0.71371	8.92277	11.2713	4	4
Medtr8g066820.JCVIMt4.0v1	PLATZ transcription factor family protein [Medicago truncatula]	186.792	53.0838	72.2791	3.51882	1.3616	0.205937	0.714804	479.752	250.726	4	4
Medtr8g080800.JCVIMt4.0v1	calmodulin-binding protein [Medicago truncatula]	12.2844	13.7578	9.56796	0.892907	0.695459	0.831766	0.715178	52.0843	46.6514	4	4
Medtr6g032830.JCVIMt4.0v1	GATA type zinc finger transcription factor family protein [Medicago truncatula]	8.21597	9.34071	7.80407	0.879588	0.83549	0.829209	0.71648	35.1134	34.2895	4	4
Medtr7g091230.JCVIMt4.0v1	transcription initiation factor IIB [Medicago truncatula]	23.2437	19.6076	14.628	1.18544	0.746036	0.711539	0.718605	85.7026	68.4712	4	4
Medtr2g014770.JCVIMt4.0v1	auxin response factor 3 [Medicago truncatula]	5.36049	6.1008	5.63048	0.878654	0.922909	0.561385	0.720909	22.9226	23.4626	4	4
Medtr7g088090.JCVIMt4.0v1	bZIP transcription factor [Medicago truncatula]	4.61449	3.89943	3.09787	1.18337	0.794441	0.739171	0.72218	17.0278	13.9946	4	4
Medtr8g021380.JCVIMt4.0v1	jasmonate zim-domain protein [Medicago truncatula]	40.3356	28.1565	33.8402	1.43255	1.20186	0.430468	0.724092	136.984	123.993	4	4
Medtr1g069960.JCVIMt4.0v1	ethylene response factor [Medicago truncatula]	9.11553	5.8047	6.79956	1.57037	1.17139	0.268554	0.724467	29.8405	25.2085	4	4
Medtr3g101520.JCVIMt4.0v1	B3 domain transcription factor [Medicago truncatula]	8.37105	6.01377	6.64766	1.39198	1.10541	0.20641	0.72492	28.7696	25.3228	4	4
Medtr7g090570.JCVIMt4.0v1	hypothetical protein MTR_7g090570 [Medicago truncatula]	4.14583	5.04841	6.33037	0.821216	1.25393	0.624574	0.730513	18.3885	22.7576	4	4
Medtr2g020620.JCVIMt4.0v1	squamosa promoter-binding-like protein [Medicago truncatula]	19.5745	14.9484	16.6623	1.30947	1.11465	0.459982	0.736672	69.0458	63.2214	4	4
Medtr5g034840.JCVIMt4.0v1	transcription factor-like protein [Medicago truncatula]	2.85046	2.76983	1.84562	1.02911	0.666331	0.956742	0.737127	11.2406	9.2309	4	4
Medtr3g108010.JCVIMt4.0v1	SPOC domain/transcription elongation factor S-II, putative [Medicago truncatula]	15.0273	9.70363	12.142	1.54862	1.25129	0.336112	0.738042	49.4618	43.6914	4	4
Medtr5g094600.JCVIMt4.0v1	transmembrane protein, putative [Medicago truncatula]	2.58299	3.04649	2.7639	0.847858	0.90724	0.63374	0.742262	11.259	11.6208	4	4
Medtr7g110320.JCVIMt4.0v1	squamosa promoter-binding-like protein [Medicago truncatula]	18.6792	21.5091	19.2448	0.868432	0.89473	0.746454	0.743537	80.3765	81.5079	4	4
Medtr5g011070.JCVIMt4.0v1	class II knotted-like homeobox protein [Medicago truncatula]	13.6293	14.8133	12.3765	0.920076	0.835503	0.846187	0.745184	56.8852	54.3796	4	4
Medtr1g024025.JCVIMt4.0v1	auxin response factor 2 [Medicago truncatula]	3.81091	3.55078	2.85444	1.07326	0.803892	0.90608	0.754892	14.7234	12.8104	4	4
Medtr8g027495.JCVIMt4.0v1	ABA-inducible bHLH-type transcription factor [Medicago truncatula]	3.87147	3.37726	2.77548	1.14634	0.821815	0.820422	0.756668	14.4975	12.3055	4	4
Medtr5g053920.JCVIMt4.0v1	AP2/ERF and B3 domain transcription factor [Medicago truncatula]	54.5118	31.1847	39.5186	1.74803	1.26724	0.0896774	0.758857	171.393	141.407	4	4
Medtr2g026710.JCVIMt4.0v1	nuclear transcription factor Y protein [Medicago truncatula]	4.51893	3.54491	2.60695	1.27477	0.735408	0.625977	0.759362	16.1277	12.3037	4	4
Medtr2g099050.JCVIMt4.0v1	bZIP transcription factor [Medicago truncatula]	25.1479	23.3565	25.4436	1.0767	1.08936	0.71305	0.760321	97.0088	97.6003	4	4
Medtr5g076270.JCVIMt4.0v1	auxin response factor 2 [Medicago truncatula]	3.63711	3.83161	2.99673	0.949239	0.782109	0.93346	0.761642	14.9374	13.6567	4	4
Medtr5g016810.JCVIMt4.0v1	AP2 domain transcription factor [Medicago truncatula]	4.04782	4.59049	3.59941	0.881784	0.784102	0.849931	0.761769	17.2766	16.3798	4	4
Medtr1g087920.JCVIMt4.0v1	ethylene response factor [Medicago truncatula]	66.3107	45.1273	53.0731	1.46942	1.17608	0.270826	0.763638	222.876	196.401	4	4
Medtr4g029010.JCVIMt4.0v1	transcription factor TFIID protein [Medicago truncatula]	8.68122	9.4587	7.32847	0.917803	0.774787	0.854168	0.768487	36.2798	33.5743	4	4
Medtr2g103110.JCVIMt4.0v1	Mov34/MPN/PAD-1 family protein [Medicago truncatula]	4.10337	4.06823	3.41543	1.00864	0.839538	0.983219	0.772785	16.3432	14.9673	4	4
Medtr1g098590.JCVIMt4.0v1	BZIP transcription factor [Medicago truncatula]	8.78702	4.44924	5.51885	1.97495	1.2404	0.308198	0.773485	26.4725	19.9362	4	4
Medtr7g020980.JCVIMt4.0v1	ethylene response factor [Medicago truncatula]	11.366	3.56298	3.26667	3.19002	0.916836	0.249412	0.775521	29.8579	13.6593	4	4
Medtr1g021440.JCVIMt4.0v1	plant-specific B3-DNA-binding domain protein [Medicago truncatula]	6.54008	7.55769	6.9441	0.865355	0.918813	0.663394	0.776512	28.1955	29.0036	4	4
Medtr5g088230.JCVIMt4.0v1	bZIP transcription factor [Medicago truncatula]	4.81818	3.6078	3.08006	1.33549	0.853724	0.543662	0.776716	16.852	13.3757	4	4
Medtr1g031930.JCVIMt4.0v1	jasmonate zim-domain protein [Medicago truncatula]	71.1915	63.5017	60.9371	1.1211	0.959615	0.440122	0.778364	269.386	248.878	4	4
Medtr2g042900.JCVIMt4.0v1	jasmonate zim-domain protein [Medicago truncatula]	65.2408	99.5397	106.613	0.655425	1.07106	0.252602	0.778518	329.561	412.305	4	4
Medtr2g031410.JCVIMt4.0v1	zinc ion-binding protein [Medicago truncatula]	3.88154	2.5288	2.14241	1.53493	0.847205	0.25528	0.778675	12.8207	9.34242	4	4
Medtr7g116890.JCVIMt4.0v1	bZIP transcription factor family protein [Medicago truncatula]	8.37618	8.48919	5.68468	0.986688	0.669637	0.988581	0.780386	33.7307	28.3477	4	4
Medtr1g041685.JCVIMt4.0v1	transducin/WD40 domain-like protein, putative [Medicago truncatula]	8.78236	6.44059	7.81477	1.3636	1.21336	0.680246	0.784471	30.4459	28.5107	4	4
Medtr8g106090.JCVIMt4.0v1	THO complex subunit 2 [Medicago truncatula]	10.3531	6.01563	7.47737	1.72104	1.24299	0.322273	0.785912	32.7375	26.986	4	4
Medtr5g032520.JCVIMt4.0v1	MADS-box transcription factor [Medicago truncatula]	7.82031	5.18676	6.01941	1.50774	1.16053	0.525552	0.78609	26.0142	22.4124	4	4
Medtr1g099220.JCVIMt4.0v1	chromosome condensation regulator RCC1 repeat protein [Medicago truncatula]	10.6591	8.72828	9.81143	1.22121	1.1241	0.578549	0.792833	38.7747	37.0794	4	4
Medtr4g094215.JCVIMt4.0v1	calmodulin-binding transcription activator 1 [Medicago truncatula]	12.9686	9.06949	10.2208	1.42991	1.12695	0.3507	0.79288	44.0761	38.5806	4	4
Medtr2g087295.JCVIMt4.0v1	bHLH transcription factor-like protein [Medicago truncatula]	12.4343	7.68718	8.86984	1.61753	1.15385	0.445626	0.798865	40.2429	33.114	4	4
Medtr8g037270.JCVIMt4.0v1	CCAAT-binding transcription factor [Medicago truncatula]	2.06287	2.09638	2.49379	0.984018	1.18957	0.97659	0.801334	8.3185	9.18032	4	4
Medtr1g035010.JCVIMt4.0v1	squamosa promoter-binding-like protein [Medicago truncatula]	26.4659	13.978	16.4969	1.8934	1.1802	0.251614	0.802353	80.8878	60.9497	4	4
Medtr3g106400.JCVIMt4.0v1	class II knotted-like homeobox protein [Medicago truncatula]	22.4693	16.8019	19.9819	1.33731	1.18927	0.573618	0.806635	78.5423	73.5675	4	4
Medtr7g028160.JCVIMt4.0v1	TCP family transcription factor [Medicago truncatula]	8.8742	4.36867	3.1307	2.03133	0.716626	0.0746427	0.807427	26.4857	14.9988	4	4
Medtr1g019110.JCVIMt4.0v1	dehydration-responsive element-binding protein [Medicago truncatula]	39.7735	11.9943	16.2933	3.31605	1.35842	0.267681	0.808577	103.536	56.5751	4	4
Medtr4g008860.JCVIMt4.0v1	ethylene response factor [Medicago truncatula]	1.95907	2.2116	2.31004	0.885816	1.04451	0.807205	0.810683	8.34136	9.0433	4	4
Medtr7g007890.JCVIMt4.0v1	apoptosis antagonizing transcription factor [Medicago truncatula]	2.79054	2.45372	1.92369	1.13727	0.783991	0.780784	0.811311	10.4885	8.75483	4	4
Medtr2g084735.JCVIMt4.0v1	DNA repair helicase (rad3) [Medicago truncatula]	4.17564	3.21595	3.74127	1.29842	1.16335	0.637881	0.816375	14.7832	13.9144	4	4
Medtr5g020510.JCVIMt4.0v1	homeobox domain, ZF-HD class protein [Medicago truncatula]	3.52149	2.53903	2.89295	1.38694	1.13939	0.556761	0.817742	12.1211	10.864	4	4
Medtr7g096650.JCVIMt4.0v1	bHLH transcription factor-like protein [Medicago truncatula]	2.3967	2.74108	2.13445	0.874363	0.778691	0.859089	0.817744	10.2756	9.75107	4	4
Medtr6g083940.JCVIMt4.0v1	AMSH-like ubiquitin thioesterase [Medicago truncatula]	5.78793	5.15911	4.52333	1.12188	0.876764	0.803847	0.818114	21.8941	19.3649	4	4
Medtr7g089440.JCVIMt4.0v1	general transcription factor IIH subunit 2 [Medicago truncatula]	10.1713	8.95788	9.89031	1.13546	1.10409	0.723485	0.818219	38.2584	37.6964	4	4
Medtr5g015180.JCVIMt4.0v1	BSD domain protein [Medicago truncatula]	51.7806	37.6556	31.5701	1.37511	0.838391	0.479434	0.818256	178.872	138.452	4	4
Medtr5g089900.JCVIMt4.0v1	regulator of chromosome condensation (RCC1) family protein [Medicago truncatula]	8.6408	5.7682	6.71747	1.49801	1.16457	0.512841	0.820378	28.818	24.9714	4	4
Medtr5g064850.JCVIMt4.0v1	apoptosis antagonizing transcription factor [Medicago truncatula]	3.26079	2.86517	2.22757	1.13808	0.777464	0.80576	0.822336	12.2519	10.1855	4	4
Medtr7g095350.JCVIMt4.0v1	F-box/RNI/FBD-like domain protein [Medicago truncatula]	2.64086	1.92939	1.98382	1.36876	1.02821	0.329864	0.82295	9.1405	7.82642	4	4
Medtr5g030430.JCVIMt4.0v1	basic helix loop helix (bHLH) family transcription factor [Medicago truncatula]	39.6518	33.165	29.583	1.19559	0.891993	0.715942	0.823202	145.634	125.496	4	4
Medtr4g100380.JCVIMt4.0v1	ethylene response factor [Medicago truncatula]	96.0173	95.9148	92.1627	1.00107	0.960881	0.99603	0.824648	383.864	376.155	4	4
Medtr6g006900.JCVIMt4.0v1	CDK-activating kinase assembly factor MAT1, putative [Medicago truncatula]	11.2959	7.26749	8.34288	1.5543	1.14797	0.412314	0.82722	37.1267	31.2207	4	4
Medtr4g088935.JCVIMt4.0v1	general transcription factor IIH protein [Medicago truncatula]	2.48786	2.70464	2.3358	0.919849	0.863628	0.901074	0.830914	10.385	10.0809	4	4
Medtr4g105740.JCVIMt4.0v1	inactive poly [ADP-ribose] polymerase SRO4 [Medicago truncatula]	9.27361	5.55919	6.08136	1.66816	1.09393	0.211594	0.831229	29.6656	23.2811	4	4
Medtr1g021400.JCVIMt4.0v1	plant-specific B3-DNA-binding domain protein [Medicago truncatula]	32.7438	31.3034	30.0969	1.04601	0.961459	0.816225	0.831876	128.094	122.801	4	4
Medtr1g102900.JCVIMt4.0v1	divergent CCT motif protein [Medicago truncatula]	3.91928	5.15807	4.69799	0.759835	0.910804	0.525667	0.832665	18.1547	19.7121	4	4
Medtr7g117670.JCVIMt4.0v1	ABA-inducible bHLH-type transcription factor [Medicago truncatula]	8.36383	5.34056	6.2094	1.5661	1.16269	0.455688	0.835765	27.4088	23.0999	4	4
Medtr3g082190.JCVIMt4.0v1	INO80 complex subunit C [Medicago truncatula]	16.6309	15.1631	13.4489	1.0968	0.886947	0.846772	0.835906	63.5881	57.224	4	4
Medtr3g099830.JCVIMt4.0v1	F-box/RNI/FBD-like domain protein [Medicago truncatula]	2.40797	2.34432	2.13355	1.02715	0.910093	0.965482	0.838174	9.50458	8.95575	4	4
Medtr5g010620.JCVIMt4.0v1	transcription initiation factor TFIIE, beta subunit [Medicago truncatula]	45.3748	19.8497	22.6613	2.28592	1.14165	0.159755	0.846457	130.449	85.022	4	4
Medtr1g040430.JCVIMt4.0v1	ethylene response factor [Medicago truncatula]	316.371	158.142	178.153	2.00055	1.12654	0.0467506	0.847068	949.026	672.59	4	4
Medtr2g046550.JCVIMt4.0v1	squamosa promoter-binding-like protein [Medicago truncatula]	11.7228	11.4095	10.5007	1.02746	0.920347	0.942426	0.847394	46.2646	43.8204	4	4
Medtr8g100050.JCVIMt4.0v1	auxin response factor 2 [Medicago truncatula]	64.7999	57.9663	51.4238	1.11789	0.887133	0.798693	0.849168	245.533	218.78	4	4
Medtr3g102100.JCVIMt4.0v1	ethylene response factor [Medicago truncatula]	35.1571	10.9298	12.8435	3.21664	1.17509	0.0214275	0.855181	92.1738	47.5466	4	4
Medtr7g098250.JCVIMt4.0v1	myb-like transcription factor family protein [Medicago truncatula]	27.2352	23.0729	24.6588	1.1804	1.06873	0.653185	0.856044	100.616	95.4633	4	4
Medtr8g076340.JCVIMt4.0v1	GATA type zinc finger transcription factor family protein [Medicago truncatula]	1.42676	1.80437	1.70665	0.790728	0.945843	0.361095	0.856153	6.46226	7.02203	4	4
Medtr8g005820.JCVIMt4.0v1	CCR4-NOT transcription complex protein, putative [Medicago truncatula]	11.0106	9.22769	10.214	1.19322	1.10689	0.684364	0.858786	40.4766	38.8835	4	4
Medtr1g021270.JCVIMt4.0v1	B3 DNA-binding domain protein [Medicago truncatula]	9.60061	8.01075	7.03098	1.19847	0.877693	0.741729	0.858985	35.2227	30.0834	4	4
Medtr3g005240.JCVIMt4.0v1	B-block-binding subunit of tfiiic protein, putative [Medicago truncatula]	3.38798	2.36228	2.72609	1.4342	1.15401	0.608904	0.860302	11.5005	10.1767	4	4
Medtr4g121840.JCVIMt4.0v1	calmodulin-binding transcription activator [Medicago truncatula]	4.51023	2.62963	3.11079	1.71516	1.18298	0.409863	0.860634	14.2797	11.4809	4	4
Medtr4g127930.JCVIMt4.0v1	AP2-like ethylene-responsive transcription factor [Medicago truncatula]	5.78497	2.84563	3.46611	2.03293	1.21805	0.411811	0.861142	17.2612	12.6235	4	4
Medtr3g115450.JCVIMt4.0v1	niemann-pick C1-like protein [Medicago truncatula]	5.17669	6.61505	6.00573	0.782563	0.90789	0.588354	0.863097	23.5835	25.2416	4	4
Medtr8g059560.JCVIMt4.0v1	titan9, putative [Medicago truncatula]	5.40945	3.95975	4.39878	1.36611	1.11087	0.544033	0.863512	18.7384	16.7171	4	4
Medtr3g102850.JCVIMt4.0v1	PREDICTED: transcription initiation factor TFIID subunit 4b-like [Cicer arietinum]	10.3665	6.969	6.33777	1.48752	0.909423	0.357338	0.864245	34.6711	26.6136	4	4
Medtr3g113840.JCVIMt4.0v1	hypothetical protein MTR_3g113840 [Medicago truncatula]	2.03135	1.97539	2.24473	1.02833	1.13635	0.95849	0.864631	8.01347	8.44023	4	4
Medtr3g098990.JCVIMt4.0v1	DEK domain chromatin associated protein [Medicago truncatula]	16.4141	9.55718	11.2405	1.71747	1.17613	0.29639	0.869557	51.9426	41.5954	4	4
Medtr5g027240.JCVIMt4.0v1	pinoresinol-lariciresinol reductase-like protein [Medicago truncatula]	5.99864	8.24147	7.11411	0.72786	0.863209	0.610406	0.871341	28.4802	30.7112	4	4
Medtr7g072580.JCVIMt4.0v1	transcription factor TFIID protein [Medicago truncatula]	14.5312	10.7544	11.9251	1.35119	1.10886	0.472392	0.876591	50.5712	45.3591	4	4
Medtr5g030130.JCVIMt4.0v1	PLATZ transcription factor family protein [Medicago truncatula]	28.07	15.7523	17.4198	1.78196	1.10586	0.287222	0.879091	87.6445	66.3441	4	4
Medtr2g021070.JCVIMt4.0v1	synapse-associated protein, putative [Medicago truncatula]	23.4169	14.3439	13.3573	1.63254	0.931222	0.305028	0.88207	75.5215	55.4024	4	4
Medtr2g025590.JCVIMt4.0v1	transcription initiation factor IIF subunit alpha [Medicago truncatula]	8.26622	7.45099	6.29038	1.10941	0.844234	0.880078	0.885712	31.4344	27.4827	4	4
Medtr5g048180.JCVIMt4.0v1	BSD domain protein [Medicago truncatula]	20.1338	17.7544	18.173	1.13402	1.02358	0.241999	0.885762	75.7763	71.8547	4	4
Medtr2g069500.JCVIMt4.0v1	trypsin family protein [Medicago truncatula]	19.5248	24.1442	23.3591	0.808676	0.967482	0.559795	0.885798	87.3381	95.0066	4	4
Medtr1g112330.JCVIMt4.0v1	inactive poly [ADP-ribose] polymerase RCD1 [Medicago truncatula]	4.24036	3.98102	3.59393	1.06514	0.902766	0.919548	0.885833	16.4428	15.1499	4	4
Medtr8g104310.JCVIMt4.0v1	AMSH-like ubiquitin thioesterase [Medicago truncatula]	21.1279	13.0015	14.6131	1.62504	1.12396	0.288702	0.887026	68.2589	55.2293	4	4
Medtr2g014490.JCVIMt4.0v1	homeobox domain protein [Medicago truncatula]	6.29285	3.87358	3.28878	1.62456	0.849028	0.33546	0.889369	20.3329	14.3247	4	4
Medtr4g112380.JCVIMt4.0v1	nuclear transcription factor Y protein [Medicago truncatula]	8.20942	7.64451	8.3313	1.0739	1.08984	0.837443	0.889585	31.7079	31.9516	4	4
Medtr1g087370.JCVIMt4.0v1	transcription initiation factor TFIID subunit [Medicago truncatula]	8.08625	5.16031	4.80382	1.56701	0.930917	0.279158	0.889863	26.4931	19.9283	4	4
Medtr3g107950.JCVIMt4.0v1	TIFY-like protein [Medicago truncatula]	2.42936	3.73741	3.32121	0.650012	0.88864	0.542937	0.891818	12.3335	14.1172	4	4
Medtr7g088170.JCVIMt4.0v1	BTB/POZ domain plant protein [Medicago truncatula]	28.2519	26.3766	25.2985	1.0711	0.959125	0.781968	0.89627	109.257	103.35	4	4
Medtr7g029400.JCVIMt4.0v1	BZIP transcription factor [Medicago truncatula]	3.77845	1.88433	1.69371	2.0052	0.898843	0.541299	0.897841	11.3256	7.15608	4	4
Medtr4g080590.JCVIMt4.0v1	F-box/RNI/FBD-like domain protein [Medicago truncatula]	7.51015	6.79663	6.59131	1.10498	0.969791	0.728681	0.898226	28.6135	26.7759	4	4
Medtr4g116545.JCVIMt4.0v1	class II knotted-like homeobox protein [Medicago truncatula]	8.04648	5.37034	5.99461	1.49832	1.11624	0.5135	0.901893	26.8336	22.7299	4	4
Medtr8g028150.JCVIMt4.0v1	bZIP transcription factor family protein [Medicago truncatula]	11.5824	7.60321	6.98097	1.52336	0.918161	0.415945	0.903025	38.3713	29.1684	4	4
Medtr2g011940.JCVIMt4.0v1	AP2/B3 transcription factor family protein [Medicago truncatula]	4.76314	4.24452	4.71355	1.12219	1.1105	0.889624	0.905716	18.0153	17.9161	4	4
Medtr1g080510.JCVIMt4.0v1	hypothetical protein MTR_1g080510 [Medicago truncatula]	2.52824	2.18412	2.39742	1.15756	1.09766	0.313053	0.90615	9.42472	9.16307	4	4
Medtr1g029400.JCVIMt4.0v1	transcriptional corepressor SEUSS-like protein [Medicago truncatula]	30.5395	22.1641	24.0957	1.37788	1.08715	0.544117	0.909847	105.407	92.5196	4	4
Medtr5g062700.JCVIMt4.0v1	AP2 domain class transcription factor [Medicago truncatula]	20.9552	20.7315	22.6195	1.01079	1.09107	0.97442	0.91589	83.3734	86.7019	4	4
Medtr4g115400.JCVIMt4.0v1	BSD domain protein [Medicago truncatula]	18.1339	12.2112	12.4815	1.48502	1.02213	0.14218	0.920639	60.6903	49.3854	4	4
Medtr3g085050.JCVIMt4.0v1	calmodulin-binding protein [Medicago truncatula]	15.7011	11.946	12.7285	1.31434	1.06551	0.624525	0.921589	55.2942	49.3491	4	4
Medtr7g075120.JCVIMt4.0v1	hypothetical protein MTR_7g075120 [Medicago truncatula]	8.50087	4.50977	4.11158	1.88499	0.911705	0.538709	0.924507	26.0213	17.2427	4	4
Medtr3g106100.JCVIMt4.0v1	nucleic acid-binding protein, putative [Medicago truncatula]	9.13974	8.97787	8.46395	1.01803	0.942757	0.968835	0.927194	36.2352	34.8836	4	4
Medtr3g467380.JCVIMt4.0v1	AP2/B3 transcription factor family protein [Medicago truncatula]	6.04421	5.21114	4.86317	1.15986	0.933226	0.799676	0.92746	22.5107	20.1486	4	4
Medtr1g047200.JCVIMt4.0v1	unknown [Medicago truncatula]	9.46121	7.59871	7.04041	1.24511	0.926526	0.733523	0.928915	34.1198	29.2782	4	4
Medtr3g103310.JCVIMt4.0v1	BSD domain protein [Medicago truncatula]	5.14248	3.25461	2.97597	1.58006	0.914385	0.356464	0.929575	16.7942	12.4612	4	4
Medtr2g461240.JCVIMt4.0v1	class II knotted-like homeobox protein [Medicago truncatula]	8.05542	8.47164	7.53915	0.950869	0.889928	0.953617	0.930324	33.0541	32.0216	4	4
Medtr3g053690.JCVIMt4.0v1	ethylene response factor [Medicago truncatula]	26.8454	34.5455	34.8575	0.777103	1.00903	0.00673082	0.933661	122.782	138.806	4	4
Medtr3g074130.JCVIMt4.0v1	ethylene response factor [Medicago truncatula]	84.8477	57.9119	55.4948	1.46512	0.958262	0.476725	0.934907	285.519	226.813	4	4
Medtr2g008840.JCVIMt4.0v1	calmodulin-binding transcription activator 1 [Medicago truncatula]	14.184	8.25228	8.83151	1.7188	1.07019	0.366766	0.935207	44.8725	34.1676	4	4
Medtr8g062080.JCVIMt4.0v1	F-box/RNI/FBD-like domain protein [Medicago truncatula]	4.90956	4.31353	4.49237	1.13818	1.04146	0.432543	0.935717	18.4462	17.6118	4	4
Medtr8g027465.JCVIMt4.0v1	AP2 domain class transcription factor [Medicago truncatula]	5.80035	10.7427	10.6473	0.539934	0.99112	0.145533	0.939009	33.0861	42.78	4	4
Medtr3g072430.JCVIMt4.0v1	general transcription factor IIH subunit, putative [Medicago truncatula]	1.84682	2.71091	2.63176	0.681255	0.970801	0.412057	0.940851	9.11546	10.6853	4	4
Medtr4g077797.JCVIMt4.0v1	transcription factor DP, E2 dimerization partner protein [Medicago truncatula]	10.7169	9.52141	9.88858	1.12556	1.03856	0.794328	0.940908	40.4767	38.82	4	4
Medtr1g063870.JCVIMt4.0v1	TCP family transcription factor [Medicago truncatula]	5.26527	5.7274	5.95749	0.919313	1.04017	0.79371	0.941225	21.9853	23.3698	4	4
Medtr5g032190.JCVIMt4.0v1	inactive poly [ADP-ribose] polymerase RCD1 [Medicago truncatula]	39.9953	26.5032	27.9066	1.50908	1.05295	0.374235	0.941522	132.997	108.819	4	4
Medtr4g051565.JCVIMt4.0v1	bHLH transcription factor-like protein [Medicago truncatula]	22.6569	15.0432	14.2765	1.50612	0.949035	0.496916	0.945363	75.4002	58.6395	4	4
Medtr6g034945.JCVIMt4.0v1	bZIP transcription factor [Medicago truncatula]	24.1623	19.7713	19.1644	1.22209	0.969308	0.631495	0.948997	87.8672	77.8714	4	4
Medtr2g030170.JCVIMt4.0v1	CCAAT-binding transcription factor [Medicago truncatula]	14.621	15.7396	15.2837	0.928933	0.971035	0.862317	0.950895	60.7212	62.0465	4	4
Medtr8g070820.JCVIMt4.0v1	bZIP transcription factor family protein [Medicago truncatula]	13.0693	12.345	12.0537	1.05867	0.976399	0.886223	0.953732	50.8286	48.7974	4	4
Medtr4g079580.JCVIMt4.0v1	TCP family transcription factor [Medicago truncatula]	3.33897	4.1655	4.25938	0.801576	1.02254	0.340174	0.954066	15.0089	16.8498	4	4
Medtr2g093740.JCVIMt4.0v1	auxin response factor-like protein [Medicago truncatula]	1.92793	2.62325	2.70731	0.73494	1.03205	0.670095	0.954585	9.10235	10.6611	4	4
Medtr4g101030.JCVIMt4.0v1	hypothetical protein MTR_4g101030 [Medicago truncatula]	16.5876	9.85752	9.60846	1.68274	0.974734	0.206693	0.95826	52.8903	38.932	4	4
Medtr4g085910.JCVIMt4.0v1	ABA response element-binding factor [Medicago truncatula]	20.639	14.298	14.9241	1.44349	1.04379	0.611507	0.964851	69.8739	58.4441	4	4
Medtr4g124900.JCVIMt4.0v1	auxin response factor 2 [Medicago truncatula]	10.2569	8.36105	8.0859	1.22675	0.967092	0.744942	0.972515	37.2359	32.8939	4	4
Medtr2g027860.JCVIMt4.0v1	myb-like transcription factor family protein [Medicago truncatula]	48.119	34.3755	34.9457	1.3998	1.01659	0.355318	0.972563	164.989	138.642	4	4
Medtr3g467120.JCVIMt4.0v1	bZIP transcription factor [Medicago truncatula]	11.2291	13.5877	13.6315	0.826419	1.00322	0.32088	0.974132	49.6335	54.4383	4	4
Medtr2g043250.JCVIMt4.0v1	auxin response factor 2 [Medicago truncatula]	5.77311	5.09843	4.9916	1.13233	0.979046	0.827688	0.975304	21.7431	20.1801	4	4
Medtr3g106080.JCVIMt4.0v1	TBP-associated factor 5 [Medicago truncatula]	4.8693	4.17447	4.28646	1.16645	1.02683	0.779599	0.975743	18.0875	16.9219	4	4
Medtr3g064050.JCVIMt4.0v1	auxin response factor 2 [Medicago truncatula]	2.96692	2.73934	2.79691	1.08308	1.02102	0.864841	0.978496	11.4125	11.0725	4	4
Medtr1g021320.JCVIMt4.0v1	plant-specific B3-DNA-binding domain protein [Medicago truncatula]	4.70009	4.26514	4.3264	1.10198	1.01436	0.85981	0.983521	17.9305	17.1831	4	4
Medtr5g025570.JCVIMt4.0v1	.	77.3186	90.6721	90.2461	0.852727	0.995301	0.568556	0.984941	335.981	361.836	4	4
Medtr1g025290.JCVIMt4.0v1	hypothetical protein MTR_1g025290 [Medicago truncatula]	5.25218	2.76007	2.79777	1.90292	1.01366	0.27862	0.98852	16.0245	11.1157	4	4
Medtr3g012030.JCVIMt4.0v1	negative cofactor 2 transcriptional co-repressor, putative [Medicago truncatula]	9.9861	7.87929	7.83951	1.26739	0.994951	0.408391	0.990327	35.7308	31.4376	4	4
Medtr4g088375.JCVIMt4.0v1	homeobox domain protein [Medicago truncatula]	7.44595	4.6106	4.56313	1.61496	0.989703	0.37533	0.991997	24.1131	18.3475	4	4
Medtr5g028850.JCVIMt4.0v1	bZIP transcription factor family protein [Medicago truncatula]	8.11226	6.65604	6.62859	1.21878	0.995875	0.692556	0.99372	29.5366	26.5693	4	4
Medtr5g031750.JCVIMt4.0v1	hypothetical protein MTR_5g031750 [Medicago truncatula]	11.0137	8.565	8.59843	1.2859	1.0039	0.630201	0.994322	39.1574	34.3268	4	4
Medtr3g072610.JCVIMt4.0v1	AP2 domain class transcription factor [Medicago truncatula]	22.0907	17.5311	17.5896	1.26009	1.00334	0.211989	0.995748	79.2436	70.2413	4	4
Medtr2g094570.JCVIMt4.0v1	auxin response factor 1 [Medicago truncatula]	3.39903	2.55062	2.56061	1.33263	1.00392	0.683293	0.996823	11.8993	10.2224	4	4
Medtr3g048940.JCVIMt4.0v1	RNA polymerase II transcription factor SIII (elongin) subunit A [Medicago truncatula]	18.1927	11.9684	11.9707	1.52006	1.0002	0.47104	0.99979	60.3222	47.8782	4	4
Medtr3g085430.JCVIMt4.0v1	nuclear transcription factor Y protein [Medicago truncatula]	1.68155	4.37936	1.00394	0.383972	0.229243	0.116458	0.0453138	12.1218	10.7666	4	4
Medtr3g098580.JCVIMt4.0v1	AP2 domain class transcription factor [Medicago truncatula]	6.7914	0.950225	3.65658	7.14715	3.84811	0.144976	0.113903	15.4832	9.2136	4	4
Medtr7g106450.JCVIMt4.0v1	CCAAT-binding transcription factor [Medicago truncatula]	0.81286	7.64974	1.92047	0.10626	0.25105	0.143916	0.122539	16.9252	19.1404	4	4
Medtr4g070340.JCVIMt4.0v1	allergenic isoflavone reductase-like protein Bet protein [Medicago truncatula]	10.142	1.6976	4.7982	5.97433	2.82646	0.0896209	0.245975	23.6793	12.9916	4	4
Medtr3g449840.JCVIMt4.0v1	hypothetical protein MTR_3g449840 [Medicago truncatula]	6.72342	1.85894	10.3117	3.6168	5.5471	0.531415	0.260891	17.1647	24.3413	4	4
Medtr3g026050.JCVIMt4.0v1	TCP family transcription factor [Medicago truncatula]	2.0618	1.16484	1.53144	1.77003	1.31471	0.301165	0.269579	6.4533	5.39256	4	4
Medtr3g091850.JCVIMt4.0v1	transcription factor Pcc1 [Medicago truncatula]	1.60992	1.04639	1.56296	1.53854	1.49366	0.323317	0.274377	5.31261	5.21869	4	4
Medtr4g083390.JCVIMt4.0v1	B3 DNA-binding domain protein [Medicago truncatula]	1.23259	1.97715	3.08149	0.623418	1.55855	0.0343551	0.275752	6.4195	10.1173	4	4
Medtr7g112330.JCVIMt4.0v1	GATA type zinc finger transcription factor family protein [Medicago truncatula]	1.47512	3.64145	1.23484	0.405091	0.339107	0.34838	0.334411	10.2331	9.75258	4	4
Medtr2g043050.JCVIMt4.0v1	ethylene-responsive transcription factor ERF017-like protein [Medicago truncatula]	2.09697	7.03643	2.72731	0.298016	0.387598	0.0655625	0.351655	18.2668	19.5275	4	4
Medtr2g005070.JCVIMt4.0v1	hypothetical protein MTR_2g005070 [Medicago truncatula]	1.64041	3.37127	1.25093	0.486585	0.371056	0.262625	0.356668	10.0233	9.24439	4	4
Medtr3g048290.JCVIMt4.0v1	F-box/RNI/FBD-like domain protein [Medicago truncatula]	1.11017	3.61904	1.65898	0.306759	0.458403	0.307649	0.358373	9.45842	10.556	4	4
Medtr2g078360.JCVIMt4.0v1	transcription factor bZIP112 [Glycine max]	1.94193	2.17961	3.13229	0.890954	1.43709	0.872407	0.404664	8.24307	10.6238	4	4
Medtr7g102790.JCVIMt4.0v1	PLATZ transcription factor family protein [Medicago truncatula]	0.913918	2.45098	1.44918	0.372879	0.591268	0.287787	0.444145	6.72979	7.80032	4	4
Medtr4g102660.JCVIMt4.0v1	dehydration-responsive element-binding protein [Medicago truncatula]	1.08814	3.17299	4.37402	0.342938	1.37852	0.373376	0.471989	8.52226	15.094	4	4
Medtr7g444860.JCVIMt4.0v1	squamosa promoter-binding-like protein [Medicago truncatula]	1.37818	0.990836	1.83385	1.39093	1.85081	0.597855	0.496295	4.73804	5.64937	4	4
Medtr1g062160.JCVIMt4.0v1	PLATZ transcription factor family protein [Medicago truncatula]	1.26604	2.68968	1.23065	0.470704	0.457543	0.418653	0.530929	7.91146	7.84066	4	4
Medtr1g049140.JCVIMt4.0v1	AP2 domain transcription factor [Medicago truncatula]	1.95303	1.01446	2.17592	1.92518	2.14489	0.0681195	0.583055	5.93498	6.38077	4	4
Medtr5g034240.JCVIMt4.0v1	AMSH-like ubiquitin thioesterase [Medicago truncatula]	5.61763	1.8431	2.96468	3.04793	1.60853	0.164682	0.615419	14.9215	9.61555	4	4
Medtr1g012760.JCVIMt4.0v1	FAR1 DNA-binding domain protein [Medicago truncatula]	2.02492	1.16217	1.89044	1.74236	1.62665	0.613926	0.630638	6.37418	6.10522	4	4
Medtr7g108100.JCVIMt4.0v1	rRNA processing protein [Medicago truncatula]	1.41625	1.48845	1.09405	0.951496	0.735028	0.783825	0.633145	5.8094	5.16499	4	4
Medtr1g022495.JCVIMt4.0v1	BZIP transcription factor bZIP124 [Medicago truncatula]	2.33516	2.85453	2.27922	0.818054	0.798456	0.806228	0.688757	10.3794	10.2675	4	4
Medtr4g081710.JCVIMt4.0v1	myb-like transcription factor family protein [Medicago truncatula]	3.76026	3.63733	2.15603	1.0338	0.59275	0.933689	0.746333	14.7952	11.5867	4	4
Medtr3g113800.JCVIMt4.0v1	E2F transcription factor [Medicago truncatula]	1.80727	1.08933	1.4479	1.65908	1.32917	0.312039	0.789624	5.7932	5.07445	4	4
Medtr2g086450.JCVIMt4.0v1	myb-like transcription factor family protein [Medicago truncatula]	2.65439	1.46271	1.18151	1.81471	0.807755	0.413873	0.802333	8.23419	5.28844	4	4
Medtr2g028200.JCVIMt4.0v1	pre-mRNA splicing factor [Medicago truncatula]	3.15536	2.09782	1.56096	1.50411	0.744088	0.45914	0.80583	10.5064	7.31757	4	4
Medtr8g012655.JCVIMt4.0v1	ethylene response factor [Medicago truncatula]	2.54483	2.67101	3.13016	0.952757	1.1719	0.966559	0.806594	10.4317	11.6024	4	4
Medtr5g032150.JCVIMt4.0v1	MADS-box transcription factor [Medicago truncatula]	1.45238	1.40226	1.55646	1.03574	1.10996	0.964078	0.832074	5.70928	5.91744	4	4
Medtr2g102450.JCVIMt4.0v1	B3 DNA-binding domain protein [Medicago truncatula]	4.54745	1.44989	1.73542	3.13642	1.19693	0.261739	0.897215	11.9947	6.37062	4	4
Medtr4g024000.JCVIMt4.0v1	hypothetical protein MTR_4g024000 [Medicago truncatula]	2.80111	2.28195	2.06145	1.22751	0.903369	0.725327	0.926556	10.1661	8.6868	4	4
Medtr3g072660.JCVIMt4.0v1	transcription factor [Medicago truncatula]	1.82094	1.56316	1.44917	1.16491	0.927075	0.771371	0.929125	6.76821	6.02466	4	4
Medtr7g015010.JCVIMt4.0v1	TCP family transcription factor [Medicago truncatula]	9.91897	2.78948	3.17657	3.55585	1.13877	0.0275789	0.929353	25.4169	11.9321	4	4
Medtr7g117220.JCVIMt4.0v1	THO complex subunit 2 [Medicago truncatula]	2.08239	1.27988	1.3627	1.62702	1.06471	0.352931	0.938067	6.72456	5.28517	4	4
Medtr7g063470.JCVIMt4.0v1	bHLH transcription factor-like protein [Medicago truncatula]	5.70045	3.32377	3.17915	1.71506	0.95649	0.409625	0.963951	18.0484	13.0058	4	4
Medtr4g094868.JCVIMt4.0v1	AP2 domain transcription factor [Medicago truncatula]	1.49497	1.32515	1.3651	1.12815	1.03015	0.914866	0.97595	5.64023	5.3805	4	4
Medtr2g098420.JCVIMt4.0v1	hypothetical protein MTR_2g098420 [Medicago truncatula]	3.13511	2.75223	2.68801	1.13912	0.976668	0.76476	0.981018	11.7747	10.8805	4	4
Medtr5g004830.JCVIMt4.0v1	hypothetical protein MTR_5g004830 [Medicago truncatula]	1.59703	1.50517	1.48282	1.06103	0.985157	0.895258	0.983487	6.20438	5.97598	4	4
Medtr1g043350.JCVIMt4.0v1	ethylene-responsive transcription factor 1B [Medicago truncatula]	2.8681	1.61396	1.58481	1.77706	0.981939	0.399611	0.985503	8.96413	6.39754	4	4
Medtr1g064430.JCVIMt4.0v1	auxin response factor 1 [Medicago truncatula]	2.31935	2.39091	2.36708	0.970073	0.990036	0.95402	0.992276	9.42052	9.51598	4	4
Medtr3g008100.JCVIMt4.0v1	phenylcoumaran benzylic ether reductase-like protein [Medicago truncatula]	7.36184	0.688925	3.14993	10.686	4.57224	0.0225657	0.0194469	16.1015	7.67771	4	4
Medtr3g095190.JCVIMt4.0v1	AP2 domain class transcription factor [Medicago truncatula]	1.58252	1.02942	0.687599	1.53728	0.667947	0.178929	0.0861965	5.22388	3.43404	4	4
Medtr0939s0010.JCVIMt4.0v1	dehydration-responsive element-binding protein [Medicago truncatula]	1.22069	1.59851	0.779703	0.763641	0.487769	0.137652	0.122645	5.63839	4.75642	4	4
Medtr3g106290.JCVIMt4.0v1	ethylene response factor [Medicago truncatula]	1.04899	1.62125	0.868104	0.647025	0.535453	0.504723	0.177673	5.34048	4.97871	4	4
Medtr1g006660.JCVIMt4.0v1	AP2 domain class transcription factor [Medicago truncatula]	1.14918	2.18533	1.02546	0.525863	0.469249	0.245115	0.248945	6.66902	6.42158	4	4
Medtr4g124960.JCVIMt4.0v1	jasmonate zim-domain protein [Medicago truncatula]	0.746507	1.65793	1.27575	0.450264	0.769483	0.13919	0.276179	4.80888	5.86737	4	4
Medtr2g043030.JCVIMt4.0v1	ethylene-responsive transcription factor ERF017-like protein [Medicago truncatula]	0.767638	1.609	0.839214	0.477089	0.521574	0.507403	0.31843	4.75328	4.89644	4	4
Medtr7g081815.JCVIMt4.0v1	AP2-domain DNA-binding protein [Medicago truncatula]	1.21257	7.32116	1.20373	0.165626	0.164418	0.243061	0.320476	17.0675	17.0498	4	4
Medtr8g090350.JCVIMt4.0v1	ethylene response factor [Medicago truncatula]	1.77579	1.88608	1.40303	0.941527	0.743891	0.938057	0.407604	7.32373	6.57822	4	4
Medtr4g086190.JCVIMt4.0v1	AP2/ERF domain transcription factor [Medicago truncatula]	0.806002	5.21206	6.96719	0.154642	1.33674	0.21082	0.505544	12.0361	24.3585	4	4
Medtr5g088760.JCVIMt4.0v1	negative cofactor 2 transcriptional co-repressor, putative [Medicago truncatula]	2.01775	0.802144	1.02371	2.51545	1.27622	0.10485	0.533101	5.6398	3.65171	4	4
Medtr4g109770.JCVIMt4.0v1	LIGULELESS 1 protein, putative [Medicago truncatula]	1.05001	1.00556	1.49038	1.0442	1.48214	0.266397	0.670139	4.11113	4.99187	4	4
Medtr1g069940.JCVIMt4.0v1	ethylene-responsive transcription factor 1B [Medicago truncatula]	1.39281	1.38052	0.866269	1.0089	0.627494	0.993731	0.752659	5.54667	4.49358	4	4
Medtr7g034115.JCVIMt4.0v1	cyclin-like F-box protein [Medicago truncatula]	0.936718	1.25831	1.2408	0.744427	0.986088	0.0977032	0.816617	4.39005	4.99822	4	4
Medtr3g090760.JCVIMt4.0v1	ethylene response factor [Medicago truncatula]	1.12549	1.33108	1.1345	0.845542	0.852317	0.758794	0.830855	4.91314	4.93118	4	4
Medtr4g087380.JCVIMt4.0v1	hypothetical protein MTR_4g087380 [Medicago truncatula]	2.57206	1.46962	1.31524	1.75015	0.894953	0.421264	0.888543	8.08336	5.56972	4	4
Medtr8g098275.JCVIMt4.0v1	bHLH transcription factor [Medicago truncatula]	1.87974	0.995921	1.17081	1.88743	1.1756	0.171819	0.90674	5.75131	4.33346	4	4
Medtr4g097520.JCVIMt4.0v1	AP2-like ethylene-responsive transcription factor [Medicago truncatula]	1.27765	1.2063	1.02571	1.05915	0.850291	0.955035	0.907135	4.96791	4.46402	4	4
Medtr1g094960.JCVIMt4.0v1	auxin response factor, putative [Medicago truncatula]	0.978368	1.34457	1.25775	0.727642	0.935424	0.521438	0.911537	4.64588	5.20464	4	4
Medtr5g075410.JCVIMt4.0v1	B3 domain transcription repressor VAL2 [Medicago truncatula]	2.41648	1.2199	1.10968	1.98089	0.909652	0.53562	0.931551	7.27275	4.65916	4	4
Medtr2g040410.JCVIMt4.0v1	zinc knuckle (CCHC-type) family protein [Medicago truncatula]	1.37569	0.695211	0.785184	1.97881	1.12942	0.143077	0.932682	4.14181	2.96079	4	4
Medtr1g019750.JCVIMt4.0v1	BRI1 kinase inhibitor 1, putative [Medicago truncatula]	6.10943	1.76114	1.90592	3.46902	1.0822	0.256218	0.956516	15.7412	7.33412	4	4
Medtr5g083340.JCVIMt4.0v1	dehydration-responsive element-binding protein [Medicago truncatula]	2.50782	1.20033	1.23332	2.08928	1.02749	0.491922	0.980158	7.4163	4.86731	4	4
Medtr4g111935.JCVIMt4.0v1	TCP family transcription factor [Medicago truncatula]	2.32849	0.511774	1.11751	4.54985	2.18359	0.130314	0.112841	5.68054	3.25856	4	4
Medtr3g109760.JCVIMt4.0v1	GATA transcription factor, putative [Medicago truncatula]	0.970367	0.788825	1.09894	1.23014	1.39314	0.529461	0.172434	3.51838	3.77554	4	4
Medtr4g007770.JCVIMt4.0v1	AP2-type transcription factor [Medicago truncatula]	1.47643	1.46779	0.711725	1.00589	0.484895	0.98067	0.23254	5.88845	4.35904	4	4
Medtr4g133938.JCVIMt4.0v1	nuclear transcription factor Y protein [Medicago truncatula]	0.621172	1.93418	0.705984	0.321154	0.365004	0.436259	0.459403	5.11071	5.28034	4	4
Medtr8g044070.JCVIMt4.0v1	AP2 domain transcription factor [Medicago truncatula]	1.42484	0.981326	0.71591	1.45196	0.729534	0.3169	0.54298	4.81234	3.39447	4	4
Medtr2g461920.JCVIMt4.0v1	LIGULELESS 1 protein, putative [Medicago truncatula]	0.962209	1.4973	0.841486	0.64263	0.562003	0.542517	0.616596	4.91902	4.67757	4	4
Medtr3g110205.JCVIMt4.0v1	unknown [Medicago truncatula]	0.99813	1.49203	2.56032	0.668975	1.716	0.303749	0.62395	4.98032	8.1047	4	4
Medtr1g017400.JCVIMt4.0v1	AP2-like ethylene-responsive transcription factor [Medicago truncatula]	1.82125	0.740107	0.998076	2.46079	1.34856	0.0712992	0.668233	5.12272	3.47637	4	4
Medtr1g082680.JCVIMt4.0v1	transmembrane protein, putative [Medicago truncatula]	0.790997	0.899675	1.15389	0.879202	1.28257	0.810654	0.726464	3.38134	4.10714	4	4
Medtr1g101550.JCVIMt4.0v1	ethylene-responsive transcription factor ERF026 [Medicago truncatula]	0.441308	1.46069	1.61233	0.302122	1.10381	0.295455	0.845868	3.804	6.14604	4	4
Medtr6g033255.JCVIMt4.0v1	AP2 domain class transcription factor [Medicago truncatula]	1.25677	0.895238	0.748825	1.40384	0.836454	0.709252	0.892344	4.30402	3.28813	4	4
Medtr5g010940.JCVIMt4.0v1	dehydration-responsive element-binding protein [Medicago truncatula]	0.311772	1.64867	1.76176	0.189105	1.06859	0.377562	0.909949	3.92088	6.82085	4	4
Medtr5g010930.JCVIMt4.0v1	dehydration-responsive element-binding protein [Medicago truncatula]	0.0866068	1.61157	1.15663	0.0537405	0.7177	0.25941	0.162159	3.39636	5.5364	4	4
Medtr4g036050.JCVIMt4.0v1	MADS-box transcription factor [Medicago truncatula]	0.669046	1.75361	0.497042	0.381524	0.283438	0.317485	0.202047	4.84532	4.50131	4	4
Medtr3g077870.JCVIMt4.0v1	inactive poly [ADP-ribose] polymerase SRO4 [Medicago truncatula]	1.76266	0.424243	0.955429	4.15483	2.25208	0.293723	0.263969	4.3738	2.75934	4	4
Medtr8g058965.JCVIMt4.0v1	F-box/RNI/FBD-like domain protein [Medicago truncatula]	1.47267	0.335373	0.699034	4.39114	2.08434	0.225428	0.289464	3.61609	2.06881	4	4
Medtr7g117455.JCVIMt4.0v1	B3 DNA-binding domain protein [Medicago truncatula]	0.613318	0.742542	0.858164	0.82597	1.15571	0.779972	0.361575	2.71172	3.20141	4	4
Medtr3g018680.JCVIMt4.0v1	F-box/RNI superfamily protein, putative [Medicago truncatula]	1.09718	0.810559	1.33237	1.35361	1.64377	0.297212	0.446838	3.81548	4.28587	4	4
Medtr4g028310.JCVIMt4.0v1	Lipid transfer protein [Medicago truncatula]	1.25268	0.369237	1.00082	3.39261	2.71051	0.570708	0.450612	3.24382	2.74011	4	4
Medtr2g101340.JCVIMt4.0v1	AP2 domain class transcription factor [Medicago truncatula]	0.368981	0.84748	1.02214	0.435386	1.20609	0.339668	0.513991	2.43292	3.73924	4	4
Medtr5g041350.JCVIMt4.0v1	unknown [Medicago truncatula]	0.863974	1.82406	0.522934	0.473655	0.286687	0.636134	0.538031	5.37606	4.69398	4	4
Medtr4g068310.JCVIMt4.0v1	B3 DNA-binding domain protein [Medicago truncatula]	1.0841	1.16925	0.675484	0.927174	0.577705	0.643713	0.538556	4.50671	3.68947	4	4
Medtr7g028740.JCVIMt4.0v1	squamosa promoter-binding-like protein [Medicago truncatula]	1.21302	1.81676	0.927721	0.667681	0.510645	0.728314	0.541347	6.05956	5.48897	4	4
Medtr6g032990.JCVIMt4.0v1	myb-like transcription factor family protein [Medicago truncatula]	1.06159	1.21185	0.59245	0.876007	0.48888	0.796592	0.541784	4.54688	3.6086	4	4
Medtr2g102150.JCVIMt4.0v1	regulator of telomere elongation helicase-like protein [Medicago truncatula]	0.998147	1.15879	0.50816	0.861371	0.438527	0.860537	0.626635	4.31387	3.3339	4	4
Medtr5g009620.JCVIMt4.0v1	ethylene response factor [Medicago truncatula]	0.771662	0.633654	0.76284	1.2178	1.20388	0.710784	0.679129	2.81063	2.79299	4	4
Medtr1g074230.JCVIMt4.0v1	AP2 domain class transcription factor [Medicago truncatula]	0.929814	0.876843	0.402247	1.06041	0.458745	0.970681	0.687569	3.61331	2.55818	4	4
Medtr6g070950.JCVIMt4.0v1	zinc-finger of monoamine-oxidase A repressor R1 [Medicago truncatula]	1.11601	0.836362	0.482488	1.33437	0.57689	0.58945	0.72252	3.90475	2.6377	4	4
Medtr1g018810.JCVIMt4.0v1	transcription factor-like protein [Medicago truncatula]	0.844793	1.1407	0.987172	0.740595	0.865412	0.587298	0.779344	3.97098	4.25573	4	4
Medtr4g124850.JCVIMt4.0v1	transmembrane protein, putative [Medicago truncatula]	1.23305	0.437025	0.382817	2.82146	0.875962	0.0873702	0.838798	3.34015	1.63968	4	4
Medtr7g057160.JCVIMt4.0v1	BZIP transcription factor [Medicago truncatula]	1.0101	0.150764	0.660766	6.69987	4.38279	0.184737	0.0114709	2.32172	1.62306	4	4
Medtr2g043040.JCVIMt4.0v1	TINY transcription factor [Medicago truncatula]	0.452192	1.3949	0.729945	0.324175	0.523296	0.245925	0.349658	3.69418	4.24969	4	4
Medtr8g013860.JCVIMt4.0v1	AP2 domain class transcription factor [Medicago truncatula]	0.709664	1.31347	0.498276	0.540299	0.379359	0.338545	0.358606	4.04626	3.62348	4	4
Medtr1g070020.JCVIMt4.0v1	ethylene-responsive transcription factor 1B [Medicago truncatula]	0.554015	0.105338	0.256326	5.25939	2.43336	0.496545	0.377513	1.31871	0.723328	4	4
Medtr5g008790.JCVIMt4.0v1	AP2 domain class transcription factor [Medicago truncatula]	0.91372	0.386879	0.491528	2.36178	1.2705	0.21217	0.420672	2.6012	1.75681	4	4
Medtr4g100650.JCVIMt4.0v1	ethylene response factor [Medicago truncatula]	0.370273	1.21505	0.427397	0.304738	0.351752	0.444374	0.476164	3.17065	3.2849	4	4
Medtr6g465430.JCVIMt4.0v1	CBF/DREB1 transcription factor [Medicago truncatula]	0.290462	0.585873	0.117264	0.495777	0.200152	0.362866	0.508336	1.75267	1.40627	4	4
Medtr4g102530.JCVIMt4.0v1	MADS-box transcription factor [Medicago truncatula]	0.252882	1.04822	0.227413	0.241249	0.216952	0.46048	0.529922	2.6022	2.55127	4	4
Medtr2g078390.JCVIMt4.0v1	hypothetical protein MTR_2g078390 [Medicago truncatula]	0.802001	0.927062	0.409888	0.865099	0.442137	0.869156	0.555183	3.45813	2.6739	4	4
Medtr8g023990.JCVIMt4.0v1	B3 DNA-binding domain protein [Medicago truncatula]	1.09388	0.261625	0.649666	4.18109	2.48319	0.318771	0.576643	2.71101	1.82258	4	4
Medtr3g103460.JCVIMt4.0v1	AP2-like ethylene-responsive transcription factor [Medicago truncatula]	0.687506	1.11713	0.486712	0.615422	0.435681	0.679028	0.626403	3.60927	3.20768	4	4
Medtr8g027440.JCVIMt4.0v1	auxin response factor 2 [Medicago truncatula]	0.571357	1.02581	0.638238	0.556981	0.622179	0.658805	0.68881	3.19433	3.3281	4	4
Medtr4g058930.JCVIMt4.0v1	auxin response factor, putative [Medicago truncatula]	0.716171	0.785915	0.465961	0.911258	0.59289	0.880272	0.722178	3.00417	2.50375	4	4
Medtr7g096830.JCVIMt4.0v1	ethylene-responsive transcription factor [Medicago truncatula]	1.20936	0.263821	0.341587	4.58401	1.29477	0.496276	0.792396	2.94636	1.21082	4	4
Medtr3g080510.JCVIMt4.0v1	bromodomain associated protein [Medicago truncatula]	0.753553	0.840376	0.672588	0.896685	0.800341	0.853032	0.810731	3.18786	3.02593	4	4
Medtr3g064560.JCVIMt4.0v1	regulator of chromosome condensation (RCC1) family protein [Medicago truncatula]	0.799679	0.66119	0.45975	1.20946	0.695337	0.81166	0.812918	2.92174	2.24188	4	4
Medtr7g104190.JCVIMt4.0v1	bZIP transcription factor [Medicago truncatula]	0.245008	0.555692	0.695897	0.440906	1.25231	0.565579	0.87605	1.6014	2.50318	4	4
Medtr3g082890.JCVIMt4.0v1	cyclin-like F-box protein [Medicago truncatula]	0.915025	0.631702	0.638552	1.44851	1.01084	0.612705	0.988451	3.09345	2.54051	4	4
Medtr3g085180.JCVIMt4.0v1	squamosa promoter-binding-like protein [Medicago truncatula]	0.158532	0.099631	0.188569	1.59119	1.89267	0.512336	0.0350663	0.516326	0.5764	4	4
Medtr2g043020.JCVIMt4.0v1	ethylene-responsive transcription factor ERF017-like protein [Medicago truncatula]	0.463897	0.618048	0.340441	0.750584	0.550833	0.633016	0.0672828	2.16389	1.91698	4	4
Medtr3g107100.JCVIMt4.0v1	F-box/RNI/FBD-like domain protein [Medicago truncatula]	0.350559	0.223844	0.113401	1.56609	0.506607	0.453832	0.0813465	1.14881	0.674489	4	4
Medtr7g046260.JCVIMt4.0v1	AP2/ERF domain transcription factor [Medicago truncatula]	0.086842	0.593306	0.218563	0.14637	0.368382	0.0766688	0.100618	1.3603	1.62374	4	4
Medtr7g061270.JCVIMt4.0v1	nuclear transcription factor Y subunit B, partial [Medicago truncatula]	0.533607	0.670702	0.291777	0.795595	0.435032	0.698169	0.118372	2.40862	1.92496	4	4
Medtr1g021290.JCVIMt4.0v1	plant-specific B3-DNA-binding domain protein [Medicago truncatula]	0.420971	0.384051	0.158823	1.09613	0.413546	0.928033	0.167749	1.61004	1.08575	4	4
Medtr3g109982.JCVIMt4.0v1	F-box/RNI/FBD-like domain protein, putative [Medicago truncatula]	0.505101	0.817211	0.686708	0.618079	0.840307	0.117315	0.181454	2.64462	3.00784	4	4
Medtr3g113030.JCVIMt4.0v1	MADS-box transcription factor [Medicago truncatula]	0.395681	0.565135	0.832389	0.700153	1.4729	0.417338	0.185757	1.92163	2.79505	4	4
Medtr7g018500.JCVIMt4.0v1	TCP family transcription factor [Medicago truncatula]	0.178031	0.034953	0.0897344	5.09345	2.56729	0.00545473	0.222193	0.425968	0.249375	4	4
Medtr7g096810.JCVIMt4.0v1	ethylene response factor [Medicago truncatula]	0.673775	0.507079	0.337567	1.32874	0.665708	0.528899	0.254924	2.36171	1.68929	4	4
Medtr2g019190.JCVIMt4.0v1	jasmonate zim-domain protein [Medicago truncatula]	0.55557	0.39595	0.119616	1.40313	0.302098	0.713025	0.284483	1.90304	1.03113	4	4
Medtr7g105980.JCVIMt4.0v1	FBD protein [Medicago truncatula]	0.401303	0.283716	0.331637	1.41445	1.1689	0.583313	0.32236	1.37004	1.23071	4	4
Medtr7g092930.JCVIMt4.0v1	SBP [Medicago truncatula]	0.0988121	0.254491	0.0995897	0.388273	0.391328	0.192223	0.331723	0.706607	0.708162	4	4
Medtr5g039970.JCVIMt4.0v1	F-box/RNI/FBD-like domain protein [Medicago truncatula]	0.281189	0.53464	0.211366	0.525941	0.395343	0.160812	0.392756	1.63166	1.49201	4	4
Medtr4g070370.JCVIMt4.0v1	isoflavone reductase-like Bet protein, putative [Medicago truncatula]	0.490648	0.389189	0.54207	1.26069	1.39282	0.754044	0.408152	1.75967	1.86252	4	4
Medtr3g010660.JCVIMt4.0v1	bZIP transcription factor [Medicago truncatula]	0.461537	0.311488	0.148308	1.48172	0.476128	0.589755	0.448323	1.54605	0.919593	4	4
Medtr5g027440.JCVIMt4.0v1	myb-like transcription factor family protein [Medicago truncatula]	0.292407	0.396703	0.168089	0.737093	0.423715	0.0543757	0.459471	1.37822	1.12959	4	4
Medtr8g019540.JCVIMt4.0v1	CCAAT-binding transcription factor [Medicago truncatula]	0.0751815	0.072786	0.101221	1.03291	1.39067	0.967406	0.511719	0.295935	0.348014	4	4
Medtr5g058470.JCVIMt4.0v1	AP2 domain class transcription factor [Medicago truncatula]	0.607328	0.426887	0.553632	1.42269	1.29691	0.321222	0.523798	2.06843	1.96104	4	4
Medtr4g080787.JCVIMt4.0v1	F-box/RNI/FBD-like domain protein [Medicago truncatula]	0.0625154	0.0500737	0.0628375	1.24847	1.2549	0.536474	0.537433	0.225178	0.225822	4	4
Medtr1g090170.JCVIMt4.0v1	AP2 domain class transcription factor [Medicago truncatula]	0.207362	0.418774	0.0952107	0.495165	0.227356	0.449371	0.542409	1.25227	1.02797	4	4
Medtr3g005460.JCVIMt4.0v1	B3 DNA-binding domain protein [Medicago truncatula]	0.466651	0.633634	0.333341	0.736468	0.526079	0.651891	0.550626	2.20057	1.93395	4	4
Medtr1g085120.JCVIMt4.0v1	F-box/RNI/FBD-like domain protein [Medicago truncatula]	0.408188	0.366178	0.236059	1.11473	0.644657	0.87571	0.577544	1.54873	1.20447	4	4
Medtr4g055990.JCVIMt4.0v1	F-box/RNI/FBD-like domain protein [Medicago truncatula]	0.53557	0.341169	0.373693	1.56981	1.09533	0.339257	0.585301	1.75348	1.42973	4	4
Medtr7g105370.JCVIMt4.0v1	B3 DNA-binding domain protein [Medicago truncatula]	0.624691	0.523822	0.405467	1.19256	0.774055	0.377085	0.594121	2.29703	1.85858	4	4
Medtr8g096780.JCVIMt4.0v1	squamosa promoter-binding 13A-like protein [Medicago truncatula]	0.495583	0.337845	0.125338	1.46689	0.370993	0.629024	0.601946	1.66686	0.926367	4	4
Medtr1g026490.JCVIMt4.0v1	fanconi anemia group J-like protein [Medicago truncatula]	0.141567	0.151962	0.0710907	0.931595	0.467818	0.945564	0.606873	0.587059	0.446106	4	4
Medtr4g130270.JCVIMt4.0v1	AP2-like ethylene-responsive transcription factor [Medicago truncatula]	0.226444	0.393022	0.207578	0.576161	0.52816	0.676747	0.628313	1.23893	1.2012	4	4
Medtr5g026970.JCVIMt4.0v1	brevis RADIX-like protein [Medicago truncatula]	0.133095	0.158987	0.268866	0.83714	1.69112	0.882246	0.63071	0.584164	0.855706	4	4
Medtr2g014200.JCVIMt4.0v1	squamosa promoter-binding-like protein [Medicago truncatula]	0.571602	0.512362	0.778263	1.11562	1.51897	0.909692	0.640978	2.16793	2.58125	4	4
Medtr1g034500.JCVIMt4.0v1	bZIP transcription factor [Medicago truncatula]	0.753015	0.346366	0.542902	2.17404	1.56742	0.0600445	0.643286	2.19876	1.77854	4	4
Medtr4g056580.JCVIMt4.0v1	hypothetical protein MTR_4g056580 [Medicago truncatula]	0.419015	0.41671	0.281756	1.00553	0.676143	0.892969	0.684064	1.67145	1.39693	4	4
Medtr4g056040.JCVIMt4.0v1	F-box/RNI/FBD-like domain protein [Medicago truncatula]	0.143558	0.0952439	0.127858	1.50727	1.34242	0.663858	0.684805	0.477603	0.446203	4	4
Medtr1g053835.JCVIMt4.0v1	myb-like transcription factor family protein [Medicago truncatula]	0.793836	0.235158	0.350228	3.37575	1.48933	0.285986	0.75923	2.05799	1.17077	4	4
Medtr3g452380.JCVIMt4.0v1	MADS-box transcription factor [Medicago truncatula]	0.175677	0.453212	0.508819	0.387627	1.12269	0.203917	0.778937	1.25778	1.92406	4	4
Medtr4g085990.JCVIMt4.0v1	hypothetical protein MTR_4g085990 [Medicago truncatula]	0.391895	0.586532	0.439547	0.668157	0.7494	0.588484	0.793289	1.95685	2.05216	4	4
Medtr5g095720.JCVIMt4.0v1	DEK carboxy-terminal domain protein [Medicago truncatula]	0.355658	0.392549	0.347888	0.906024	0.886229	0.586265	0.819576	1.49641	1.48087	4	4
Medtr8g077000.JCVIMt4.0v1	transcription initiation factor IIE, putative [Medicago truncatula]	0.204023	0.265574	0.219768	0.768235	0.82752	0.818857	0.830665	0.939194	0.970683	4	4
Medtr5g085100.JCVIMt4.0v1	AP2 domain class transcription factor [Medicago truncatula]	0.551571	0.40514	0.457369	1.36143	1.12891	0.408807	0.839849	1.91342	1.72502	4	4
Medtr7g075850.JCVIMt4.0v1	MADS-box transcription factor [Medicago truncatula]	0.281269	0.347917	0.318792	0.808436	0.916286	0.56796	0.848996	1.25837	1.33342	4	4
Medtr4g088555.JCVIMt4.0v1	squamosa promoter-binding-like protein [Medicago truncatula]	0.332303	0.293496	0.334363	1.13222	1.13924	0.57271	0.881774	1.2516	1.25572	4	4
Medtr7g080460.JCVIMt4.0v1	AP2-like ethylene-responsive transcription factor [Medicago truncatula]	0.213741	0.318843	0.250101	0.670364	0.784399	0.618495	0.895605	1.06517	1.13789	4	4
Medtr5g018470.JCVIMt4.0v1	zinc-finger of monoamine-oxidase A repressor R1 [Medicago truncatula]	0.689503	0.267969	0.293333	2.57307	1.09465	0.293485	0.909256	1.91494	1.1226	4	4
Medtr4g078860.JCVIMt4.0v1	homeodomain transcriptional regulator [Medicago truncatula]	0.790213	0.573072	0.513874	1.37891	0.896701	0.560875	0.912964	2.72657	2.17389	4	4
Medtr7g059160.JCVIMt4.0v1	general transcription factor 3C-like protein [Medicago truncatula]	0.668882	0.577807	0.516496	1.15762	0.89389	0.714661	0.921361	2.49338	2.18861	4	4
Medtr1g017570.JCVIMt4.0v1	basic leucine zipper transcription factor [Medicago truncatula]	0.834272	0.592477	0.559917	1.40811	0.945045	0.597099	0.938184	2.8535	2.30479	4	4
Medtr0024s0330.JCVIMt4.0v1	zinc-finger of monoamine-oxidase A repressor R1 [Medicago truncatula]	0.766232	0.287953	0.262014	2.66096	0.909919	0.232006	0.959767	2.10837	1.09994	4	4
Medtr4g093730.JCVIMt4.0v1	GATA transcription factor [Medicago truncatula]	0.329276	0.423031	0.425559	0.778373	1.00598	0.722291	0.985319	1.50461	1.69718	4	4
Medtr5g077160.JCVIMt4.0v1	transducin/WD40 repeat protein [Medicago truncatula]	0.324678	0.155855	0.157476	2.08321	1.0104	0.343116	0.986833	0.961067	0.626662	4	4
Medtr8g024790.JCVIMt4.0v1	basic helix loop helix (bHLH) family transcription factor [Medicago truncatula]	0.280784	0.150099	0.1514	1.87065	1.00867	0.755087	0.994689	0.861765	0.602999	4	4
Medtr1g035240.JCVIMt4.0v1	hypothetical protein MTR_1g035240 [Medicago truncatula]	0	0.593902	0	0	0	0.5	0.5	1.1878	1.1878	1	1
Medtr5g013345.JCVIMt4.0v1	hypothetical protein MTR_5g013345 [Medicago truncatula]	0	0.506715	0	0	0	0.5	0.5	1.01343	1.01343	1	1
Medtr5g023540.JCVIMt4.0v1	transmembrane protein, putative [Medicago truncatula]	0	0.592761	0	0	0	0.5	0.5	1.18552	1.18552	1	1
Medtr1g102140.JCVIMt4.0v1	hypothetical protein MTR_1g102140 [Medicago truncatula]	0.529866	0	0	#DIV/0!	#DIV/0!	0.5	#DIV/0!	1.05973	0	1	0
Medtr8g098620.JCVIMt4.0v1	hypothetical protein MTR_8g098620 [Medicago truncatula]	0	0.0295822	0	0	0	0.5	0.5	0.0591645	0.0591645	1	1
Medtr1g100747.JCVIMt4.0v1	phosphoprotein phosphatase inhibitor [Medicago truncatula]	0	0.0406421	0	0	0	0.5	0.5	0.0812842	0.0812842	1	1
Medtr3g098700.JCVIMt4.0v1	hypothetical protein MTR_3g098700 [Medicago truncatula]	0	0.220399	0	0	0	0.5	0.5	0.440797	0.440797	1	1
Medtr2g081620.JCVIMt4.0v1	serine carboxypeptidase-like protein [Medicago truncatula]	0	0.0166949	0	0	0	0.5	0.5	0.0333899	0.0333899	1	1
Medtr3g087870.JCVIMt4.0v1	hypothetical protein MTR_3g087870 [Medicago truncatula]	0	0.0426852	0	0	0	0.5	0.5	0.0853705	0.0853705	1	1
Medtr1g076880.JCVIMt4.0v1	22.0 kDa class IV heat shock protein [Medicago truncatula]	0	0.0758702	0	0	0	0.5	0.5	0.15174	0.15174	1	1
Medtr3g080090.JCVIMt4.0v1	cation diffusion facilitator family transporter [Medicago truncatula]	0	0.0893779	0	0	0	0.5	0.5	0.178756	0.178756	1	1
Medtr8g035500.JCVIMt4.0v1	alpha/beta hydrolase fold protein [Medicago truncatula]	0	0.0393688	0	0	0	0.5	0.5	0.0787377	0.0787377	1	1
Medtr4g071020.JCVIMt4.0v1	plant invertase/pectin methylesterase inhibitor [Medicago truncatula]	0	0.0483328	0	0	0	0.5	0.5	0.0966657	0.0966657	1	1
Medtr5g014050.JCVIMt4.0v1	late nodulin [Medicago truncatula]	0	0.0958096	0	0	0	0.5	0.5	0.191619	0.191619	1	1
Medtr8g083480.JCVIMt4.0v1	arabinogalactan protein [Medicago truncatula]	0	0.309521	0	0	0	0.5	0.5	0.619041	0.619041	1	1
Medtr4g034690.JCVIMt4.0v1	ATP-dependent Clp protease proteolytic protein [Medicago truncatula]	0	0.0706779	0	0	0	0.5	0.5	0.141356	0.141356	1	1
Medtr3g104580.JCVIMt4.0v1	hypothetical protein MTR_3g104580 [Medicago truncatula]	0	0.0307996	0	0	0	0.5	0.5	0.0615992	0.0615992	1	1
Medtr1g084900.JCVIMt4.0v1	hypothetical protein MTR_1g084900 [Medicago truncatula]	0	0.0835541	0	0	0	0.5	0.5	0.167108	0.167108	1	1
Medtr3g069760.JCVIMt4.0v1	RING-variant domain protein [Medicago truncatula]	0	0.0178683	0	0	0	0.5	0.5	0.0357366	0.0357366	1	1
Medtr5g043330.JCVIMt4.0v1	transmembrane protein, putative [Medicago truncatula]	0	0.0541661	0	0	0	0.5	0.5	0.108332	0.108332	1	1
Medtr2g017550.JCVIMt4.0v1	hypothetical protein MTR_2g017550 [Medicago truncatula]	0	0.0371791	0	0	0	0.5	0.5	0.0743582	0.0743582	1	1
Medtr4g094278.JCVIMt4.0v1	targeted copper chaperone protein [Medicago truncatula]	0	0.118552	0	0	0	0.5	0.5	0.237104	0.237104	1	1
Medtr0052s0120.JCVIMt4.0v1	hypothetical protein MTR_0052s0120 [Medicago truncatula]	0	0.0223285	0	0	0	0.5	0.5	0.044657	0.044657	1	1
Medtr8g014930.JCVIMt4.0v1	LRR receptor-like kinase [Medicago truncatula]	0	0.0182566	0	0	0	0.5	0.5	0.0365133	0.0365133	1	1
Medtr1g018700.JCVIMt4.0v1	Clavata3/ESR (CLE) gene family member MtCLE20 [Medicago truncatula]	0	0.299203	0	0	0	0.5	0.5	0.598406	0.598406	1	1
Medtr4g070800.JCVIMt4.0v1	hypothetical protein MTR_4g070800 [Medicago truncatula]	0	0.0828927	0	0	0	0.5	0.5	0.165785	0.165785	1	1
Medtr4g112670.JCVIMt4.0v1	strictosidine synthase-like protein, putative [Medicago truncatula]	0	0.0296941	0	0	0	0.5	0.5	0.0593882	0.0593882	1	1
Medtr4g065107.JCVIMt4.0v1	.	0	0.0193808	0	0	0	0.5	0.5	0.0387617	0.0387617	1	1
Medtr1g088920.JCVIMt4.0v1	monothiol glutaredoxin-S2 protein [Medicago truncatula]	0	0.0384382	0	0	0	0.5	0.5	0.0768764	0.0768764	1	1
Medtr2g093810.JCVIMt4.0v1	NAC transcription factor-like protein [Medicago truncatula]	0	0.0588872	0	0	0	0.5	0.5	0.117774	0.117774	1	1
Medtr5g036290.JCVIMt4.0v1	matrixin family protein [Medicago truncatula]	0	0.0230568	0	0	0	0.5	0.5	0.0461136	0.0461136	1	1
Medtr2g068655.JCVIMt4.0v1	pathogenesis-related thaumatin family protein [Medicago truncatula]	0	0.03068	0	0	0	0.5	0.5	0.06136	0.06136	1	1
Medtr8g008860.JCVIMt4.0v1	clathrin assembly plant-like protein [Medicago truncatula]	0	0.0165262	0	0	0	0.5	0.5	0.0330524	0.0330524	1	1
Medtr5g084550.JCVIMt4.0v1	hypothetical protein MTR_5g084550 [Medicago truncatula]	0	0.0987935	0	0	0	0.5	0.5	0.197587	0.197587	1	1
Medtr3g022000.JCVIMt4.0v1	hypothetical protein MTR_3g022000 [Medicago truncatula]	0	0.0202817	0	0	0	0.5	0.5	0.0405634	0.0405634	1	1
Medtr5g008695.JCVIMt4.0v1	EF hand calcium-binding family protein [Medicago truncatula]	0	0.0650442	0	0	0	0.5	0.5	0.130088	0.130088	1	1
Medtr8g010400.JCVIMt4.0v1	transmembrane protein, putative [Medicago truncatula]	0	0.0561675	0	0	0	0.5	0.5	0.112335	0.112335	1	1
Medtr0262s0030.JCVIMt4.0v1	tRNA-splicing endonuclease subunit Sen2 [Medicago truncatula]	0	0.0133346	0	0	0	0.5	0.5	0.0266692	0.0266692	1	1
Medtr2g096360.JCVIMt4.0v1	DUF1635 family protein [Medicago truncatula]	0	0.0777632	0	0	0	0.5	0.5	0.155526	0.155526	1	1
Medtr3g056190.JCVIMt4.0v1	NB-ARC domain disease resistance protein [Medicago truncatula]	0	0.028337	0	0	0	0.5	0.5	0.0566741	0.0566741	1	1
Medtr7g108660.JCVIMt4.0v1	hypothetical protein MTR_7g108660 [Medicago truncatula]	0	0.0296381	0	0	0	0.5	0.5	0.0592761	0.0592761	1	1
Medtr2g036380.JCVIMt4.0v1	heavy metal ATPase transporter [Medicago truncatula]	0	0.0161648	0	0	0	0.5	0.5	0.0323297	0.0323297	1	1
Medtr2g083160.JCVIMt4.0v1	2S albumin seed storage protein (Conglutin / Ara h 6 allergen) [Medicago truncatula]	0	0.0421256	0	0	0	0.5	0.5	0.0842512	0.0842512	1	1
Medtr1g051110.JCVIMt4.0v1	hypothetical protein MTR_1g051110 [Medicago truncatula]	0	0.0822417	0	0	0	0.5	0.5	0.164483	0.164483	1	1
Medtr0045s0060.JCVIMt4.0v1	cytochrome P450 family 90 protein [Medicago truncatula]	0	0.0152359	0	0	0	0.5	0.5	0.0304717	0.0304717	1	1
Medtr8g087420.JCVIMt4.0v1	LRR receptor-like kinase [Medicago truncatula]	0	0.0489605	0	0	0	0.5	0.5	0.0979211	0.0979211	1	1
Medtr4g109380.JCVIMt4.0v1	hypothetical protein MTR_4g109380 [Medicago truncatula]	0	0.242024	0	0	0	0.5	0.5	0.484049	0.484049	1	1
Medtr1g054370.JCVIMt4.0v1	hypothetical protein MTR_1g054370 [Medicago truncatula]	0	0.0346376	0	0	0	0.5	0.5	0.0692753	0.0692753	1	1
Medtr1g052700.JCVIMt4.0v1	P-loop nucleoside triphosphate hydrolase superfamily protein [Medicago truncatula]	0	0.0214008	0	0	0	0.5	0.5	0.0428016	0.0428016	1	1
Medtr0032s0080.JCVIMt4.0v1	transmembrane protein, putative [Medicago truncatula]	0	0.0274378	0	0	0	0.5	0.5	0.0548757	0.0548757	1	1
Medtr1g094750.JCVIMt4.0v1	SAUR-like auxin-responsive family protein [Medicago truncatula]	0	0.455309	0	0	0	0.5	0.5	0.910618	0.910618	1	1
Medtr3g090830.JCVIMt4.0v1	arabinogalactan peptide-like protein [Medicago truncatula]	0	0.173093	0	0	0	0.5	0.5	0.346186	0.346186	1	1
Medtr7g114870.JCVIMt4.0v1	IQ calmodulin-binding motif protein [Medicago truncatula]	0	0.101398	0	0	0	0.5	0.5	0.202795	0.202795	1	1
Medtr8g080270.JCVIMt4.0v1	hypothetical protein MTR_8g080270 [Medicago truncatula]	0	0.0516716	0	0	0	0.5	0.5	0.103343	0.103343	1	1
Medtr6g034620.JCVIMt4.0v1	fatty acyl-CoA reductase [Medicago truncatula]	0	0.049657	0	0	0	0.5	0.5	0.099314	0.099314	1	1
Medtr8g446800.JCVIMt4.0v1	hypothetical protein MTR_8g446800 [Medicago truncatula]	0	0.0595122	0	0	0	0.5	0.5	0.119024	0.119024	1	1
Medtr1g026790.JCVIMt4.0v1	hypothetical protein MTR_1g026790 [Medicago truncatula]	0	0.0154077	0	0	0	0.5	0.5	0.0308154	0.0308154	1	1
Medtr1g082790.JCVIMt4.0v1	glycoprotein membrane precursor GPI-anchored protein [Medicago truncatula]	0	0.0377147	0	0	0	0.5	0.5	0.0754294	0.0754294	1	1
Medtr5g021840.JCVIMt4.0v1	hypothetical protein MTR_5g021840 [Medicago truncatula]	0	0.099314	0	0	0	0.5	0.5	0.198628	0.198628	1	1
Medtr4g092570.JCVIMt4.0v1	kinase superfamily protein, putative [Medicago truncatula]	0	0.0641204	0	0	0	0.5	0.5	0.128241	0.128241	1	1
Medtr8g061995.JCVIMt4.0v1	transmembrane protein, putative [Medicago truncatula]	0	0.125665	0	0	0	0.5	0.5	0.251331	0.251331	1	1
Medtr2g086700.JCVIMt4.0v1	capsanthin/capsorubin synthase, chromoplast protein [Medicago truncatula]	0	0.0152506	0	0	0	0.5	0.5	0.0305013	0.0305013	1	1
Medtr4g027390.JCVIMt4.0v1	phosphorus starvation-induced protein [Medicago truncatula]	0	0.219914	0	0	0	0.5	0.5	0.439829	0.439829	1	1
Medtr0137s0060.JCVIMt4.0v1	hypothetical protein MTR_0137s0060 [Medicago truncatula]	0	0.0783309	0	0	0	0.5	0.5	0.156662	0.156662	1	1
Medtr1g036820.JCVIMt4.0v1	Rpp4C4, putative [Medicago truncatula]	0	0.0122816	0	0	0	0.5	0.5	0.0245632	0.0245632	1	1
Medtr4g036240.JCVIMt4.0v1	replication factor-A carboxy-terminal domain protein [Medicago truncatula]	0	0.0176993	0	0	0	0.5	0.5	0.0353987	0.0353987	1	1
Medtr1g471050.JCVIMt4.0v1	beta-carotene isomerase D27 [Medicago truncatula]	0	0.0549951	0	0	0	0.5	0.5	0.10999	0.10999	1	1
Medtr2g087470.JCVIMt4.0v1	DUF3049 family protein [Medicago truncatula]	0	0.0395672	0	0	0	0.5	0.5	0.0791344	0.0791344	1	1
Medtr3g463590.JCVIMt4.0v1	Kunitz type trypsin inhibitor / Alpha-fucosidase [Medicago truncatula]	0	0.110959	0	0	0	0.5	0.5	0.221917	0.221917	1	1
Medtr4g053185.JCVIMt4.0v1	hypothetical protein MTR_4g053185 [Medicago truncatula]	0	0.0799398	0	0	0	0.5	0.5	0.15988	0.15988	1	1
Medtr3g054370.JCVIMt4.0v1	LBP/BPI/CETP family, amino-terminal domain protein [Medicago truncatula]	0	0.0487075	0	0	0	0.5	0.5	0.097415	0.097415	1	1
Medtr5g063930.JCVIMt4.0v1	major intrinsic protein (MIP) family transporter [Medicago truncatula]	0	0.0327254	0	0	0	0.5	0.5	0.0654507	0.0654507	1	1
Medtr3g463360.JCVIMt4.0v1	GDP-mannose transporter GONST2-like protein [Medicago truncatula]	0	0.0481846	0	0	0	0.5	0.5	0.0963691	0.0963691	1	1
Medtr7g029020.JCVIMt4.0v1	Serine/Threonine-kinase WNK11-like protein [Medicago truncatula]	0	0.030253	0	0	0	0.5	0.5	0.0605061	0.0605061	1	1
Medtr4g128340.JCVIMt4.0v1	zinc finger protein [Medicago truncatula]	0	0.0340004	0	0	0	0.5	0.5	0.0680007	0.0680007	1	1
Medtr5g023340.JCVIMt4.0v1	DUF241 domain protein [Medicago truncatula]	0	0.0932236	0	0	0	0.5	0.5	0.186447	0.186447	1	1
Medtr4g073450.JCVIMt4.0v1	transmembrane protein, putative [Medicago truncatula]	0	0.278021	0	0	0	0.5	0.5	0.556041	0.556041	1	1
Medtr7g050750.JCVIMt4.0v1	serpin-ZX-like protein [Medicago truncatula]	0	0.0208885	0	0	0	0.5	0.5	0.041777	0.041777	1	1
Medtr2g033580.JCVIMt4.0v1	desiccation PCC13-like protein [Medicago truncatula]	0	0.0492061	0	0	0	0.5	0.5	0.0984123	0.0984123	1	1
Medtr4g063440.JCVIMt4.0v1	transmembrane protein, putative [Medicago truncatula]	0	0.0340169	0	0	0	0.5	0.5	0.0680338	0.0680338	1	1
Medtr1g075550.JCVIMt4.0v1	PLAC8 family protein [Medicago truncatula]	0	0.0857199	0	0	0	0.5	0.5	0.17144	0.17144	1	1
Medtr5g040030.JCVIMt4.0v1	UDP-glucosyltransferase family protein [Medicago truncatula]	0	0.0203342	0	0	0	0.5	0.5	0.0406684	0.0406684	1	1
Medtr4g019600.JCVIMt4.0v1	transmembrane protein, putative [Medicago truncatula]	0	0.189827	0	0	0	0.5	0.5	0.379654	0.379654	1	1
Medtr3g022005.JCVIMt4.0v1	GRAS family transcription factor [Medicago truncatula]	0	0.0709172	0	0	0	0.5	0.5	0.141834	0.141834	1	1
Medtr3g035720.JCVIMt4.0v1	ribosomal protein S19 [Medicago truncatula]	0	0.0436338	0	0	0	0.5	0.5	0.0872676	0.0872676	1	1
Medtr0511s0010.JCVIMt4.0v1	disease resistance protein (TIR-NBS-LRR class), putative, partial [Medicago truncatula]	0	0.0271533	0	0	0	0.5	0.5	0.0543065	0.0543065	1	1
Medtr6g066380.JCVIMt4.0v1	MATE efflux family protein [Medicago truncatula]	0	0.034544	0	0	0	0.5	0.5	0.069088	0.069088	1	1
Medtr4g118580.JCVIMt4.0v1	hypothetical protein MTR_4g118580 [Medicago truncatula]	0	0.0537951	0	0	0	0.5	0.5	0.10759	0.10759	1	1
Medtr8g068050.JCVIMt4.0v1	lectin receptor kinase [Medicago truncatula]	0	0.184468	0	0	0	0.5	0.5	0.368936	0.368936	1	1
Medtr3g064115.JCVIMt4.0v1	DJ-1/PfpI family protein [Medicago truncatula]	0	0.0900182	0	0	0	0.5	0.5	0.180036	0.180036	1	1
Medtr1g077660.JCVIMt4.0v1	aluminum activated malate transporter family protein [Medicago truncatula]	0	0.0687447	0	0	0	0.5	0.5	0.137489	0.137489	1	1
Medtr5g023600.JCVIMt4.0v1	DUF241 domain protein [Medicago truncatula]	0	0.0297785	0	0	0	0.5	0.5	0.059557	0.059557	1	1
Medtr5g086230.JCVIMt4.0v1	DUF247 domain protein [Medicago truncatula]	0	0.102167	0	0	0	0.5	0.5	0.204334	0.204334	1	1
Medtr3g465910.JCVIMt4.0v1	HXXXD-type acyl-transferase family protein [Medicago truncatula]	0	0.0569825	0	0	0	0.5	0.5	0.113965	0.113965	1	1
Medtr4g097090.JCVIMt4.0v1	spermidine hydroxycinnamoyl transferase [Medicago truncatula]	0	0.0367443	0	0	0	0.5	0.5	0.0734885	0.0734885	1	1
Medtr7g056617.JCVIMt4.0v1	G-type lectin S-receptor-like Serine/Threonine-kinase [Medicago truncatula]	0	0.0618736	0	0	0	0.5	0.5	0.123747	0.123747	1	1
Medtr3g103210.JCVIMt4.0v1	.	0	0.0555059	0	0	0	0.5	0.5	0.111012	0.111012	1	1
Medtr2g038675.JCVIMt4.0v1	receptor-like kinase [Medicago truncatula]	0	0.0236213	0	0	0	0.5	0.5	0.0472426	0.0472426	1	1
Medtr1g099350.JCVIMt4.0v1	chitinase [Medicago truncatula]	0	0.0550473	0	0	0	0.5	0.5	0.110095	0.110095	1	1
Medtr7g089670.JCVIMt4.0v1	F-box plant-like protein [Medicago truncatula]	0	0.0582323	0	0	0	0.5	0.5	0.116465	0.116465	1	1
Medtr4g015030.JCVIMt4.0v1	disease resistance protein (TIR-NBS-LRR class) [Medicago truncatula]	0	0.00677634	0	0	0	0.5	0.5	0.0135527	0.0135527	1	1
Medtr4g045807.JCVIMt4.0v1	transmembrane protein, putative [Medicago truncatula]	0	0.0600695	0	0	0	0.5	0.5	0.120139	0.120139	1	1
Medtr0177s0080.JCVIMt4.0v1	hypothetical protein MTR_0177s0080 [Medicago truncatula]	0	0.136001	0	0	0	0.5	0.5	0.272003	0.272003	1	1
Medtr7g052240.JCVIMt4.0v1	hypothetical protein MTR_7g052240 [Medicago truncatula]	0	0.276552	0	0	0	0.5	0.5	0.553105	0.553105	1	1
Medtr4g092540.JCVIMt4.0v1	CAP, cysteine-rich secretory protein, antigen 5 [Medicago truncatula]	0	0.0402774	0	0	0	0.5	0.5	0.0805547	0.0805547	1	1
Medtr7g082533.JCVIMt4.0v1	wall-associated receptor kinase carboxy-terminal protein [Medicago truncatula]	0	0.158895	0	0	0	0.5	0.5	0.31779	0.31779	1	1
Medtr2g103307.JCVIMt4.0v1	embryo-specific protein [Medicago truncatula]	0	0.0834431	0	0	0	0.5	0.5	0.166886	0.166886	1	1
Medtr8g007675.JCVIMt4.0v1	alpha/beta fold hydrolase [Medicago truncatula]	0	0.0586126	0	0	0	0.5	0.5	0.117225	0.117225	1	1
Medtr4g026350.JCVIMt4.0v1	hypothetical protein MTR_4g026350 [Medicago truncatula]	0	0.12617	0	0	0	0.5	0.5	0.25234	0.25234	1	1
Medtr7g083290.JCVIMt4.0v1	hypothetical protein MTR_7g083290 [Medicago truncatula]	0	0.17918	0	0	0	0.5	0.5	0.358361	0.358361	1	1
Medtr7g104940.JCVIMt4.0v1	SAUR-like auxin-responsive family protein [Medicago truncatula]	0	0.0693517	0	0	0	0.5	0.5	0.138703	0.138703	1	1
Medtr3g058160.JCVIMt4.0v1	Ent-kaurene synthase [Medicago truncatula]	0	0.0209512	0	0	0	0.5	0.5	0.0419024	0.0419024	1	1
Medtr4g094328.JCVIMt4.0v1	vacuolar iron transporter-like protein [Medicago truncatula]	0	0.0710777	0	0	0	0.5	0.5	0.142155	0.142155	1	1
Medtr1g088925.JCVIMt4.0v1	monothiol glutaredoxin-S2 protein [Medicago truncatula]	0	0.0410671	0	0	0	0.5	0.5	0.0821342	0.0821342	1	1
Medtr7g090410.JCVIMt4.0v1	transcription factor, putative [Medicago truncatula]	0	0.0521866	0	0	0	0.5	0.5	0.104373	0.104373	1	1
Medtr2g009900.JCVIMt4.0v1	hypothetical protein MTR_2g009900 [Medicago truncatula]	0	0.0810744	0	0	0	0.5	0.5	0.162149	0.162149	1	1
Medtr8g042940.JCVIMt4.0v1	snRNA activating complex family protein [Medicago truncatula]	0	0.0230156	0	0	0	0.5	0.5	0.0460313	0.0460313	1	1
Medtr6g048480.JCVIMt4.0v1	hypothetical protein MTR_6g048480 [Medicago truncatula]	0	0.49088	0	0	0	0.5	0.5	0.981761	0.981761	1	1
Medtr0043s0080.JCVIMt4.0v1	hypothetical protein MTR_0043s0080 [Medicago truncatula]	0	0.0129499	0	0	0	0.5	0.5	0.0258997	0.0258997	1	1
Medtr5g092815.JCVIMt4.0v1	calcium-dependent kinase [Medicago truncatula]	0	0.025521	0	0	0	0.5	0.5	0.051042	0.051042	1	1
Medtr5g023530.JCVIMt4.0v1	DUF241 domain protein [Medicago truncatula]	0	0.0860012	0	0	0	0.5	0.5	0.172002	0.172002	1	1
Medtr8g052080.JCVIMt4.0v1	cysteine-rich RLK (receptor-like kinase) protein [Medicago truncatula]	0	0.0118597	0	0	0	0.5	0.5	0.0237194	0.0237194	1	1
Medtr4g131880.JCVIMt4.0v1	hypothetical protein MTR_4g131880 [Medicago truncatula]	0	0.0493192	0	0	0	0.5	0.5	0.0986384	0.0986384	1	1
Medtr1g026160.JCVIMt4.0v1	ACT-like tyrosine kinase family protein [Medicago truncatula]	0	0.0284225	0	0	0	0.5	0.5	0.056845	0.056845	1	1
Medtr4g037005.JCVIMt4.0v1	RALF-like protein [Medicago truncatula]	0	0.0433869	0	0	0	0.5	0.5	0.0867737	0.0867737	1	1
Medtr4g119140.JCVIMt4.0v1	NB-ARC domain disease resistance protein [Medicago truncatula]	0	0.0284054	0	0	0	0.5	0.5	0.0568107	0.0568107	1	1
Medtr7g056620.JCVIMt4.0v1	S-locus lectin kinase family protein [Medicago truncatula]	0	0.115501	0	0	0	0.5	0.5	0.231002	0.231002	1	1
Medtr8g014380.JCVIMt4.0v1	sulfotransferase [Medicago truncatula]	0	0.0336363	0	0	0	0.5	0.5	0.0672727	0.0672727	1	1
Medtr5g005530.JCVIMt4.0v1	cysteine-rich receptor-like kinase [Medicago truncatula]	0	0.0283158	0	0	0	0.5	0.5	0.0566315	0.0566315	1	1
Medtr7g026890.JCVIMt4.0v1	Serine/Threonine-kinase ATM-like protein [Medicago truncatula]	0	0.0156746	0	0	0	0.5	0.5	0.0313493	0.0313493	1	1
Medtr7g110590.JCVIMt4.0v1	condensin-2 complex subunit D3-like protein [Medicago truncatula]	0	0.0343473	0	0	0	0.5	0.5	0.0686946	0.0686946	1	1
Medtr3g062900.JCVIMt4.0v1	cytochrome P450 family protein [Medicago truncatula]	0	0.0777632	0	0	0	0.5	0.5	0.155526	0.155526	1	1
Medtr8g100130.JCVIMt4.0v1	myb/SANT-like DNA-binding domain protein [Medicago truncatula]	0	0.0146821	0	0	0	0.5	0.5	0.0293642	0.0293642	1	1
Medtr8g101585.JCVIMt4.0v1	hypothetical protein MTR_8g101585 [Medicago truncatula]	0	0.114241	0	0	0	0.5	0.5	0.228482	0.228482	1	1
Medtr8g037310.JCVIMt4.0v1	carotenoid 9,10(9',10')-cleavage dioxygenase [Medicago truncatula]	0	0.013313	0	0	0	0.5	0.5	0.026626	0.026626	1	1
Medtr6g022490.JCVIMt4.0v1	transmembrane protein, putative [Medicago truncatula]	0	0.0611213	0	0	0	0.5	0.5	0.122243	0.122243	1	1
Medtr8g106450.JCVIMt4.0v1	disease resistance-responsive, dirigent domain protein [Medicago truncatula]	0	0.0458583	0	0	0	0.5	0.5	0.0917165	0.0917165	1	1
Medtr1g010190.JCVIMt4.0v1	transmembrane protein, putative [Medicago truncatula]	0	0.0978702	0	0	0	0.5	0.5	0.19574	0.19574	1	1
Medtr7g069590.JCVIMt4.0v1	helix loop helix DNA-binding domain protein [Medicago truncatula]	0	0.0338185	0	0	0	0.5	0.5	0.0676369	0.0676369	1	1
Medtr3g052810.JCVIMt4.0v1	hypothetical protein MTR_3g052810 [Medicago truncatula]	0	0.0796358	0	0	0	0.5	0.5	0.159272	0.159272	1	1
Medtr8g074920.JCVIMt4.0v1	receptor-like kinase theseus protein [Medicago truncatula]	0	0.0761693	0	0	0	0.5	0.5	0.152339	0.152339	1	1
Medtr2g071980.JCVIMt4.0v1	NBS-LRR type disease resistance protein [Medicago truncatula]	0	0.0129152	0	0	0	0.5	0.5	0.0258305	0.0258305	1	1
Medtr2g069190.JCVIMt4.0v1	1-aminocyclopropane-1-carboxylate oxidase-like protein [Medicago truncatula]	0	0.0184585	0	0	0	0.5	0.5	0.036917	0.036917	1	1
Medtr2g098490.JCVIMt4.0v1	AMP-binding enzyme [Medicago truncatula]	0	0.00811151	0	0	0	0.5	0.5	0.016223	0.016223	1	1
Medtr5g055070.JCVIMt4.0v1	S-locus lectin kinase family protein [Medicago truncatula]	0	0.149492	0	0	0	0.5	0.5	0.298984	0.298984	1	1
Medtr4g048060.JCVIMt4.0v1	DUF4228 domain protein [Medicago truncatula]	0	0.169132	0	0	0	0.5	0.5	0.338265	0.338265	1	1
Medtr5g031270.JCVIMt4.0v1	disease resistance protein (TIR-NBS-LRR class), putative [Medicago truncatula]	0	0.0200551	0	0	0	0.5	0.5	0.0401102	0.0401102	1	1
Medtr8g102940.JCVIMt4.0v1	hypothetical protein MTR_8g102940 [Medicago truncatula]	0	0.198419	0	0	0	0.5	0.5	0.396838	0.396838	1	1
Medtr7g080090.JCVIMt4.0v1	60S ribosomal L35-like protein [Medicago truncatula]	0	0.155142	0	0	0	0.5	0.5	0.310285	0.310285	1	1
Medtr7g100420.JCVIMt4.0v1	DUF674 family protein [Medicago truncatula]	0	0.0474209	0	0	0	0.5	0.5	0.0948418	0.0948418	1	1
Medtr6g055910.JCVIMt4.0v1	myb transcription factor [Medicago truncatula]	0	0.0132391	0	0	0	0.5	0.5	0.0264782	0.0264782	1	1
Medtr7g088750.JCVIMt4.0v1	hypothetical protein MTR_7g088750 [Medicago truncatula]	0	0.119454	0	0	0	0.5	0.5	0.238908	0.238908	1	1
Medtr7g066110.JCVIMt4.0v1	PAR1 protein [Medicago truncatula]	0	0.229736	0	0	0	0.5	0.5	0.459471	0.459471	1	1
Medtr5g089180.JCVIMt4.0v1	hypothetical protein MTR_5g089180 [Medicago truncatula]	0	0.0787377	0	0	0	0.5	0.5	0.157475	0.157475	1	1
Medtr1g009170.JCVIMt4.0v1	peptide/nitrate transporter [Medicago truncatula]	0	0.0238932	0	0	0	0.5	0.5	0.0477863	0.0477863	1	1
Medtr4g102400.JCVIMt4.0v1	subtilisin-like serine protease [Medicago truncatula]	0	0.012272	0	0	0	0.5	0.5	0.024544	0.024544	1	1
Medtr1g105840.JCVIMt4.0v1	cysteine-rich receptor-kinase-like protein [Medicago truncatula]	0	0.0303247	0	0	0	0.5	0.5	0.0606493	0.0606493	1	1
Medtr3g015450.JCVIMt4.0v1	transmembrane protein, putative [Medicago truncatula]	0	0.102593	0	0	0	0.5	0.5	0.205185	0.205185	1	1
Medtr2g017935.JCVIMt4.0v1	hypothetical protein MTR_2g017935 [Medicago truncatula]	0	0.0778596	0	0	0	0.5	0.5	0.155719	0.155719	1	1
Medtr8g012915.JCVIMt4.0v1	RALF-like protein [Medicago truncatula]	0	0.0525357	0	0	0	0.5	0.5	0.105071	0.105071	1	1
Medtr7g116780.JCVIMt4.0v1	Gar1/Naf1 RNA-binding region protein [Medicago truncatula]	0	0.116573	0	0	0	0.5	0.5	0.233145	0.233145	1	1
Medtr3g053330.JCVIMt4.0v1	WRKY1b transcription factor [Medicago truncatula]	0	0.14088	0	0	0	0.5	0.5	0.281761	0.281761	1	1
Medtr1g048710.JCVIMt4.0v1	transcription factor ORG2-like protein [Medicago truncatula]	0	0.0150558	0	0	0	0.5	0.5	0.0301116	0.0301116	1	1
Medtr3g005935.JCVIMt4.0v1	hypothetical protein MTR_3g005935 [Medicago truncatula]	0	0.0187448	0	0	0	0.5	0.5	0.0374897	0.0374897	1	1
Medtr8g074760.JCVIMt4.0v1	hypothetical protein MTR_8g074760 [Medicago truncatula]	0	0.0381729	0	0	0	0.5	0.5	0.0763459	0.0763459	1	1
Medtr3g023760.JCVIMt4.0v1	C2H2-type zinc finger protein [Medicago truncatula]	0	0.0161275	0	0	0	0.5	0.5	0.032255	0.032255	1	1
Medtr3g067430.JCVIMt4.0v1	albumin I [Medicago truncatula]	0	0.0326234	0	0	0	0.5	0.5	0.0652468	0.0652468	1	1
Medtr5g067530.JCVIMt4.0v1	bidirectional sugar transporter [Medicago truncatula]	0	0.0649098	0	0	0	0.5	0.5	0.12982	0.12982	1	1
Medtr5g012260.JCVIMt4.0v1	PPR superfamily protein, putative [Medicago truncatula]	0	0.0433927	0	0	0	0.5	0.5	0.0867855	0.0867855	1	1
Medtr7g076790.JCVIMt4.0v1	hypothetical protein MTR_7g076790 [Medicago truncatula]	0	0.16936	0	0	0	0.5	0.5	0.338721	0.338721	1	1
Medtr4g035760.JCVIMt4.0v1	cellulase, putative [Medicago truncatula]	0	0.0481436	0	0	0	0.5	0.5	0.0962871	0.0962871	1	1
Medtr3g081690.JCVIMt4.0v1	ZIP zinc/iron transport family protein [Medicago truncatula]	0	0.00840458	0	0	0	0.5	0.5	0.0168092	0.0168092	1	1
Medtr4g014320.JCVIMt4.0v1	disease resistance protein (TIR-NBS-LRR class) [Medicago truncatula]	0	0.0405689	0	0	0	0.5	0.5	0.0811378	0.0811378	1	1
Medtr8g080990.JCVIMt4.0v1	transcription termination factor family protein [Medicago truncatula]	0	0.0140965	0	0	0	0.5	0.5	0.028193	0.028193	1	1
Medtr1g007325.JCVIMt4.0v1	tyrosine-tRNA ligase-like protein [Medicago truncatula]	0	0.0418327	0	0	0	0.5	0.5	0.0836653	0.0836653	1	1
Medtr3g101190.JCVIMt4.0v1	serpin-like protein [Medicago truncatula]	0	0.0305078	0	0	0	0.5	0.5	0.0610156	0.0610156	1	1
Medtr1g086220.JCVIMt4.0v1	transmembrane protein, putative [Medicago truncatula]	0	0.115238	0	0	0	0.5	0.5	0.230476	0.230476	1	1
Medtr1g023020.JCVIMt4.0v1	lectin-like receptor kinase family protein, putative [Medicago truncatula]	0	0.159474	0	0	0	0.5	0.5	0.318948	0.318948	1	1
Medtr2g028460.JCVIMt4.0v1	hypothetical protein MTR_2g028460 [Medicago truncatula]	0	0.208055	0	0	0	0.5	0.5	0.41611	0.41611	1	1
Medtr7g039570.JCVIMt4.0v1	UDP-glucosyltransferase, putative [Medicago truncatula]	0	0.0399191	0	0	0	0.5	0.5	0.0798382	0.0798382	1	1
Medtr8g445560.JCVIMt4.0v1	transcriptional coactivator p15, PC4 protein [Medicago truncatula]	0	0.0859936	0	0	0	0.5	0.5	0.171987	0.171987	1	1
Medtr2g081770.JCVIMt4.0v1	embryonic abundant-like protein [Medicago truncatula]	0	0.0243349	0	0	0	0.5	0.5	0.0486698	0.0486698	1	1
Medtr1g062470.JCVIMt4.0v1	glutamate-ammonia ligase-like protein [Medicago truncatula]	0	0.0173651	0	0	0	0.5	0.5	0.0347303	0.0347303	1	1
Medtr8g100075.JCVIMt4.0v1	methyltransferase PMT16, putative [Medicago truncatula]	0	0.0482092	0	0	0	0.5	0.5	0.0964184	0.0964184	1	1
Medtr4g016040.JCVIMt4.0v1	phytol kinase [Medicago truncatula]	0	0.1331	0	0	0	0.5	0.5	0.266199	0.266199	1	1
Medtr7g034625.JCVIMt4.0v1	anaphase-promoting complex subunit cdc20-like protein [Medicago truncatula]	0	0.0599548	0	0	0	0.5	0.5	0.11991	0.11991	1	1
Medtr4g033150.JCVIMt4.0v1	isoflavone-7-O-methyltransferase [Medicago truncatula]	0	0.0748602	0	0	0	0.5	0.5	0.14972	0.14972	1	1
Medtr3g103030.JCVIMt4.0v1	transcription factor [Medicago truncatula]	0	0.0404329	0	0	0	0.5	0.5	0.0808657	0.0808657	1	1
Medtr5g008160.JCVIMt4.0v1	hypothetical protein MTR_5g008160 [Medicago truncatula]	0	0.0224402	0	0	0	0.5	0.5	0.0448805	0.0448805	1	1
Medtr6g077350.JCVIMt4.0v1	hypothetical protein MTR_6g077350 [Medicago truncatula]	0	0.0478179	0	0	0	0.5	0.5	0.0956357	0.0956357	1	1
Medtr2g055920.JCVIMt4.0v1	transmembrane protein, putative [Medicago truncatula]	0	0.0891244	0	0	0	0.5	0.5	0.178249	0.178249	1	1
Medtr4g080780.JCVIMt4.0v1	hypothetical protein MTR_4g080780 [Medicago truncatula]	0	0.0413373	0	0	0	0.5	0.5	0.0826746	0.0826746	1	1
Medtr4g039910.JCVIMt4.0v1	auxin canalization protein [Medicago truncatula]	0	0	0.0242264	#DIV/0!	#DIV/0!	#DIV/0!	0.5	0	0.0484529	0	1
Medtr7g074220.JCVIMt4.0v1	hypothetical protein MTR_7g074220 [Medicago truncatula]	0	0	0.0880775	#DIV/0!	#DIV/0!	#DIV/0!	0.5	0	0.176155	0	1
Medtr1g014110.JCVIMt4.0v1	transmembrane protein, putative [Medicago truncatula]	0	0	0.0583884	#DIV/0!	#DIV/0!	#DIV/0!	0.5	0	0.116777	0	1
Medtr1g097220.JCVIMt4.0v1	cytochrome P450 family 78 protein [Medicago truncatula]	0	0	0.0353909	#DIV/0!	#DIV/0!	#DIV/0!	0.5	0	0.0707819	0	1
Medtr4g036990.JCVIMt4.0v1	transmembrane protein, putative [Medicago truncatula]	0	0	0.0568968	#DIV/0!	#DIV/0!	#DIV/0!	0.5	0	0.113794	0	1
Medtr1g041265.JCVIMt4.0v1	hypothetical protein MTR_1g041265 [Medicago truncatula]	0	0	0.108262	#DIV/0!	#DIV/0!	#DIV/0!	0.5	0	0.216524	0	1
Medtr2g070430.JCVIMt4.0v1	eukaryotic aspartyl protease family protein [Medicago truncatula]	0	0	0.108086	#DIV/0!	#DIV/0!	#DIV/0!	0.5	0	0.216173	0	1
Medtr5g062890.JCVIMt4.0v1	GDSL-like lipase/acylhydrolase superfamily protein, putative [Medicago truncatula]	0	0	0.0864084	#DIV/0!	#DIV/0!	#DIV/0!	0.5	0	0.172817	0	1
Medtr6g006030.JCVIMt4.0v1	myb transcription factor [Medicago truncatula]	0	0	0.0443248	#DIV/0!	#DIV/0!	#DIV/0!	0.5	0	0.0886496	0	1
Medtr4g070550.JCVIMt4.0v1	F-box protein interaction domain protein [Medicago truncatula]	0	0	0.0114696	#DIV/0!	#DIV/0!	#DIV/0!	0.5	0	0.0229392	0	1
Medtr5g076370.JCVIMt4.0v1	seven in absentia family protein [Medicago truncatula]	0	0	0.0556264	#DIV/0!	#DIV/0!	#DIV/0!	0.5	0	0.111253	0	1
Medtr8g012180.JCVIMt4.0v1	disease resistance protein (TIR-NBS-LRR class) [Medicago truncatula]	0	0	0.00911314	#DIV/0!	#DIV/0!	#DIV/0!	0.5	0	0.0182263	0	1
Medtr5g081840.JCVIMt4.0v1	pectinesterase inhibitor domain protein [Medicago truncatula]	0	0	0.0997742	#DIV/0!	#DIV/0!	#DIV/0!	0.5	0	0.199548	0	1
Medtr4g094220.JCVIMt4.0v1	UDP-glucosyltransferase family protein [Medicago truncatula]	0	0	0.0370522	#DIV/0!	#DIV/0!	#DIV/0!	0.5	0	0.0741044	0	1
Medtr7g091570.JCVIMt4.0v1	NB-ARC domain disease resistance protein [Medicago truncatula]	0	0	0.0821953	#DIV/0!	#DIV/0!	#DIV/0!	0.5	0	0.164391	0	1
Medtr1g036850.JCVIMt4.0v1	hypothetical protein MTR_1g036850 [Medicago truncatula]	0	0	0.0728943	#DIV/0!	#DIV/0!	#DIV/0!	0.5	0	0.145789	0	1
Medtr4g026390.JCVIMt4.0v1	hypothetical protein MTR_4g026390 [Medicago truncatula]	0	0	0.116777	#DIV/0!	#DIV/0!	#DIV/0!	0.5	0	0.233554	0	1
Medtr3g463570.JCVIMt4.0v1	Leginsulin/Albumin-1 [Medicago truncatula]	0	0	0.134587	#DIV/0!	#DIV/0!	#DIV/0!	0.5	0	0.269175	0	1
Medtr3g035620.JCVIMt4.0v1	hypothetical protein MTR_0002s0250 [Medicago truncatula]	0	0	0.0866519	#DIV/0!	#DIV/0!	#DIV/0!	0.5	0	0.173304	0	1
Medtr1g040500.JCVIMt4.0v1	glycerol-3-phosphate acyltransferase [Medicago truncatula]	0	0	0.121587	#DIV/0!	#DIV/0!	#DIV/0!	0.5	0	0.243173	0	1
Medtr8g058775.JCVIMt4.0v1	3-hydroxyacyl-CoA dehyrogenase [Medicago truncatula]	0	0	0.0556775	#DIV/0!	#DIV/0!	#DIV/0!	0.5	0	0.111355	0	1
Medtr8g042070.JCVIMt4.0v1	DUF247 domain protein [Medicago truncatula]	0	0	0.0245314	#DIV/0!	#DIV/0!	#DIV/0!	0.5	0	0.0490628	0	1
Medtr8g031210.JCVIMt4.0v1	PPR containing plant-like protein [Medicago truncatula]	0	0	0.0122368	#DIV/0!	#DIV/0!	#DIV/0!	0.5	0	0.0244736	0	1
Medtr7g057130.JCVIMt4.0v1	hypothetical protein MTR_7g057130 [Medicago truncatula]	0	0	0.245895	#DIV/0!	#DIV/0!	#DIV/0!	0.5	0	0.491789	0	1
Medtr8g064670.JCVIMt4.0v1	RNA-dependent RNA polymerase family protein [Medicago truncatula]	0	0	0.162393	#DIV/0!	#DIV/0!	#DIV/0!	0.5	0	0.324786	0	1
Medtr3g452020.JCVIMt4.0v1	ankyrin repeat plant-like protein [Medicago truncatula]	0	0	0.014342	#DIV/0!	#DIV/0!	#DIV/0!	0.5	0	0.0286839	0	1
Medtr8g445370.JCVIMt4.0v1	hypothetical protein MTR_8g445370 [Medicago truncatula]	0	0	0.057498	#DIV/0!	#DIV/0!	#DIV/0!	0.5	0	0.114996	0	1
Medtr1g116040.JCVIMt4.0v1	leguminosin proline-rich group669 secreted peptide [Medicago truncatula]	0	0	0.110059	#DIV/0!	#DIV/0!	#DIV/0!	0.5	0	0.220117	0	1
Medtr8g042080.JCVIMt4.0v1	DUF247 domain protein [Medicago truncatula]	0	0	0.0335092	#DIV/0!	#DIV/0!	#DIV/0!	0.5	0	0.0670183	0	1
Medtr3g014430.JCVIMt4.0v1	transmembrane protein, putative [Medicago truncatula]	0	0	0.193261	#DIV/0!	#DIV/0!	#DIV/0!	0.5	0	0.386522	0	1
Medtr1g116205.JCVIMt4.0v1	casein kinase, putative [Medicago truncatula]	0	0	0.0329244	#DIV/0!	#DIV/0!	#DIV/0!	0.5	0	0.0658488	0	1
Medtr2g461250.JCVIMt4.0v1	hypothetical protein MTR_2g461250 [Medicago truncatula]	0	0	0.0311483	#DIV/0!	#DIV/0!	#DIV/0!	0.5	0	0.0622966	0	1
Medtr2g083130.JCVIMt4.0v1	2S albumin seed storage protein (Conglutin / Ara h 6 allergen) [Medicago truncatula]	0	0	0.135957	#DIV/0!	#DIV/0!	#DIV/0!	0.5	0	0.271914	0	1
Medtr2g098015.JCVIMt4.0v1	hypothetical protein MTR_4g025720 [Medicago truncatula]	0	0	0.121795	#DIV/0!	#DIV/0!	#DIV/0!	0.5	0	0.243589	0	1
Medtr2g012550.JCVIMt4.0v1	late embryogenesis abundant protein [Medicago truncatula]	0	0	0.0696748	#DIV/0!	#DIV/0!	#DIV/0!	0.5	0	0.13935	0	1
Medtr4g053900.JCVIMt4.0v1	gland-specific fatty acyl-CoA reductase [Medicago truncatula]	0	0	0.0201548	#DIV/0!	#DIV/0!	#DIV/0!	0.5	0	0.0403095	0	1
Medtr4g045913.JCVIMt4.0v1	hypothetical protein MTR_4g045913 [Medicago truncatula]	0	0	0.133245	#DIV/0!	#DIV/0!	#DIV/0!	0.5	0	0.266491	0	1
Medtr4g015060.JCVIMt4.0v1	disease resistance protein (TIR-NBS-LRR class) [Medicago truncatula]	0	0	0.00638204	#DIV/0!	#DIV/0!	#DIV/0!	0.5	0	0.0127641	0	1
Medtr6g092430.JCVIMt4.0v1	F-box/RNI superfamily protein [Medicago truncatula]	0	0	0.0210104	#DIV/0!	#DIV/0!	#DIV/0!	0.5	0	0.0420208	0	1
Medtr0152s0090.JCVIMt4.0v1	senescence-associated protein, putative [Medicago truncatula]	0	0	0.0166202	#DIV/0!	#DIV/0!	#DIV/0!	0.5	0	0.0332403	0	1
Medtr3g052290.JCVIMt4.0v1	hypothetical protein MTR_3g052290 [Medicago truncatula]	0	0	0.0705417	#DIV/0!	#DIV/0!	#DIV/0!	0.5	0	0.141083	0	1
Medtr3g087910.JCVIMt4.0v1	hypothetical protein MTR_3g087910 [Medicago truncatula]	0	0	0.0790782	#DIV/0!	#DIV/0!	#DIV/0!	0.5	0	0.158156	0	1
Medtr5g019780.JCVIMt4.0v1	cupin family protein [Medicago truncatula]	0	0	0.0585804	#DIV/0!	#DIV/0!	#DIV/0!	0.5	0	0.117161	0	1
Medtr1g096810.JCVIMt4.0v1	tRNA nucleotidyltransferase [Medicago truncatula]	0	0	0.0178884	#DIV/0!	#DIV/0!	#DIV/0!	0.5	0	0.0357767	0	1
Medtr0110s0020.JCVIMt4.0v1	glycoside hydrolase family 1 protein [Medicago truncatula]	0	0	0.030038	#DIV/0!	#DIV/0!	#DIV/0!	0.5	0	0.060076	0	1
Medtr4g104085.JCVIMt4.0v1	RPM1-interacting protein 4 (RIN4) family protein [Medicago truncatula]	0	0	0.0854484	#DIV/0!	#DIV/0!	#DIV/0!	0.5	0	0.170897	0	1
Medtr1g035190.JCVIMt4.0v1	cytochrome P450 family 71 protein [Medicago truncatula]	0	0	0.0184421	#DIV/0!	#DIV/0!	#DIV/0!	0.5	0	0.0368842	0	1
Medtr5g069000.JCVIMt4.0v1	AGC family Serine/Threonine kinase family protein [Medicago truncatula]	0	0	0.00773875	#DIV/0!	#DIV/0!	#DIV/0!	0.5	0	0.0154775	0	1
Medtr2g040240.JCVIMt4.0v1	hypothetical protein MTR_2g040240 [Medicago truncatula]	0	0	0.025084	#DIV/0!	#DIV/0!	#DIV/0!	0.5	0	0.050168	0	1
Medtr3g110120.JCVIMt4.0v1	transmembrane protein, putative [Medicago truncatula]	0	0	0.0799472	#DIV/0!	#DIV/0!	#DIV/0!	0.5	0	0.159894	0	1
Medtr2g069660.JCVIMt4.0v1	allergen Pru protein, putative [Medicago truncatula]	0	0	0.0705417	#DIV/0!	#DIV/0!	#DIV/0!	0.5	0	0.141083	0	1
Medtr8g099265.JCVIMt4.0v1	myosin heavy chain-like protein [Medicago truncatula]	0	0	0.0126284	#DIV/0!	#DIV/0!	#DIV/0!	0.5	0	0.0252567	0	1
Medtr2g095940.JCVIMt4.0v1	hypothetical protein MTR_2g095940 [Medicago truncatula]	0	0	0.0262693	#DIV/0!	#DIV/0!	#DIV/0!	0.5	0	0.0525387	0	1
Medtr3g092320.JCVIMt4.0v1	hypothetical protein MTR_3g092320 [Medicago truncatula]	0	0	0.0492566	#DIV/0!	#DIV/0!	#DIV/0!	0.5	0	0.0985132	0	1
Medtr4g088805.JCVIMt4.0v1	linoleate lipoxygenase [Medicago truncatula]	0	0	0.0345287	#DIV/0!	#DIV/0!	#DIV/0!	0.5	0	0.0690574	0	1
Medtr4g014140.JCVIMt4.0v1	disease resistance protein (TIR-NBS-LRR class) [Medicago truncatula]	0	0	0.0446697	#DIV/0!	#DIV/0!	#DIV/0!	0.5	0	0.0893393	0	1
Medtr5g008620.JCVIMt4.0v1	nonsense-mediated mRNA decay protein [Medicago truncatula]	0	0	0.0272466	#DIV/0!	#DIV/0!	#DIV/0!	0.5	0	0.0544932	0	1
Medtr6g026830.JCVIMt4.0v1	hypothetical protein MTR_6g026830 [Medicago truncatula]	0	0	0.0782733	#DIV/0!	#DIV/0!	#DIV/0!	0.5	0	0.156547	0	1
Medtr8g095375.JCVIMt4.0v1	Defensin MtDef4.7 [Medicago truncatula]	0	0	0.150423	#DIV/0!	#DIV/0!	#DIV/0!	0.5	0	0.300845	0	1
Medtr4g106420.JCVIMt4.0v1	hypothetical protein MTR_4g106420 [Medicago truncatula]	0	0	0.0992975	#DIV/0!	#DIV/0!	#DIV/0!	0.5	0	0.198595	0	1
Medtr1g105950.JCVIMt4.0v1	hypothetical protein MTR_1g105950 [Medicago truncatula]	0	0	0.0890841	#DIV/0!	#DIV/0!	#DIV/0!	0.5	0	0.178168	0	1
Medtr7g082280.JCVIMt4.0v1	tyrosine kinase family protein [Medicago truncatula]	0	0	0.01348	#DIV/0!	#DIV/0!	#DIV/0!	0.5	0	0.02696	0	1
Medtr4g079340.JCVIMt4.0v1	hypothetical protein MTR_4g079340 [Medicago truncatula]	0	0	0.104805	#DIV/0!	#DIV/0!	#DIV/0!	0.5	0	0.20961	0	1
Medtr4g006090.JCVIMt4.0v1	ribosomal protein S15 [Medicago truncatula]	0	0	0.086131	#DIV/0!	#DIV/0!	#DIV/0!	0.5	0	0.172262	0	1
Medtr8g019020.JCVIMt4.0v1	unknown [Medicago truncatula]	0	0	0.0296353	#DIV/0!	#DIV/0!	#DIV/0!	0.5	0	0.0592705	0	1
Medtr5g070088.JCVIMt4.0v1	F-box protein interaction domain protein [Medicago truncatula]	0	0	0.0198077	#DIV/0!	#DIV/0!	#DIV/0!	0.5	0	0.0396155	0	1
Medtr6g015580.JCVIMt4.0v1	disease resistance protein (TIR-NBS-LRR class) [Medicago truncatula]	0	0	0.0199102	#DIV/0!	#DIV/0!	#DIV/0!	0.5	0	0.0398205	0	1
Medtr1g037750.JCVIMt4.0v1	helicase, IBR and zinc finger protein [Medicago truncatula]	0	0	0.0352908	#DIV/0!	#DIV/0!	#DIV/0!	0.5	0	0.0705816	0	1
Medtr2g008520.JCVIMt4.0v1	chaperone DnaJ domain protein [Medicago truncatula]	0	0	0.0566508	#DIV/0!	#DIV/0!	#DIV/0!	0.5	0	0.113302	0	1
Medtr8g027895.JCVIMt4.0v1	hypothetical protein MTR_8g027895 [Medicago truncatula]	0	0	0.105514	#DIV/0!	#DIV/0!	#DIV/0!	0.5	0	0.211028	0	1
Medtr4g052770.JCVIMt4.0v1	germin-like protein 1 [Medicago truncatula]	0	0	0.0349561	#DIV/0!	#DIV/0!	#DIV/0!	0.5	0	0.0699123	0	1
Medtr4g080083.JCVIMt4.0v1	RmlC-type cupin [Medicago truncatula]	0	0	0.0517433	#DIV/0!	#DIV/0!	#DIV/0!	0.5	0	0.103487	0	1
Medtr4g125680.JCVIMt4.0v1	plant/MOK9-4 protein [Medicago truncatula]	0	0	0.0538505	#DIV/0!	#DIV/0!	#DIV/0!	0.5	0	0.107701	0	1
Medtr6g033955.JCVIMt4.0v1	heat shock cognate 70 kDa protein [Medicago truncatula]	0	0	0.0462832	#DIV/0!	#DIV/0!	#DIV/0!	0.5	0	0.0925663	0	1
Medtr2g005290.JCVIMt4.0v1	MAP kinase kinase kinase [Medicago truncatula]	0	0	0.0489089	#DIV/0!	#DIV/0!	#DIV/0!	0.5	0	0.0978178	0	1
Medtr4g088510.JCVIMt4.0v1	hypothetical protein MTR_4g088510 [Medicago truncatula]	0	0	0.0995088	#DIV/0!	#DIV/0!	#DIV/0!	0.5	0	0.199018	0	1
Medtr3g056715.JCVIMt4.0v1	glucose-1-phosphate adenylyltransferase, putative [Medicago truncatula]	0	0	0.0240768	#DIV/0!	#DIV/0!	#DIV/0!	0.5	0	0.0481536	0	1
Medtr6g472250.JCVIMt4.0v1	hypothetical protein MTR_6g472250 [Medicago truncatula]	0	0	0.0443248	#DIV/0!	#DIV/0!	#DIV/0!	0.5	0	0.0886496	0	1
Medtr8g077110.JCVIMt4.0v1	LRR amino-terminal domain protein [Medicago truncatula]	0	0	0.301582	#DIV/0!	#DIV/0!	#DIV/0!	0.5	0	0.603165	0	1
Medtr8g018510.JCVIMt4.0v1	seed linoleate 9S-lipoxygenase [Medicago truncatula]	0	0	0.0209546	#DIV/0!	#DIV/0!	#DIV/0!	0.5	0	0.0419093	0	1
Medtr3g035490.JCVIMt4.0v1	ribulose 1,5-bisphosphate carboxylase, large subunit [Medicago truncatula]	0	0	0.048367	#DIV/0!	#DIV/0!	#DIV/0!	0.5	0	0.096734	0	1
Medtr4g094998.JCVIMt4.0v1	ubiquinone biosynthesis COQ4-like protein [Medicago truncatula]	0	0	0.0447764	#DIV/0!	#DIV/0!	#DIV/0!	0.5	0	0.0895529	0	1
Medtr6g079920.JCVIMt4.0v1	pentatricopeptide (PPR) repeat protein [Medicago truncatula]	0	0	0.014756	#DIV/0!	#DIV/0!	#DIV/0!	0.5	0	0.029512	0	1
Medtr8g010280.JCVIMt4.0v1	Defensin-like protein [Medicago truncatula]	0	0	0.136313	#DIV/0!	#DIV/0!	#DIV/0!	0.5	0	0.272627	0	1
Medtr5g008255.JCVIMt4.0v1	ATP-binding protein [Medicago truncatula]	0	0	0.0746813	#DIV/0!	#DIV/0!	#DIV/0!	0.5	0	0.149363	0	1
Medtr8g022380.JCVIMt4.0v1	SAUR-like auxin-responsive family protein [Medicago truncatula]	0	0	0.0801078	#DIV/0!	#DIV/0!	#DIV/0!	0.5	0	0.160216	0	1
Medtr1g081420.JCVIMt4.0v1	cytidine/deoxycytidylate deaminase family protein [Medicago truncatula]	0	0	0.0846117	#DIV/0!	#DIV/0!	#DIV/0!	0.5	0	0.169223	0	1
Medtr8g067690.JCVIMt4.0v1	L-type lectin-domain receptor kinase IX.1 [Medicago truncatula]	0	0	0.0145238	#DIV/0!	#DIV/0!	#DIV/0!	0.5	0	0.0290476	0	1
Medtr4g085000.JCVIMt4.0v1	small nuclear ribonucleoprotein [Medicago truncatula]	0	0	0.0680773	#DIV/0!	#DIV/0!	#DIV/0!	0.5	0	0.136155	0	1
Medtr6g034755.JCVIMt4.0v1	ABC transporter family protein [Medicago truncatula]	0	0	0.00685262	#DIV/0!	#DIV/0!	#DIV/0!	0.5	0	0.0137052	0	1
Medtr2g063560.JCVIMt4.0v1	hsp20/alpha crystallin family protein [Medicago truncatula]	0	0	0.0488706	#DIV/0!	#DIV/0!	#DIV/0!	0.5	0	0.0977411	0	1
Medtr3g027280.JCVIMt4.0v1	legume lectin beta domain protein [Medicago truncatula]	0	0	0.0277881	#DIV/0!	#DIV/0!	#DIV/0!	0.5	0	0.0555762	0	1
Medtr4g055630.JCVIMt4.0v1	LRR and NB-ARC domain disease resistance protein [Medicago truncatula]	0	0	0.0185979	#DIV/0!	#DIV/0!	#DIV/0!	0.5	0	0.0371959	0	1
Medtr8g101820.JCVIMt4.0v1	1-aminocyclopropane-1-carboxylate synthase [Medicago truncatula]	0	0	0.046821	#DIV/0!	#DIV/0!	#DIV/0!	0.5	0	0.093642	0	1
Medtr5g031030.JCVIMt4.0v1	legume lectin family protein [Medicago truncatula]	0	0	0.0301287	#DIV/0!	#DIV/0!	#DIV/0!	0.5	0	0.0602574	0	1
Medtr5g023350.JCVIMt4.0v1	DUF241 domain protein [Medicago truncatula]	0	0	0.0347985	#DIV/0!	#DIV/0!	#DIV/0!	0.5	0	0.0695969	0	1
Medtr0648s0010.JCVIMt4.0v1	cytochrome C oxidase copper chaperone [Medicago truncatula]	0	0	0.0902094	#DIV/0!	#DIV/0!	#DIV/0!	0.5	0	0.180419	0	1
Medtr3g094030.JCVIMt4.0v1	hypothetical protein MTR_3g094030 [Medicago truncatula]	0	0	0.340532	#DIV/0!	#DIV/0!	#DIV/0!	0.5	0	0.681064	0	1
Medtr4g080920.JCVIMt4.0v1	polyubiquitin 3 [Medicago truncatula]	0	0	0.044289	#DIV/0!	#DIV/0!	#DIV/0!	0.5	0	0.0885779	0	1
Medtr5g070610.JCVIMt4.0v1	hypothetical protein MTR_5g070610 [Medicago truncatula]	0	0	0.0651725	#DIV/0!	#DIV/0!	#DIV/0!	0.5	0	0.130345	0	1
Medtr4g104020.JCVIMt4.0v1	GRAS family transcription factor [Medicago truncatula]	0	0	0.0184276	#DIV/0!	#DIV/0!	#DIV/0!	0.5	0	0.0368551	0	1
Medtr8g069675.JCVIMt4.0v1	transmembrane protein, putative [Medicago truncatula]	0	0	0.00553263	#DIV/0!	#DIV/0!	#DIV/0!	0.5	0	0.0110653	0	1
Medtr5g023100.JCVIMt4.0v1	hypothetical protein MTR_5g023100 [Medicago truncatula]	0	0	0.0464674	#DIV/0!	#DIV/0!	#DIV/0!	0.5	0	0.0929348	0	1
Medtr4g027870.JCVIMt4.0v1	GASA/GAST/Snakin [Medicago truncatula]	0	0	0.256973	#DIV/0!	#DIV/0!	#DIV/0!	0.5	0	0.513947	0	1
Medtr4g093260.JCVIMt4.0v1	TB2/DP1, HVA22 family protein [Medicago truncatula]	0	0	0.0129752	#DIV/0!	#DIV/0!	#DIV/0!	0.5	0	0.0259504	0	1
Medtr2g103070.JCVIMt4.0v1	hypothetical protein MTR_2g103070 [Medicago truncatula]	0	0	0.0322109	#DIV/0!	#DIV/0!	#DIV/0!	0.5	0	0.0644218	0	1
Medtr1g092870.JCVIMt4.0v1	hippocampus abundant transcript-like protein [Medicago truncatula]	0	0	0.0166824	#DIV/0!	#DIV/0!	#DIV/0!	0.5	0	0.0333648	0	1
Medtr4g015420.JCVIMt4.0v1	cyanogenic beta-glucosidase, putative [Medicago truncatula]	0	0	0.0913281	#DIV/0!	#DIV/0!	#DIV/0!	0.5	0	0.182656	0	1
Medtr6g042090.JCVIMt4.0v1	hypothetical protein MTR_6g042090 [Medicago truncatula]	0	0	0.0109083	#DIV/0!	#DIV/0!	#DIV/0!	0.5	0	0.0218166	0	1
Medtr8g099975.JCVIMt4.0v1	hypothetical protein MTR_8g099975 [Medicago truncatula]	0	0	0.0487179	#DIV/0!	#DIV/0!	#DIV/0!	0.5	0	0.0974357	0	1
Medtr3g090620.JCVIMt4.0v1	hypothetical protein MTR_3g090620 [Medicago truncatula]	0	0	0.166503	#DIV/0!	#DIV/0!	#DIV/0!	0.5	0	0.333006	0	1
Medtr4g013090.JCVIMt4.0v1	D-glycerate dehydrogenase/hydroxypyruvate reductase [Medicago truncatula]	0	0	0.0491015	#DIV/0!	#DIV/0!	#DIV/0!	0.5	0	0.0982029	0	1
Medtr8g010330.JCVIMt4.0v1	pescadillo-like protein [Medicago truncatula]	0	0	0.0168994	#DIV/0!	#DIV/0!	#DIV/0!	0.5	0	0.0337988	0	1
Medtr0101s0020.JCVIMt4.0v1	transmembrane protein, putative [Medicago truncatula]	0.0109523	0	0	#DIV/0!	#DIV/0!	0.5	#DIV/0!	0.0219047	0	1	0
Medtr3g100580.JCVIMt4.0v1	GTPase-activator protein for Rho-like GTPase family protein, putative [Medicago truncatula]	0.0112024	0	0	#DIV/0!	#DIV/0!	0.5	#DIV/0!	0.0224047	0	1	0
Medtr1g100150.JCVIMt4.0v1	oxidoreductase/ferric-chelate reductase [Medicago truncatula]	0.0122788	0	0	#DIV/0!	#DIV/0!	0.5	#DIV/0!	0.0245577	0	1	0
Medtr2g102340.JCVIMt4.0v1	auxin-induced 5NG4-like protein [Medicago truncatula]	0.0286949	0	0	#DIV/0!	#DIV/0!	0.5	#DIV/0!	0.0573898	0	1	0
Medtr4g104060.JCVIMt4.0v1	hypothetical protein MTR_4g104060 [Medicago truncatula]	0.0187735	0	0	#DIV/0!	#DIV/0!	0.5	#DIV/0!	0.037547	0	1	0
Medtr6g086820.JCVIMt4.0v1	hypothetical protein MTR_6g086820 [Medicago truncatula]	0.0722895	0	0	#DIV/0!	#DIV/0!	0.5	#DIV/0!	0.144579	0	1	0
Medtr8g079452.JCVIMt4.0v1	helicase family carboxy-terminal domain protein [Medicago truncatula]	0.164051	0	0	#DIV/0!	#DIV/0!	0.5	#DIV/0!	0.328102	0	1	0
Medtr8g070055.JCVIMt4.0v1	RALF-like protein [Medicago truncatula]	0.0499924	0	0	#DIV/0!	#DIV/0!	0.5	#DIV/0!	0.0999848	0	1	0
Medtr7g056663.JCVIMt4.0v1	G-type lectin S-receptor-like Serine/Threonine-kinase [Medicago truncatula]	0.0297313	0	0	#DIV/0!	#DIV/0!	0.5	#DIV/0!	0.0594626	0	1	0
Medtr1g103400.JCVIMt4.0v1	vicilin 47 kDa protein [Medicago truncatula]	0.0511991	0	0	#DIV/0!	#DIV/0!	0.5	#DIV/0!	0.102398	0	1	0
Medtr8g032450.JCVIMt4.0v1	acyl-CoA thioesterase [Medicago truncatula]	0.0351144	0	0	#DIV/0!	#DIV/0!	0.5	#DIV/0!	0.0702288	0	1	0
Medtr8g006735.JCVIMt4.0v1	hypothetical protein MTR_8g006735 [Medicago truncatula]	0.0133544	0	0	#DIV/0!	#DIV/0!	0.5	#DIV/0!	0.0267089	0	1	0
Medtr4g127440.JCVIMt4.0v1	clathrin assembly plant-like protein [Medicago truncatula]	0.0172716	0	0	#DIV/0!	#DIV/0!	0.5	#DIV/0!	0.0345433	0	1	0
Medtr8g106405.JCVIMt4.0v1	disease resistance-responsive, dirigent domain protein [Medicago truncatula]	0.0557886	0	0	#DIV/0!	#DIV/0!	0.5	#DIV/0!	0.111577	0	1	0
Medtr1g017840.JCVIMt4.0v1	hypothetical protein MTR_1g017840 [Medicago truncatula]	0.0530781	0	0	#DIV/0!	#DIV/0!	0.5	#DIV/0!	0.106156	0	1	0
Medtr5g045180.JCVIMt4.0v1	hypothetical protein MTR_5g045180 [Medicago truncatula]	0.0673858	0	0	#DIV/0!	#DIV/0!	0.5	#DIV/0!	0.134772	0	1	0
Medtr8g039930.JCVIMt4.0v1	disease resistance protein (TIR-NBS-LRR class) [Medicago truncatula]	0.0114416	0	0	#DIV/0!	#DIV/0!	0.5	#DIV/0!	0.0228833	0	1	0
Medtr2g450490.JCVIMt4.0v1	hypothetical protein MTR_2g450490 [Medicago truncatula]	0.035684	0	0	#DIV/0!	#DIV/0!	0.5	#DIV/0!	0.0713681	0	1	0
Medtr4g086320.JCVIMt4.0v1	fruit weight 2.2 protein [Medicago truncatula]	0.0901767	0	0	#DIV/0!	#DIV/0!	0.5	#DIV/0!	0.180353	0	1	0
Medtr8g042440.JCVIMt4.0v1	disease resistance protein (TIR-NBS-LRR class) [Medicago truncatula]	0.0132112	0	0	#DIV/0!	#DIV/0!	0.5	#DIV/0!	0.0264224	0	1	0
Medtr7g009225.JCVIMt4.0v1	hypothetical protein MTR_7g009225 [Medicago truncatula]	0.0908417	0	0	#DIV/0!	#DIV/0!	0.5	#DIV/0!	0.181683	0	1	0
Medtr3g435210.JCVIMt4.0v1	LRR and NB-ARC domain disease resistance protein [Medicago truncatula]	0.00976867	0	0	#DIV/0!	#DIV/0!	0.5	#DIV/0!	0.0195373	0	1	0
Medtr3g451650.JCVIMt4.0v1	NB-ARC domain disease resistance protein [Medicago truncatula]	0.0307748	0	0	#DIV/0!	#DIV/0!	0.5	#DIV/0!	0.0615496	0	1	0
Medtr3g095520.JCVIMt4.0v1	poly(rC)-binding-like protein, putative [Medicago truncatula]	0.0550757	0	0	#DIV/0!	#DIV/0!	0.5	#DIV/0!	0.110151	0	1	0
Medtr4g080065.JCVIMt4.0v1	disease resistance protein (TIR-NBS class), putative [Medicago truncatula]	0.0436194	0	0	#DIV/0!	#DIV/0!	0.5	#DIV/0!	0.0872389	0	1	0
Medtr2g032690.JCVIMt4.0v1	boron transporter-like protein [Medicago truncatula]	0.0134595	0	0	#DIV/0!	#DIV/0!	0.5	#DIV/0!	0.026919	0	1	0
Medtr2g019510.JCVIMt4.0v1	transmembrane protein, putative [Medicago truncatula]	0.0447992	0	0	#DIV/0!	#DIV/0!	0.5	#DIV/0!	0.0895984	0	1	0
Medtr6g005340.JCVIMt4.0v1	germin family protein [Medicago truncatula]	0.101189	0	0	#DIV/0!	#DIV/0!	0.5	#DIV/0!	0.202379	0	1	0
Medtr8g012470.JCVIMt4.0v1	hypothetical protein MTR_8g012470 [Medicago truncatula]	0.0695154	0	0	#DIV/0!	#DIV/0!	0.5	#DIV/0!	0.139031	0	1	0
Medtr2g062470.JCVIMt4.0v1	BAH domain protein [Medicago truncatula]	0.0143234	0	0	#DIV/0!	#DIV/0!	0.5	#DIV/0!	0.0286468	0	1	0
Medtr4g083450.JCVIMt4.0v1	photosystem II CP47 chlorophyll apoprotein, putative [Medicago truncatula]	0.127781	0	0	#DIV/0!	#DIV/0!	0.5	#DIV/0!	0.255563	0	1	0
Medtr2g075830.JCVIMt4.0v1	papain family cysteine protease [Medicago truncatula]	0.0249355	0	0	#DIV/0!	#DIV/0!	0.5	#DIV/0!	0.049871	0	1	0
Medtr3g108510.JCVIMt4.0v1	hypothetical protein MTR_3g108510 [Medicago truncatula]	0.134791	0	0	#DIV/0!	#DIV/0!	0.5	#DIV/0!	0.269581	0	1	0
Medtr5g080440.JCVIMt4.0v1	leghemoglobin Lb120-1 [Medicago truncatula]	0.0364558	0	0	#DIV/0!	#DIV/0!	0.5	#DIV/0!	0.0729116	0	1	0
Medtr3g064300.JCVIMt4.0v1	zinc ion-binding/DNA-binding protein, putative [Medicago truncatula]	0.031781	0	0	#DIV/0!	#DIV/0!	0.5	#DIV/0!	0.063562	0	1	0
Medtr5g009330.JCVIMt4.0v1	transmembrane protein, putative [Medicago truncatula]	0.034797	0	0	#DIV/0!	#DIV/0!	0.5	#DIV/0!	0.069594	0	1	0
Medtr4g015990.JCVIMt4.0v1	phytol kinase [Medicago truncatula]	0.0553873	0	0	#DIV/0!	#DIV/0!	0.5	#DIV/0!	0.110775	0	1	0
Medtr8g103580.JCVIMt4.0v1	GRF zinc finger protein [Medicago truncatula]	0.0333283	0	0	#DIV/0!	#DIV/0!	0.5	#DIV/0!	0.0666565	0	1	0
Medtr1g062370.JCVIMt4.0v1	allergen Pru protein, putative [Medicago truncatula]	0.113264	0	0	#DIV/0!	#DIV/0!	0.5	#DIV/0!	0.226528	0	1	0
Medtr2g090525.JCVIMt4.0v1	proton pump interactor, putative [Medicago truncatula]	0.0108479	0	0	#DIV/0!	#DIV/0!	0.5	#DIV/0!	0.0216959	0	1	0
Medtr7g098780.JCVIMt4.0v1	drug resistance transporter-like ABC domain protein [Medicago truncatula]	0.0067722	0	0	#DIV/0!	#DIV/0!	0.5	#DIV/0!	0.0135444	0	1	0
Medtr5g077270.JCVIMt4.0v1	pentatricopeptide (PPR) repeat protein, putative [Medicago truncatula]	0.0115448	0	0	#DIV/0!	#DIV/0!	0.5	#DIV/0!	0.0230896	0	1	0
Medtr1g025370.JCVIMt4.0v1	cathepsin propeptide inhibitor domain protein [Medicago truncatula]	0.0672478	0	0	#DIV/0!	#DIV/0!	0.5	#DIV/0!	0.134496	0	1	0
Medtr4g063775.JCVIMt4.0v1	hypothetical protein MTR_4g063775 [Medicago truncatula]	0.167326	0	0	#DIV/0!	#DIV/0!	0.5	#DIV/0!	0.334652	0	1	0
Medtr8g077340.JCVIMt4.0v1	hypothetical protein MTR_8g077340 [Medicago truncatula]	0.0327287	0	0	#DIV/0!	#DIV/0!	0.5	#DIV/0!	0.0654574	0	1	0
Medtr7g011790.JCVIMt4.0v1	DUF1336 family protein [Medicago truncatula]	0.0107827	0	0	#DIV/0!	#DIV/0!	0.5	#DIV/0!	0.0215654	0	1	0
Medtr1g084590.JCVIMt4.0v1	hypothetical protein MTR_1g084590 [Medicago truncatula]	0.0865697	0	0	#DIV/0!	#DIV/0!	0.5	#DIV/0!	0.173139	0	1	0
Medtr6g079910.JCVIMt4.0v1	hypothetical protein MTR_6g079910 [Medicago truncatula]	0.0695299	0	0	#DIV/0!	#DIV/0!	0.5	#DIV/0!	0.13906	0	1	0
Medtr0624s0020.JCVIMt4.0v1	leguminosin proline-rich group669 secreted peptide [Medicago truncatula]	0.0557754	0	0	#DIV/0!	#DIV/0!	0.5	#DIV/0!	0.111551	0	1	0
Medtr5g064550.JCVIMt4.0v1	RmlC-type cupin [Medicago truncatula]	0.0352349	0	0	#DIV/0!	#DIV/0!	0.5	#DIV/0!	0.0704699	0	1	0
Medtr3g113070.JCVIMt4.0v1	salt tolerance-like protein [Medicago truncatula]	0.0412806	0	0	#DIV/0!	#DIV/0!	0.5	#DIV/0!	0.0825612	0	1	0
Medtr1g418505.JCVIMt4.0v1	transmembrane protein, putative [Medicago truncatula]	0.0252628	0	0	#DIV/0!	#DIV/0!	0.5	#DIV/0!	0.0505256	0	1	0
Medtr7g088300.JCVIMt4.0v1	hypothetical protein MTR_7g088300 [Medicago truncatula]	0.143234	0	0	#DIV/0!	#DIV/0!	0.5	#DIV/0!	0.286468	0	1	0
Medtr1g060500.JCVIMt4.0v1	GDSL-like lipase/acylhydrolase [Medicago truncatula]	0.0674446	0	0	#DIV/0!	#DIV/0!	0.5	#DIV/0!	0.134889	0	1	0
Medtr1g104700.JCVIMt4.0v1	transmembrane protein, putative [Medicago truncatula]	0.0646961	0	0	#DIV/0!	#DIV/0!	0.5	#DIV/0!	0.129392	0	1	0
Medtr1g114510.JCVIMt4.0v1	hypothetical protein MTR_1g114510 [Medicago truncatula]	0.0499519	0	0	#DIV/0!	#DIV/0!	0.5	#DIV/0!	0.0999037	0	1	0
Medtr2g099560.JCVIMt4.0v1	seed linoleate 9S-lipoxygenase [Medicago truncatula]	0.0108856	0	0	#DIV/0!	#DIV/0!	0.5	#DIV/0!	0.0217712	0	1	0
Medtr6g060440.JCVIMt4.0v1	DUF1442 family protein [Medicago truncatula]	0.0285086	0	0	#DIV/0!	#DIV/0!	0.5	#DIV/0!	0.0570171	0	1	0
Medtr6g078815.JCVIMt4.0v1	PREDICTED: TMV resistance protein N-like [Cicer arietinum]	0.0313598	0	0	#DIV/0!	#DIV/0!	0.5	#DIV/0!	0.0627196	0	1	0
Medtr5g096603.JCVIMt4.0v1	hypothetical protein MTR_5g096603 [Medicago truncatula]	0.0701649	0	0	#DIV/0!	#DIV/0!	0.5	#DIV/0!	0.14033	0	1	0
Medtr1g095875.JCVIMt4.0v1	hypothetical protein MTR_1g095875 [Medicago truncatula]	0.16828	0	0	#DIV/0!	#DIV/0!	0.5	#DIV/0!	0.336561	0	1	0
Medtr1g044130.JCVIMt4.0v1	unknown [Medicago truncatula]	0.149913	0	0	#DIV/0!	#DIV/0!	0.5	#DIV/0!	0.299827	0	1	0
Medtr7g007770.JCVIMt4.0v1	vacuolar (H+)-ATPase G subunit [Medicago truncatula]	0.032761	0	0	#DIV/0!	#DIV/0!	0.5	#DIV/0!	0.065522	0	1	0
Medtr4g132970.JCVIMt4.0v1	DUF506 family protein [Medicago truncatula]	0.079506	0	0	#DIV/0!	#DIV/0!	0.5	#DIV/0!	0.159012	0	1	0
Medtr1g089910.JCVIMt4.0v1	E3 ubiquitin ligase-like protein [Medicago truncatula]	0.0938389	0	0	#DIV/0!	#DIV/0!	0.5	#DIV/0!	0.187678	0	1	0
Medtr7g025130.JCVIMt4.0v1	cysteine/histidine-rich C1 domain protein [Medicago truncatula]	0.0448911	0	0	#DIV/0!	#DIV/0!	0.5	#DIV/0!	0.0897823	0	1	0
Medtr4g105090.JCVIMt4.0v1	universal stress family protein [Medicago truncatula]	0.103738	0	0	#DIV/0!	#DIV/0!	0.5	#DIV/0!	0.207475	0	1	0
Medtr6g015570.JCVIMt4.0v1	hypothetical protein MTR_6g015570 [Medicago truncatula]	0.058095	0	0	#DIV/0!	#DIV/0!	0.5	#DIV/0!	0.11619	0	1	0
Medtr1g105945.JCVIMt4.0v1	hypothetical protein MTR_1g105945 [Medicago truncatula]	0.0395016	0	0	#DIV/0!	#DIV/0!	0.5	#DIV/0!	0.0790032	0	1	0
Medtr6g006840.JCVIMt4.0v1	hypothetical protein MTR_6g006840 [Medicago truncatula]	0.0474504	0	0	#DIV/0!	#DIV/0!	0.5	#DIV/0!	0.0949009	0	1	0
Medtr5g095400.JCVIMt4.0v1	hypothetical protein MTR_5g095400 [Medicago truncatula]	0.0134477	0	0	#DIV/0!	#DIV/0!	0.5	#DIV/0!	0.0268955	0	1	0
Medtr8g102610.JCVIMt4.0v1	.	0.18009	0	0	#DIV/0!	#DIV/0!	0.5	#DIV/0!	0.360179	0	1	0
Medtr1g012335.JCVIMt4.0v1	hypothetical protein MTR_1g012335 [Medicago truncatula]	0.0431633	0	0	#DIV/0!	#DIV/0!	0.5	#DIV/0!	0.0863265	0	1	0
Medtr5g005550.JCVIMt4.0v1	disease resistance protein (TIR-NBS-LRR class) [Medicago truncatula]	0.00806197	0	0	#DIV/0!	#DIV/0!	0.5	#DIV/0!	0.0161239	0	1	0
Medtr4g097360.JCVIMt4.0v1	VQ motif protein [Medicago truncatula]	0.0520191	0	0	#DIV/0!	#DIV/0!	0.5	#DIV/0!	0.104038	0	1	0
Medtr5g094540.JCVIMt4.0v1	cytochrome P450 family 71 protein [Medicago truncatula]	0.0350425	0	0	#DIV/0!	#DIV/0!	0.5	#DIV/0!	0.0700849	0	1	0
Medtr8g073950.JCVIMt4.0v1	cytochrome P450 family protein [Medicago truncatula]	0.0175672	0	0	#DIV/0!	#DIV/0!	0.5	#DIV/0!	0.0351344	0	1	0
Medtr7g024867.JCVIMt4.0v1	transcription initiation factor TFIID subunit-like protein [Medicago truncatula]	0.0155847	0	0	#DIV/0!	#DIV/0!	0.5	#DIV/0!	0.0311694	0	1	0
Medtr4g094325.JCVIMt4.0v1	vacuolar iron transporter-like protein [Medicago truncatula]	0.0299857	0	0	#DIV/0!	#DIV/0!	0.5	#DIV/0!	0.0599714	0	1	0
Medtr6g074110.JCVIMt4.0v1	hypothetical protein MTR_6g074110 [Medicago truncatula]	0.0629761	0	0	#DIV/0!	#DIV/0!	0.5	#DIV/0!	0.125952	0	1	0
Medtr2g039370.JCVIMt4.0v1	FAR1 DNA-binding domain protein [Medicago truncatula]	0.0326568	0	0	#DIV/0!	#DIV/0!	0.5	#DIV/0!	0.0653135	0	1	0
Medtr7g103200.JCVIMt4.0v1	plant/F25P12-18 protein [Medicago truncatula]	0.0853673	0	0	#DIV/0!	#DIV/0!	0.5	#DIV/0!	0.170735	0	1	0
Medtr8g012595.JCVIMt4.0v1	ER lumen protein retaining receptor-like protein [Medicago truncatula]	0.0263208	0	0	#DIV/0!	#DIV/0!	0.5	#DIV/0!	0.0526416	0	1	0
Medtr5g057345.JCVIMt4.0v1	LRR receptor-like kinase family protein [Medicago truncatula]	0.0727162	0	0	#DIV/0!	#DIV/0!	0.5	#DIV/0!	0.145432	0	1	0
Medtr8g074600.JCVIMt4.0v1	hypothetical protein MTR_8g074600 [Medicago truncatula]	0.107488	0	0	#DIV/0!	#DIV/0!	0.5	#DIV/0!	0.214976	0	1	0
Medtr5g070210.JCVIMt4.0v1	undecaprenyl pyrophosphate synthase [Medicago truncatula]	0.06215	0	0	#DIV/0!	#DIV/0!	0.5	#DIV/0!	0.1243	0	1	0
Medtr3g101240.JCVIMt4.0v1	transmembrane protein, putative [Medicago truncatula]	0.0508174	0	0	#DIV/0!	#DIV/0!	0.5	#DIV/0!	0.101635	0	1	0
Medtr6g084660.JCVIMt4.0v1	hypothetical protein MTR_6g084660 [Medicago truncatula]	0.0404669	0	0	#DIV/0!	#DIV/0!	0.5	#DIV/0!	0.0809338	0	1	0
Medtr6g034270.JCVIMt4.0v1	ABC transporter family protein [Medicago truncatula]	0.00763155	0	0	#DIV/0!	#DIV/0!	0.5	#DIV/0!	0.0152631	0	1	0
Medtr4g094570.JCVIMt4.0v1	stress up-regulated Nod 19 protein [Medicago truncatula]	0.0190683	0	0	#DIV/0!	#DIV/0!	0.5	#DIV/0!	0.0381366	0	1	0
Medtr5g010230.JCVIMt4.0v1	gamma glutamyl cysteine synthetase [Medicago truncatula]	0.0445663	0	0	#DIV/0!	#DIV/0!	0.5	#DIV/0!	0.0891326	0	1	0
Medtr5g075680.JCVIMt4.0v1	Mn-specific cation diffusion facilitator transporter MTP8.1 [Medicago truncatula]	0.0127941	0	0	#DIV/0!	#DIV/0!	0.5	#DIV/0!	0.0255881	0	1	0
Medtr3g095460.JCVIMt4.0v1	nodulin MtN21/EamA-like transporter family protein [Medicago truncatula]	0.0279958	0	0	#DIV/0!	#DIV/0!	0.5	#DIV/0!	0.0559915	0	1	0
Medtr5g091450.JCVIMt4.0v1	MATH (meprin and TRAF-C-like) domain protein [Medicago truncatula]	0.0126107	0	0	#DIV/0!	#DIV/0!	0.5	#DIV/0!	0.0252214	0	1	0
Medtr8g007285.JCVIMt4.0v1	equilibrative nucleoside transporter 6 [Medicago truncatula]	0.0244489	0	0	#DIV/0!	#DIV/0!	0.5	#DIV/0!	0.0488977	0	1	0
Medtr8g074510.JCVIMt4.0v1	DUF241 domain protein [Medicago truncatula]	0.0607957	0	0	#DIV/0!	#DIV/0!	0.5	#DIV/0!	0.121591	0	1	0
Medtr7g018670.JCVIMt4.0v1	LRR and NB-ARC domain disease resistance protein [Medicago truncatula]	0.0252111	0	0	#DIV/0!	#DIV/0!	0.5	#DIV/0!	0.0504221	0	1	0
Medtr1g095550.JCVIMt4.0v1	transmembrane protein, putative [Medicago truncatula]	0.0534474	0	0	#DIV/0!	#DIV/0!	0.5	#DIV/0!	0.106895	0	1	0
Medtr7g017280.JCVIMt4.0v1	agenet domain protein [Medicago truncatula]	0.0155213	0	0	#DIV/0!	#DIV/0!	0.5	#DIV/0!	0.0310427	0	1	0
Medtr4g021057.JCVIMt4.0v1	disease resistance protein (TIR-NBS-LRR class) [Medicago truncatula]	0.026817	0	0	#DIV/0!	#DIV/0!	0.5	#DIV/0!	0.0536339	0	1	0
Medtr6g044810.JCVIMt4.0v1	Kunitz type trypsin inhibitor / Alpha-fucosidase [Medicago truncatula]	0.0327985	0	0	#DIV/0!	#DIV/0!	0.5	#DIV/0!	0.0655971	0	1	0
Medtr7g012080.JCVIMt4.0v1	alanine-glyoxylate aminotransferase, putative [Medicago truncatula]	0.179197	0	0	#DIV/0!	#DIV/0!	0.5	#DIV/0!	0.358393	0	1	0
Medtr3g094730.JCVIMt4.0v1	transmembrane protein, putative [Medicago truncatula]	0.0536339	0	0	#DIV/0!	#DIV/0!	0.5	#DIV/0!	0.107268	0	1	0
Medtr0032s0050.JCVIMt4.0v1	F-box-like protein [Medicago truncatula]	0.131417	0	0	#DIV/0!	#DIV/0!	0.5	#DIV/0!	0.262834	0	1	0
Medtr3g049150.JCVIMt4.0v1	spermidine hydroxycinnamoyl transferase [Medicago truncatula]	0.121962	0	0	#DIV/0!	#DIV/0!	0.5	#DIV/0!	0.243923	0	1	0
Medtr2g075600.JCVIMt4.0v1	transmembrane protein, putative [Medicago truncatula]	0.037972	0	0	#DIV/0!	#DIV/0!	0.5	#DIV/0!	0.0759441	0	1	0
Medtr1g111900.JCVIMt4.0v1	coatomer subunit delta-like protein [Medicago truncatula]	0.0573363	0	0	#DIV/0!	#DIV/0!	0.5	#DIV/0!	0.114673	0	1	0
Medtr5g082730.JCVIMt4.0v1	hypothetical protein MTR_5g082730 [Medicago truncatula]	0.0772167	0	0	#DIV/0!	#DIV/0!	0.5	#DIV/0!	0.154433	0	1	0
Medtr5g037420.JCVIMt4.0v1	TPR-like protein [Medicago truncatula]	0.061838	0	0	#DIV/0!	#DIV/0!	0.5	#DIV/0!	0.123676	0	1	0
Medtr8g072170.JCVIMt4.0v1	transmembrane protein, putative [Medicago truncatula]	0.0466596	0	0	#DIV/0!	#DIV/0!	0.5	#DIV/0!	0.0933192	0	1	0
Medtr0187s0020.JCVIMt4.0v1	hypothetical protein MTR_0187s0020 [Medicago truncatula]	0.11641	0	0	#DIV/0!	#DIV/0!	0.5	#DIV/0!	0.23282	0	1	0
Medtr7g108210.JCVIMt4.0v1	glutaredoxin-C1 protein [Medicago truncatula]	0.0368806	0	0	#DIV/0!	#DIV/0!	0.5	#DIV/0!	0.0737613	0	1	0
Medtr8g089480.JCVIMt4.0v1	plant phospholipase-like protein [Medicago truncatula]	0.0446041	0	0	#DIV/0!	#DIV/0!	0.5	#DIV/0!	0.0892082	0	1	0
Medtr5g023370.JCVIMt4.0v1	DUF241 domain protein [Medicago truncatula]	0.031075	0	0	#DIV/0!	#DIV/0!	0.5	#DIV/0!	0.06215	0	1	0
Medtr4g078690.JCVIMt4.0v1	transmembrane protein, putative [Medicago truncatula]	0.0496699	0	0	#DIV/0!	#DIV/0!	0.5	#DIV/0!	0.0993398	0	1	0
Medtr1g115355.JCVIMt4.0v1	transmembrane protein, putative [Medicago truncatula]	0.0497285	0	0	#DIV/0!	#DIV/0!	0.5	#DIV/0!	0.0994571	0	1	0
Medtr3g085800.JCVIMt4.0v1	transmembrane amino acid transporter family protein [Medicago truncatula]	0.0783596	0	0	#DIV/0!	#DIV/0!	0.5	#DIV/0!	0.156719	0	1	0
Medtr3g086200.JCVIMt4.0v1	transmembrane protein, putative [Medicago truncatula]	0.128587	0	0	#DIV/0!	#DIV/0!	0.5	#DIV/0!	0.257174	0	1	0
Medtr4g025370.JCVIMt4.0v1	disease resistance RGA4-like protein, putative [Medicago truncatula]	0.0771198	0	0	#DIV/0!	#DIV/0!	0.5	#DIV/0!	0.15424	0	1	0
Medtr0415s0060.JCVIMt4.0v1	tubby C 2 protein [Medicago truncatula]	0.0322464	0	0	#DIV/0!	#DIV/0!	0.5	#DIV/0!	0.0644928	0	1	0
Medtr1g050475.JCVIMt4.0v1	hypothetical protein MTR_1g050475 [Medicago truncatula]	0.185693	0	0	#DIV/0!	#DIV/0!	0.5	#DIV/0!	0.371387	0	1	0
Medtr3g063060.JCVIMt4.0v1	hypothetical protein MTR_3g063060 [Medicago truncatula]	0.0380349	0	0	#DIV/0!	#DIV/0!	0.5	#DIV/0!	0.0760699	0	1	0
Medtr3g034380.JCVIMt4.0v1	LRR and NB-ARC domain disease resistance protein [Medicago truncatula]	0.00720568	0	0	#DIV/0!	#DIV/0!	0.5	#DIV/0!	0.0144114	0	1	0
Medtr0082s0250.JCVIMt4.0v1	hypothetical protein MTR_0082s0250 [Medicago truncatula]	0.104391	0	0	#DIV/0!	#DIV/0!	0.5	#DIV/0!	0.208782	0	1	0
Medtr1g071150.JCVIMt4.0v1	EF hand calcium-binding family protein [Medicago truncatula]	0.0591005	0	0	#DIV/0!	#DIV/0!	0.5	#DIV/0!	0.118201	0	1	0
Medtr8g470370.JCVIMt4.0v1	receptor-like kinase [Medicago truncatula]	0.0241722	0	0	#DIV/0!	#DIV/0!	0.5	#DIV/0!	0.0483443	0	1	0
Medtr6g060370.JCVIMt4.0v1	Nodule Cysteine-Rich (NCR) secreted peptide [Medicago truncatula]	0.0466347	0	0	#DIV/0!	#DIV/0!	0.5	#DIV/0!	0.0932693	0	1	0
Medtr1g106065.JCVIMt4.0v1	magnesium transporter 2 [Medicago truncatula]	0.023928	0	0	#DIV/0!	#DIV/0!	0.5	#DIV/0!	0.047856	0	1	0
Medtr2g017540.JCVIMt4.0v1	GRF zinc finger protein [Medicago truncatula]	0.0457583	0	0	#DIV/0!	#DIV/0!	0.5	#DIV/0!	0.0915166	0	1	0
Medtr7g111640.JCVIMt4.0v1	hypothetical protein MTR_7g111640 [Medicago truncatula]	0.0267237	0	0	#DIV/0!	#DIV/0!	0.5	#DIV/0!	0.0534474	0	1	0
Medtr8g106990.JCVIMt4.0v1	hypothetical protein MTR_8g106990 [Medicago truncatula]	0.0555737	0	0	#DIV/0!	#DIV/0!	0.5	#DIV/0!	0.111147	0	1	0
Medtr8g027510.JCVIMt4.0v1	hypothetical protein MTR_8g027510 [Medicago truncatula]	0.133313	0	0	#DIV/0!	#DIV/0!	0.5	#DIV/0!	0.266626	0	1	0
Medtr4g026440.JCVIMt4.0v1	hypothetical protein MTR_4g026440 [Medicago truncatula]	0.137197	0	0	#DIV/0!	#DIV/0!	0.5	#DIV/0!	0.274395	0	1	0
Medtr1g077300.JCVIMt4.0v1	MADS-box transcription factor family protein [Medicago truncatula]	0.058987	0	0	#DIV/0!	#DIV/0!	0.5	#DIV/0!	0.117974	0	1	0
Medtr7g104950.JCVIMt4.0v1	SAUR-like auxin-responsive family protein [Medicago truncatula]	0.0478695	0	0	#DIV/0!	#DIV/0!	0.5	#DIV/0!	0.095739	0	1	0
Medtr7g082490.JCVIMt4.0v1	receptor-like kinase [Medicago truncatula]	0.0489981	0	0	#DIV/0!	#DIV/0!	0.5	#DIV/0!	0.0979963	0	1	0
Medtr3g450410.JCVIMt4.0v1	TRAM, LAG1 and CLN8 (TLC) lipid-sensing domain protein [Medicago truncatula]	0.0649044	0	0	#DIV/0!	#DIV/0!	0.5	#DIV/0!	0.129809	0	1	0
Medtr8g037923.JCVIMt4.0v1	DUF247 domain protein [Medicago truncatula]	0.0138718	0	0	#DIV/0!	#DIV/0!	0.5	#DIV/0!	0.0277435	0	1	0
Medtr8g100180.JCVIMt4.0v1	transducin/WD40 repeat protein [Medicago truncatula]	0.0190447	0	0	#DIV/0!	#DIV/0!	0.5	#DIV/0!	0.0380895	0	1	0
Medtr2g075510.JCVIMt4.0v1	hypothetical protein MTR_2g075510 [Medicago truncatula]	0.057347	0	0	#DIV/0!	#DIV/0!	0.5	#DIV/0!	0.114694	0	1	0
Medtr3g060230.JCVIMt4.0v1	hypothetical protein MTR_3g060230 [Medicago truncatula]	0.0454619	0	0	#DIV/0!	#DIV/0!	0.5	#DIV/0!	0.0909238	0	1	0
Medtr7g074730.JCVIMt4.0v1	dihydroflavonol 4-reductase-like protein [Medicago truncatula]	0.049312	0	0	#DIV/0!	#DIV/0!	0.5	#DIV/0!	0.0986239	0	1	0
Medtr8g466220.JCVIMt4.0v1	polygalacturonase inhibitor [Medicago truncatula]	0.0922937	0	0	#DIV/0!	#DIV/0!	0.5	#DIV/0!	0.184587	0	1	0
Medtr1g015940.JCVIMt4.0v1	fructan exohydrolase [Medicago truncatula]	0.0173495	0	0	#DIV/0!	#DIV/0!	0.5	#DIV/0!	0.034699	0	1	0
Medtr6g022580.JCVIMt4.0v1	hypothetical protein MTR_6g022580 [Medicago truncatula]	0.092757	0	0	#DIV/0!	#DIV/0!	0.5	#DIV/0!	0.185514	0	1	0
Medtr7g100890.JCVIMt4.0v1	DNA-binding protein S1FA [Medicago truncatula]	0.0181576	0	0	#DIV/0!	#DIV/0!	0.5	#DIV/0!	0.0363152	0	1	0
Medtr6g078480.JCVIMt4.0v1	disease resistance protein (TIR-NBS-LRR class) [Medicago truncatula]	0.0149456	0	0	#DIV/0!	#DIV/0!	0.5	#DIV/0!	0.0298911	0	1	0
Medtr2g104490.JCVIMt4.0v1	helix loop helix DNA-binding domain protein [Medicago truncatula]	0.0451945	0	0	#DIV/0!	#DIV/0!	0.5	#DIV/0!	0.0903889	0	1	0
Medtr0783s0010.JCVIMt4.0v1	Rpp4C4 [Medicago truncatula]	0.0256744	0	0	#DIV/0!	#DIV/0!	0.5	#DIV/0!	0.0513488	0	1	0
Medtr1g040925.JCVIMt4.0v1	cullin 3B [Medicago truncatula]	0.0203998	0	0	#DIV/0!	#DIV/0!	0.5	#DIV/0!	0.0407995	0	1	0
Medtr2g075680.JCVIMt4.0v1	cysteine-tRNA ligase [Medicago truncatula]	0.0271486	0	0	#DIV/0!	#DIV/0!	0.5	#DIV/0!	0.0542972	0	1	0
Medtr3g086890.JCVIMt4.0v1	hypothetical protein MTR_3g086890 [Medicago truncatula]	0.0295541	0	0	#DIV/0!	#DIV/0!	0.5	#DIV/0!	0.0591081	0	1	0
Medtr2g081155.JCVIMt4.0v1	wound-responsive family protein [Medicago truncatula]	0.111174	0	0	#DIV/0!	#DIV/0!	0.5	#DIV/0!	0.222349	0	1	0
Medtr1g089610.JCVIMt4.0v1	DUF4283 domain protein [Medicago truncatula]	0.0315526	0	0	#DIV/0!	#DIV/0!	0.5	#DIV/0!	0.0631052	0	1	0
Medtr3g117825.JCVIMt4.0v1	PREDICTED: transcription repressor MYB4-like [Camelina sativa]	0.04989	0	0	#DIV/0!	#DIV/0!	0.5	#DIV/0!	0.09978	0	1	0
Medtr8g099475.JCVIMt4.0v1	hypothetical protein MTR_8g099475 [Medicago truncatula]	0.121241	0	0	#DIV/0!	#DIV/0!	0.5	#DIV/0!	0.242483	0	1	0
Medtr7g080935.JCVIMt4.0v1	UDP-glucosyltransferase family protein [Medicago truncatula]	0.0188195	0	0	#DIV/0!	#DIV/0!	0.5	#DIV/0!	0.037639	0	1	0
Medtr8g095370.JCVIMt4.0v1	Defensin MtDef4.6 [Medicago truncatula]	0.0740536	0	0	#DIV/0!	#DIV/0!	0.5	#DIV/0!	0.148107	0	1	0
Medtr6g036490.JCVIMt4.0v1	hypothetical protein MTR_6g036490 [Medicago truncatula]	0.0729747	0	0	#DIV/0!	#DIV/0!	0.5	#DIV/0!	0.145949	0	1	0
Medtr8g072145.JCVIMt4.0v1	hypothetical protein MTR_8g072145 [Medicago truncatula]	0.0873075	0	0	#DIV/0!	#DIV/0!	0.5	#DIV/0!	0.174615	0	1	0
Medtr6g070890.JCVIMt4.0v1	late embryogenesis abundant protein [Medicago truncatula]	0.0302806	0	0	#DIV/0!	#DIV/0!	0.5	#DIV/0!	0.0605611	0	1	0
Medtr5g033520.JCVIMt4.0v1	tryptophan aminotransferase-like protein [Medicago truncatula]	0.145306	0	0	#DIV/0!	#DIV/0!	0.5	#DIV/0!	0.290612	0	1	0
Medtr7g073170.JCVIMt4.0v1	Lipid transfer protein [Medicago truncatula]	0.0495899	0	0	#DIV/0!	#DIV/0!	0.5	#DIV/0!	0.0991798	0	1	0
Medtr8g041940.JCVIMt4.0v1	leguminosin group486 secreted peptide [Medicago truncatula]	0.0528954	0	0	#DIV/0!	#DIV/0!	0.5	#DIV/0!	0.105791	0	1	0
Medtr4g107930.JCVIMt4.0v1	papain family cysteine protease [Medicago truncatula]	0.0229132	0	0	#DIV/0!	#DIV/0!	0.5	#DIV/0!	0.0458264	0	1	0
Medtr0370s0010.JCVIMt4.0v1	proton pump interactor, putative [Medicago truncatula]	0.0183257	0	0	#DIV/0!	#DIV/0!	0.5	#DIV/0!	0.0366514	0	1	0
Medtr3g011630.JCVIMt4.0v1	tyrosine kinase family protein [Medicago truncatula]	0.0227478	0	0	#DIV/0!	#DIV/0!	0.5	#DIV/0!	0.0454955	0	1	0
Medtr3g087300.JCVIMt4.0v1	hypothetical protein MTR_3g087300 [Medicago truncatula]	0.0382718	0	0	#DIV/0!	#DIV/0!	0.5	#DIV/0!	0.0765435	0	1	0
Medtr2g090580.JCVIMt4.0v1	early nodulin-like protein [Medicago truncatula]	0.0373871	0	0	#DIV/0!	#DIV/0!	0.5	#DIV/0!	0.0747743	0	1	0
Medtr7g112150.JCVIMt4.0v1	importin subunit alpha [Medicago truncatula]	0.0174775	0	0	#DIV/0!	#DIV/0!	0.5	#DIV/0!	0.034955	0	1	0
Medtr3g072980.JCVIMt4.0v1	3-ketoacyl-CoA synthase-like protein [Medicago truncatula]	0.0352839	0	0	#DIV/0!	#DIV/0!	0.5	#DIV/0!	0.0705677	0	1	0
Medtr8g078960.JCVIMt4.0v1	hypothetical protein MTR_8g078960 [Medicago truncatula]	0.0592143	0	0	#DIV/0!	#DIV/0!	0.5	#DIV/0!	0.118429	0	1	0
Medtr6g082830.JCVIMt4.0v1	receptor-like kinase [Medicago truncatula]	0.0282785	0	0	#DIV/0!	#DIV/0!	0.5	#DIV/0!	0.0565571	0	1	0
Medtr7g025000.JCVIMt4.0v1	cysteine/histidine-rich C1 domain protein [Medicago truncatula]	0.0426245	0	0	#DIV/0!	#DIV/0!	0.5	#DIV/0!	0.0852489	0	1	0
Medtr4g077777.JCVIMt4.0v1	hypothetical protein MTR_4g077777 [Medicago truncatula]	0.0371476	0	0	#DIV/0!	#DIV/0!	0.5	#DIV/0!	0.0742951	0	1	0
Medtr8g089900.JCVIMt4.0v1	hypothetical protein MTR_8g089900 [Medicago truncatula]	0.0773752	0	0	#DIV/0!	#DIV/0!	0.5	#DIV/0!	0.15475	0	1	0
Medtr7g111110.JCVIMt4.0v1	F-box protein [Medicago truncatula]	0.0353651	0	0	#DIV/0!	#DIV/0!	0.5	#DIV/0!	0.0707301	0	1	0
Medtr5g097030.JCVIMt4.0v1	small nuclear ribonucleoprotein [Medicago truncatula]	0.0568179	0	0	#DIV/0!	#DIV/0!	0.5	#DIV/0!	0.113636	0	1	0
Medtr4g077180.JCVIMt4.0v1	Lipid transfer protein [Medicago truncatula]	0.0434685	0	0	#DIV/0!	#DIV/0!	0.5	#DIV/0!	0.086937	0	1	0
Medtr4g076610.JCVIMt4.0v1	hypothetical protein MTR_4g076610 [Medicago truncatula]	0.393163	0	0	#DIV/0!	#DIV/0!	0.5	#DIV/0!	0.786326	0	1	0
Medtr4g088785.JCVIMt4.0v1	DUF616 family protein [Medicago truncatula]	0.0427317	0	0	#DIV/0!	#DIV/0!	0.5	#DIV/0!	0.0854634	0	1	0
Medtr8g470170.JCVIMt4.0v1	tyrosine kinase family protein [Medicago truncatula]	0.0405202	0	0	#DIV/0!	#DIV/0!	0.5	#DIV/0!	0.0810403	0	1	0
Medtr6g471080.JCVIMt4.0v1	late embryogenesis abundant protein [Medicago truncatula]	0.0802658	0	0	#DIV/0!	#DIV/0!	0.5	#DIV/0!	0.160532	0	1	0
Medtr5g069230.JCVIMt4.0v1	hypothetical protein MTR_5g069230 [Medicago truncatula]	0.157925	0	0	#DIV/0!	#DIV/0!	0.5	#DIV/0!	0.31585	0	1	0
Medtr3g007880.JCVIMt4.0v1	transmembrane protein, putative [Medicago truncatula]	0.0591005	0	0	#DIV/0!	#DIV/0!	0.5	#DIV/0!	0.118201	0	1	0
Medtr3g102650.JCVIMt4.0v1	pumilio-family RNA-binding repeatprotein [Medicago truncatula]	0.0174973	0	0	#DIV/0!	#DIV/0!	0.5	#DIV/0!	0.0349947	0	1	0
Medtr4g005420.JCVIMt4.0v1	leucine-rich receptor-like kinase family protein [Medicago truncatula]	0.0496699	0	0	#DIV/0!	#DIV/0!	0.5	#DIV/0!	0.0993398	0	1	0
Medtr2g034870.JCVIMt4.0v1	hypothetical protein MTR_2g034870 [Medicago truncatula]	0.102441	0	0	#DIV/0!	#DIV/0!	0.5	#DIV/0!	0.204882	0	1	0
Medtr5g033390.JCVIMt4.0v1	hypothetical protein MTR_5g033390 [Medicago truncatula]	0.111349	0	0	#DIV/0!	#DIV/0!	0.5	#DIV/0!	0.222697	0	1	0
Medtr2g070200.JCVIMt4.0v1	glutathione S-transferase, amino-terminal domain protein [Medicago truncatula]	0.0685987	0	0	#DIV/0!	#DIV/0!	0.5	#DIV/0!	0.137197	0	1	0
Medtr2g089965.JCVIMt4.0v1	wound-responsive family protein [Medicago truncatula]	0.228325	0	0	#DIV/0!	#DIV/0!	0.5	#DIV/0!	0.45665	0	1	0
Medtr1g041605.JCVIMt4.0v1	YUC7, putative [Medicago truncatula]	0.348956	0	0	#DIV/0!	#DIV/0!	0.5	#DIV/0!	0.697911	0	1	0
Medtr4g085800.JCVIMt4.0v1	PLC-like phosphodiesterase superfamily protein [Medicago truncatula]	0.0157039	0	0	#DIV/0!	#DIV/0!	0.5	#DIV/0!	0.0314078	0	1	0
Medtr2g041440.JCVIMt4.0v1	hypothetical protein MTR_2g041440 [Medicago truncatula]	0.104391	0	0	#DIV/0!	#DIV/0!	0.5	#DIV/0!	0.208782	0	1	0
Medtr7g088180.JCVIMt4.0v1	hypothetical protein MTR_7g088180 [Medicago truncatula]	0.051844	0	0	#DIV/0!	#DIV/0!	0.5	#DIV/0!	0.103688	0	1	0
Medtr5g430440.JCVIMt4.0v1	hypothetical protein MTR_5g430440 [Medicago truncatula]	0	3.61238	0	0	0	0.330135	0.330135	7.22475	7.22475	2	2
Medtr7g024730.JCVIMt4.0v1	plant integral membrane protein [Medicago truncatula]	0	1.02175	0	0	0	0.21077	0.21077	2.04349	2.04349	2	2
Medtr2g084280.JCVIMt4.0v1	transcription factor [Medicago truncatula]	0	0.627629	0	0	0	0.355698	0.355698	1.25526	1.25526	2	2
Medtr7g096610.JCVIMt4.0v1	LOB domain protein [Medicago truncatula]	0	0.930063	0	0	0	0.389264	0.389264	1.86013	1.86013	2	2
Medtr4g126320.JCVIMt4.0v1	galactose-binding lectin domain protein [Medicago truncatula]	0.069203	0.847182	0	0.0816861	0	0.5	0.5	1.83277	1.69436	2	1
Medtr7g034315.JCVIMt4.0v1	hypothetical protein MTR_7g034315 [Medicago truncatula]	0.200621	0.511667	0	0.392093	0	0.5	0.5	1.42458	1.02333	2	1
Medtr7g113650.JCVIMt4.0v1	NAD(P)-binding rossmann-fold protein [Medicago truncatula]	0.0547812	0	0.694729	#DIV/0!	#DIV/0!	0.5	0.5	0.109562	1.38946	1	1
Medtr4g129580.JCVIMt4.0v1	hypothetical protein MTR_4g129580 [Medicago truncatula]	0.995155	0	0	#DIV/0!	#DIV/0!	0.420672	#DIV/0!	1.99031	0	2	0
Medtr8g072130.JCVIMt4.0v1	polypyrimidine tract-binding-like protein [Medicago truncatula]	0	0	0.185452				0.00429627	0	0.370903	0	2
Medtr1g045610.JCVIMt4.0v1	myb transcription factor [Medicago truncatula]	0	0	0.160192				0.00429627	0	0.320384	0	2
Medtr1g079465.JCVIMt4.0v1	hypothetical protein MTR_1g079465 [Medicago truncatula]	0	0	0.121453			#DIV/0!	0.00429627	0	0.242905	0	2
Medtr2g063843.JCVIMt4.0v1	calcium-dependent phospholipid-binding copine family protein [Medicago truncatula]	0	0	0.0501545			#DIV/0!	0.00429627	0	0.100309	0	2
Medtr3g010620.JCVIMt4.0v1	F-box protein interaction domain protein [Medicago truncatula]	0	0	0.111538			#DIV/0!	0.00429627	0	0.223076	0	2
Medtr3g466610.JCVIMt4.0v1	hypothetical protein MTR_3g466610 [Medicago truncatula]	0	0	0.0288499			#DIV/0!	0.00429628	0	0.0576999	0	2
Medtr0419s0040.JCVIMt4.0v1	disease resistance protein (TIR-NBS-LRR class) [Medicago truncatula]	0	0	0.0186064			#DIV/0!	0.00429628	0	0.0372129	0	2
Medtr7g078010.JCVIMt4.0v1	2OG-Fe(II) oxygenase family oxidoreductase [Medicago truncatula]	0	0.316045	0	0	0	0.000189716	0.000189716	0.63209	0.63209	2	2
Medtr7g045370.JCVIMt4.0v1	carotenoid cleavage dioxygenase [Medicago truncatula]	0	0.0295638	0	0	0	0.0256403	0.0256403	0.0591275	0.0591275	2	2
Medtr6g060390.JCVIMt4.0v1	DUF1442 family protein [Medicago truncatula]	0	0.0567124	0	0	0	0.0256403	0.0256403	0.113425	0.113425	2	2
Medtr8g079900.JCVIMt4.0v1	subtilisin-like serine protease [Medicago truncatula]	0	0.0502277	0	0	0	0.0256403	0.0256403	0.100455	0.100455	2	2
Medtr2g094170.JCVIMt4.0v1	transmembrane protein, putative [Medicago truncatula]	0	0.13512	0	0	0	0.0256403	0.0256403	0.270241	0.270241	2	2
Medtr6g091710.JCVIMt4.0v1	hypothetical protein MTR_6g091710 [Medicago truncatula]	0	0.562372	0	0	0	0.0256403	0.0256403	1.12474	1.12474	2	2
Medtr8g089530.JCVIMt4.0v1	plant phospholipase-like protein [Medicago truncatula]	0	0.079056	0	0	0	0.0256403	0.0256403	0.158112	0.158112	2	2
Medtr8g040690.JCVIMt4.0v1	DUF617 family protein [Medicago truncatula]	0	0.110317	0	0	0	0.0256403	0.0256403	0.220635	0.220635	2	2
Medtr0180s0080.JCVIMt4.0v1	transmembrane protein, putative [Medicago truncatula]	0	0.160209	0	0	0	0.0256403	0.0256403	0.320418	0.320418	2	2
Medtr5g055035.JCVIMt4.0v1	hypothetical protein MTR_5g055035 [Medicago truncatula]	0	0.162362	0	0	0	0.0256403	0.0256403	0.324724	0.324724	2	2
Medtr6g078210.JCVIMt4.0v1	pentatricopeptide (PPR) repeat protein [Medicago truncatula]	0	0.0354037	0	0	0	0.0256403	0.0256403	0.0708075	0.0708075	2	2
Medtr4g065660.JCVIMt4.0v1	Ctr family copper transporter [Medicago truncatula]	0	0.0915826	0	0	0	0.0256403	0.0256403	0.183165	0.183165	2	2
Medtr1g038820.JCVIMt4.0v1	amino-terminal domain cyclin [Medicago truncatula]	0	0.0506701	0	0	0	0.0256403	0.0256403	0.10134	0.10134	2	2
Medtr1g090937.JCVIMt4.0v1	legume lectin beta domain protein [Medicago truncatula]	0	0.0729454	0	0	0	0.0256403	0.0256403	0.145891	0.145891	2	2
Medtr4g033395.JCVIMt4.0v1	peptide/nitrate transporter plant, partial [Medicago truncatula]	0	0.0310374	0	0	0	0.0256403	0.0256403	0.0620748	0.0620748	2	2
Medtr3g068135.JCVIMt4.0v1	hypothetical protein MTR_3g068135 [Medicago truncatula]	0	0.0710574	0	0	0	0.0256403	0.0256403	0.142115	0.142115	2	2
Medtr3g079790.JCVIMt4.0v1	disease resistance protein (TIR-NBS-LRR class), putative [Medicago truncatula]	0	0.0172815	0	0	0	0.0256403	0.0256403	0.034563	0.034563	2	2
Medtr4g053630.JCVIMt4.0v1	subtilisin-like serine protease [Medicago truncatula]	0	0.161525	0	0	0	0.0676572	0.0676572	0.32305	0.32305	2	2
Medtr1g109110.JCVIMt4.0v1	palmitoyl-acyl carrier thioesterase [Medicago truncatula]	0	0.11495	0	0	0	0.101624	0.101624	0.2299	0.2299	2	2
Medtr0007s0060.JCVIMt4.0v1	disease resistance protein (TIR-NBS-LRR class), putative [Medicago truncatula]	0	0.0990278	0	0	0	0.114676	0.114676	0.198056	0.198056	2	2
Medtr5g083230.JCVIMt4.0v1	lateral organ boundaries (LOB) domain protein [Medicago truncatula]	0	0.290852	0	0	0	0.114676	0.114676	0.581703	0.581703	2	2
Medtr8g092990.JCVIMt4.0v1	RING-H2 finger protein ATL1L [Medicago truncatula]	0	0.548596	0	0	0	0.115577	0.115577	1.09719	1.09719	2	2
Medtr8g011510.JCVIMt4.0v1	glyoxalase-like domain protein [Medicago truncatula]	0	0.468026	0	0	0	0.132895	0.132895	0.936051	0.936051	2	2
Medtr7g092600.JCVIMt4.0v1	cytochrome P450 family protein [Medicago truncatula]	0	0.281919	0	0	0	0.134965	0.134965	0.563839	0.563839	2	2
Medtr8g019370.JCVIMt4.0v1	transmembrane protein, putative [Medicago truncatula]	0	0.0506696	0	0	0	0.183809	0.183809	0.101339	0.101339	2	2
Medtr2g087560.JCVIMt4.0v1	50S ribosomal protein L16 [Medicago truncatula]	0	0.351894	0	0	0	0.183809	0.183809	0.703789	0.703789	2	2
Medtr5g042150.JCVIMt4.0v1	phosphate transporter PHO1-like protein [Medicago truncatula]	0	0	0.0783951	#DIV/0!	#DIV/0!	#DIV/0!	0.201382	0	0.15679	0	2
Medtr6g005320.JCVIMt4.0v1	DEAD-box ATP-dependent RNA helicase [Medicago truncatula]	0	0	0.0339731	#DIV/0!	#DIV/0!	#DIV/0!	0.208256	0	0.0679462	0	2
Medtr4g111925.JCVIMt4.0v1	feronia receptor-like kinase [Medicago truncatula]	0	0	0.0848476	#DIV/0!	#DIV/0!	#DIV/0!	0.208256	0	0.169695	0	2
Medtr2g076470.JCVIMt4.0v1	hypothetical protein MTR_2g076470 [Medicago truncatula]	0	0	0.313536	#DIV/0!	#DIV/0!	#DIV/0!	0.208256	0	0.627072	0	2
Medtr6g089790.JCVIMt4.0v1	transmembrane protein, putative [Medicago truncatula]	0	0	0.369525	#DIV/0!	#DIV/0!	#DIV/0!	0.208256	0	0.73905	0	2
Medtr8g091700.JCVIMt4.0v1	transmembrane protein, putative [Medicago truncatula]	0	0.205403	0	0	0	0.224865	0.224865	0.410806	0.410806	2	2
Medtr4g072560.JCVIMt4.0v1	SAUR-like auxin-responsive family protein [Medicago truncatula]	0	0.258159	0	0	0	0.274949	0.274949	0.516318	0.516318	2	2
Medtr5g070470.JCVIMt4.0v1	disease resistance protein RGA3 [Medicago truncatula]	0	0	0.0313758	#DIV/0!	#DIV/0!	#DIV/0!	0.292575	0	0.0627515	0	2
Medtr2g096970.JCVIMt4.0v1	kinase 1B [Medicago truncatula]	0	0.167196	0	0	0	0.335932	0.335932	0.334391	0.334391	2	2
Medtr2g021340.JCVIMt4.0v1	endo-1,3-1,4-beta-D-glucanase-like protein [Medicago truncatula]	0	0.14617	0	0	0	0.355698	0.355698	0.29234	0.29234	2	2
Medtr5g055020.JCVIMt4.0v1	heavy metal transport/detoxification superfamily protein [Medicago truncatula]	0	0.561675	0	0	0	0.355698	0.355698	1.12335	1.12335	2	2
Medtr4g070720.JCVIMt4.0v1	Sec14p-like phosphatidylinositol transfer family protein [Medicago truncatula]	0	0.0851585	0	0	0	0.355698	0.355698	0.170317	0.170317	2	2
Medtr1g033750.JCVIMt4.0v1	GRAM domain protein/ABA-responsive-like protein [Medicago truncatula]	0	0.189774	0	0	0	0.402877	0.402877	0.379547	0.379547	2	2
Medtr7g117380.JCVIMt4.0v1	DUF1442 family protein [Medicago truncatula]	0	0.18509	0	0	0	0.402877	0.402877	0.370179	0.370179	2	2
Medtr1g051120.JCVIMt4.0v1	auxin-induced 5NG4-like protein [Medicago truncatula]	0	0.268932	0	0	0	0.416581	0.416581	0.537864	0.537864	2	2
Medtr2g095040.JCVIMt4.0v1	hypothetical protein MTR_2g095040 [Medicago truncatula]	0	0.437306	0	0	0	0.42691	0.42691	0.874612	0.874612	2	2
Medtr3g110195.JCVIMt4.0v1	retinal pigment epithelial membrane protein [Medicago truncatula]	0	0.160724	0	0	0	0.441436	0.441436	0.321448	0.321448	2	2
Medtr2g069300.JCVIMt4.0v1	1-aminocyclopropane-1-carboxylate oxidase-like protein [Medicago truncatula]	0	0.385383	0	0	0	0.460896	0.460896	0.770767	0.770767	2	2
Medtr7g069970.JCVIMt4.0v1	hypothetical protein MTR_7g069970 [Medicago truncatula]	0	0.104721	0.102538	0	0.979153	0.5	0.5	0.209442	0.414518	1	2
Medtr2g023620.JCVIMt4.0v1	transmembrane protein, putative [Medicago truncatula]	0	0.017983	0.0176081	0	0.979153	0.5	0.5	0.035966	0.0711823	1	2
Medtr2g085115.JCVIMt4.0v1	hypothetical protein MTR_2g085115 [Medicago truncatula]	0	0.0544477	0.0533127	0	0.979153	0.5	0.5	0.108895	0.215521	1	2
Medtr2g027700.JCVIMt4.0v1	hypothetical protein MTR_2g027700 [Medicago truncatula]	0	0.0688418	0.0740604	0	1.0758	0.5	0.5	0.137684	0.285804	1	2
Medtr3g032750.JCVIMt4.0v1	hypothetical protein MTR_3g032750 [Medicago truncatula]	0	0.0301586	0.0324448	0	1.0758	0.5	0.5	0.0603172	0.125207	1	2
Medtr1g084920.JCVIMt4.0v1	hypothetical protein MTR_1g084920 [Medicago truncatula]	0	0.358361	0.233927	0	0.652769	0.5	0.5	0.716723	1.18458	1	2
Medtr1g069935.JCVIMt4.0v1	high affinity inorganic phosphate transporter [Medicago truncatula]	0	0.0332749	0.0536959	0	1.61371	0.5	0.5	0.0665498	0.173942	1	2
Medtr4g006600.JCVIMt4.0v1	zinc finger-like protein [Medicago truncatula]	0	0.108332	0.0265185	0	0.244788	0.5	0.5	0.216664	0.269701	1	2
Medtr5g005110.JCVIMt4.0v1	transcription factor [Medicago truncatula]	0	0.0455309	0.0222909	0	0.489577	0.5	0.5	0.0910618	0.135644	1	2
Medtr5g039570.JCVIMt4.0v1	NB-ARC domain disease resistance protein [Medicago truncatula]	0	0.047007	0.0306847	0	0.652769	0.5	0.5	0.094014	0.155383	1	2
Medtr5g089950.JCVIMt4.0v1	P-loop nucleoside triphosphate hydrolase superfamily protein [Medicago truncatula]	0	0.0652468	0.0319433	0	0.489577	0.5	0.5	0.130494	0.19438	1	2
Medtr3g080930.JCVIMt4.0v1	hypothetical protein MTR_3g080930 [Medicago truncatula]	0.125695	0.12823	0	0.980233	0	0.5	0.5	0.50785	0.25646	2	1
Medtr3g064260.JCVIMt4.0v1	zinc finger CCCH domain protein [Medicago truncatula]	0.0124627	0.012714	0	0.980233	0	0.5	0.5	0.0503534	0.025428	2	1
Medtr8g092930.JCVIMt4.0v1	RING-H2 finger protein ATL1L [Medicago truncatula]	0.0677565	0.0691229	0	0.980233	0	0.5	0.5	0.273759	0.138246	2	1
Medtr1g077750.JCVIMt4.0v1	yippee family zinc-binding protein, putative [Medicago truncatula]	0.164681	0.168002	0	0.980233	0	0.5	0.5	0.665365	0.336004	2	1
Medtr2g018090.JCVIMt4.0v1	transmembrane protein, putative [Medicago truncatula]	0.116209	0.118552	0	0.980233	0	0.5	0.5	0.469522	0.237104	2	1
Medtr1g012170.JCVIMt4.0v1	hypothetical protein MTR_1g012170 [Medicago truncatula]	0.0366611	0.0374004	0	0.980233	0	0.5	0.5	0.148123	0.0748008	2	1
Medtr3g027250.JCVIMt4.0v1	LRR and NB-ARC domain disease resistance protein [Medicago truncatula]	0.0160476	0.0163712	0	0.980233	0	0.5	0.5	0.0648376	0.0327424	2	1
Medtr3g065950.JCVIMt4.0v1	senescence-associated protein, putative [Medicago truncatula]	0.0311064	0.0317337	0	0.980233	0	0.5	0.5	0.12568	0.0634673	2	1
Medtr3g007190.JCVIMt4.0v1	NB-ARC domain disease resistance protein [Medicago truncatula]	0.00949594	0.00968743	0	0.980233	0	0.5	0.5	0.0383667	0.0193749	2	1
Medtr4g023950.JCVIMt4.0v1	DUF1442 family protein [Medicago truncatula]	0.0285936	0.0291702	0	0.980233	0	0.5	0.5	0.115528	0.0583405	2	1
Medtr2g014740.JCVIMt4.0v1	hypothetical protein MTR_2g014740 [Medicago truncatula]	0.0428308	0.0436945	0	0.980233	0	0.5	0.5	0.173051	0.087389	2	1
Medtr3g456110.JCVIMt4.0v1	ankyrin repeat plant-like protein [Medicago truncatula]	0.0832306	0.084909	0	0.980233	0	0.5	0.5	0.336279	0.169818	2	1
Medtr4g064520.JCVIMt4.0v1	rotundifolia-like protein [Medicago truncatula]	0.0443098	0.0452034	0	0.980233	0	0.5	0.5	0.179026	0.0904067	2	1
Medtr7g072410.JCVIMt4.0v1	regulator of chromosome condensation (RCC1) family protein [Medicago truncatula]	0.0080764	0.00823927	0	0.980233	0	0.5	0.5	0.0326313	0.0164785	2	1
Medtr6g015270.JCVIMt4.0v1	hypothetical protein MTR_6g015270 [Medicago truncatula]	0.0443467	0.0418217	0	1.06038	0	0.5	0.5	0.172337	0.0836433	2	1
Medtr3g448620.JCVIMt4.0v1	pentatricopeptide (PPR) repeat protein [Medicago truncatula]	0.0187662	0.0191446	0	0.980233	0	0.5	0.5	0.0758217	0.0382893	2	1
Medtr7g096970.JCVIMt4.0v1	glycinin G4 [Medicago truncatula]	0.0189121	0.0178353	0	1.06038	0	0.5	0.5	0.073495	0.0356707	2	1
Medtr2g071900.JCVIMt4.0v1	disease resistance protein (CC-NBS-LRR class) family protein [Medicago truncatula]	0.00951648	0.00970839	0	0.980233	0	0.5	0.5	0.0384497	0.0194168	2	1
Medtr4g097470.JCVIMt4.0v1	hypothetical protein MTR_4g097470 [Medicago truncatula]	0.0723744	0.110751	0	0.653489	0	0.5	0.5	0.366251	0.221502	2	1
Medtr3g111270.JCVIMt4.0v1	transmembrane protein, putative [Medicago truncatula]	0.150464	0.106423	0	1.41383	0	0.5	0.5	0.513773	0.212845	2	1
Medtr4g073910.JCVIMt4.0v1	hypothetical protein MTR_4g073910 [Medicago truncatula]	0.0197254	0.0372046	0	0.530188	0	0.5	0.5	0.11386	0.0744093	2	1
Medtr3g103110.JCVIMt4.0v1	RING/FYVE/PHD zinc finger protein [Medicago truncatula]	0.0231805	0.011824	0	1.96047	0	0.5	0.5	0.070009	0.023648	2	1
Medtr8g039340.JCVIMt4.0v1	hypothetical protein MTR_8g039340 [Medicago truncatula]	0.0366733	0.0691704	0	0.530188	0	0.5	0.5	0.211688	0.138341	2	1
Medtr6g011860.JCVIMt4.0v1	NAC domain class transcription factor [Medicago truncatula]	0.017099	0.0697753	0	0.245058	0	0.5	0.5	0.173749	0.139551	2	1
Medtr1g076600.JCVIMt4.0v1	cyclin-D-binding Myb-like transcription factor-like protein [Medicago truncatula]	0.0570284	0.116357	0	0.490116	0	0.5	0.5	0.34677	0.232714	2	1
Medtr8g465160.JCVIMt4.0v1	Serine/Threonine kinase family protein [Medicago truncatula]	0.0234329	0.0110493	0	2.12075	0	0.5	0.5	0.0689645	0.0220987	2	1
Medtr4g057950.JCVIMt4.0v1	hypothetical protein MTR_4g057950 [Medicago truncatula]	0.166912	0.0851391	0	1.96047	0	0.5	0.5	0.504103	0.170278	2	1
Medtr5g010560.JCVIMt4.0v1	F-box protein interaction domain protein [Medicago truncatula]	0.0174318	0.0328785	0	0.530188	0	0.5	0.5	0.100621	0.065757	2	1
Medtr7g058830.JCVIMt4.0v1	Serine/Threonine kinase, plant-type protein [Medicago truncatula]	0.0112886	0.0345488	0	0.326744	0	0.5	0.5	0.0916747	0.0690975	2	1
Medtr5g093530.JCVIMt4.0v1	exocyst subunit exo70 family protein [Medicago truncatula]	0.0293289	0.0149602	0	1.96047	0	0.5	0.5	0.0885781	0.0299203	2	1
Medtr3g035700.JCVIMt4.0v1	50S ribosomal protein L2 [Medicago truncatula]	0.0517814	0.0244165	0	2.12075	0	0.5	0.5	0.152396	0.0488331	2	1
Medtr4g121580.JCVIMt4.0v1	galactose oxidase [Medicago truncatula]	0.0739941	0	0.0246881	#DIV/0!	#DIV/0!	0.5	0.5	0.147988	0.0493763	1	1
Medtr1g015050.JCVIMt4.0v1	adenine nucleotide alpha hydrolase-like domain kinase [Medicago truncatula]	0.0143501	0.029279	0	0.490116	0	0.5	0.5	0.0872582	0.0585579	2	1
Medtr2g008540.JCVIMt4.0v1	chaperone DnaJ domain protein [Medicago truncatula]	0.169827	0	0.226187	#DIV/0!	#DIV/0!	0.5	0.5	0.339654	0.452374	1	1
Medtr1g073640.JCVIMt4.0v1	caleosin CLO1-1 [Medicago truncatula]	0.169417	0	0.103129	#DIV/0!	#DIV/0!	0.5	0.5	0.338834	0.206259	1	1
Medtr4g005320.JCVIMt4.0v1	SAUR-like auxin-responsive family protein [Medicago truncatula]	0.0863824	0.0440622	0	1.96047	0	0.5	0.5	0.260889	0.0881244	2	1
Medtr1g026370.JCVIMt4.0v1	prolyl oligopeptidase-like protein [Medicago truncatula]	0.0356015	0.0181597	0	1.96047	0	0.5	0.5	0.107523	0.0363195	2	1
Medtr1g016210.JCVIMt4.0v1	disease resistance protein (CC-NBS-LRR class) family protein [Medicago truncatula]	0.0188063	0	0.00952044	#DIV/0!	#DIV/0!	0.5	0.5	0.0376126	0.0190409	1	1
Medtr6g084270.JCVIMt4.0v1	hypothetical protein MTR_6g084250 [Medicago truncatula]	0.0571231	0	0.285887	#DIV/0!	#DIV/0!	0.5	0.5	0.114246	0.571773	1	1
Medtr4g125520.JCVIMt4.0v1	myb transcription factor [Medicago truncatula]	0.0818072	0	0.0272949	#DIV/0!	#DIV/0!	0.5	0.5	0.163614	0.0545899	1	1
Medtr6g092570.JCVIMt4.0v1	F-box protein [Medicago truncatula]	0.0211946	0	0.0212148	#DIV/0!	#DIV/0!	0.5	0.5	0.0423893	0.0424295	1	1
Medtr8g006760.JCVIMt4.0v1	hypothetical protein MTR_8g006760 [Medicago truncatula]	0.0353041	0	0.0353376	#DIV/0!	#DIV/0!	0.5	0.5	0.0706082	0.0706753	1	1
Medtr7g022790.JCVIMt4.0v1	BAG domain protein [Medicago truncatula]	0.0218269	0.0411682	0	0.530188	0	0.5	0.5	0.12599	0.0823364	2	1
Medtr5g090280.JCVIMt4.0v1	MATE family efflux protein [Medicago truncatula]	0.0221868	0	0.0449271	#DIV/0!	#DIV/0!	0.5	0.5	0.0443737	0.0898543	1	1
Medtr2g084390.JCVIMt4.0v1	hypothetical protein MTR_2g084390 [Medicago truncatula]	0.0864479	0.0407629	0	2.12075	0	0.5	0.5	0.254422	0.0815258	2	1
Medtr1g086530.JCVIMt4.0v1	myb transcription factor [Medicago truncatula]	0.0361982	0	0.0367249	#DIV/0!	#DIV/0!	0.5	0.5	0.0723963	0.0734498	1	1
Medtr5g062280.JCVIMt4.0v1	NAD(P)-binding rossmann-fold protein [Medicago truncatula]	0.10966	0	0.0548821	#DIV/0!	#DIV/0!	0.5	0.5	0.21932	0.109764	1	1
Medtr5g033690.JCVIMt4.0v1	cysteine-rich receptor-like kinase [Medicago truncatula]	0.0271205	0	0.0135453	#DIV/0!	#DIV/0!	0.5	0.5	0.054241	0.0270906	1	1
Medtr5g079710.JCVIMt4.0v1	ovate transcriptional repressor [Medicago truncatula]	0	0.0359866	0.105709	0	2.93746	0.5	0.5	0.0719733	0.283392	1	2
Medtr2g009740.JCVIMt4.0v1	flavonoid glucosyltransferase [Medicago truncatula]	0.027325	0.111504	0	0.245058	0	0.5	0.5	0.277659	0.223009	2	1
Medtr1g036750.JCVIMt4.0v1	Rpp4C4 [Medicago truncatula]	0.00359213	0	0.00363693	#DIV/0!	#DIV/0!	0.5	0.5	0.00718426	0.00727387	1	1
Medtr4g118050.JCVIMt4.0v1	knotted 1-binding protein [Medicago truncatula]	0.0738756	0	0.147891	#DIV/0!	#DIV/0!	0.5	0.5	0.147751	0.295783	1	1
Medtr1g098980.JCVIMt4.0v1	receptor-like protein [Medicago truncatula]	0.0107751	0	0.0218191	#DIV/0!	#DIV/0!	0.5	0.5	0.0215503	0.0436381	1	1
Medtr0428s0030.JCVIMt4.0v1	disease resistance protein (TIR-NBS-LRR class) [Medicago truncatula]	0.00729747	0	0.014777	#DIV/0!	#DIV/0!	0.5	0.5	0.0145949	0.029554	1	1
Medtr7g098760.JCVIMt4.0v1	drug resistance transporter-like ABC domain protein [Medicago truncatula]	0.00626805	0.0118223	0	0.530188	0	0.5	0.5	0.0361807	0.0236446	2	1
Medtr0197s0090.JCVIMt4.0v1	hypothetical protein MTR_6g016160 [Medicago truncatula]	0.0467304	0	0.0473132	#DIV/0!	#DIV/0!	0.5	0.5	0.0934608	0.0946265	1	1
Medtr7g106130.JCVIMt4.0v1	transmembrane protein, putative [Medicago truncatula]	0.0292453	0	0.0592202	#DIV/0!	#DIV/0!	0.5	0.5	0.0584906	0.11844	1	1
Medtr0685s0030.JCVIMt4.0v1	cinnamyl-alcohol dehydrogenase-like protein [Medicago truncatula]	0.0570171	0	0.0570713	#DIV/0!	#DIV/0!	0.5	0.5	0.114034	0.114143	1	1
Medtr8g020490.JCVIMt4.0v1	myb transcription factor [Medicago truncatula]	0.0275625	0	0.0279636	#DIV/0!	#DIV/0!	0.5	0.5	0.0551251	0.0559272	1	1
Medtr2g028980.JCVIMt4.0v1	peroxidase family protein [Medicago truncatula]	0.249588	0	0.155508	#DIV/0!	#DIV/0!	0.5	0.5	0.499176	0.311017	1	1
Medtr5g459020.JCVIMt4.0v1	hypothetical protein MTR_5g059070 [Medicago truncatula]	0.0474263	0	0.0237357	#DIV/0!	#DIV/0!	0.5	0.5	0.0948526	0.0474713	1	1
Medtr3g069420.JCVIMt4.0v1	peptide/nitrate transporter [Medicago truncatula]	0	0.0157396	0.0308231	0	1.95831	0.5	0.5	0.0314793	0.0931254	1	2
Medtr5g064980.JCVIMt4.0v1	RING-H2 zinc finger protein [Medicago truncatula]	0.0181576	0	0.0362752	#DIV/0!	#DIV/0!	0.5	0.5	0.0363152	0.0725505	1	1
Medtr3g116395.JCVIMt4.0v1	transmembrane protein, putative [Medicago truncatula]	0.205302	0	0.205076	#DIV/0!	#DIV/0!	0.5	0.5	0.410604	0.410152	1	1
Medtr4g079630.JCVIMt4.0v1	Clavata3/ESR (CLE) gene family member MtCLE12 [Medicago truncatula]	0.0595586	0	0.0604252	#DIV/0!	#DIV/0!	0.5	0.5	0.119117	0.12085	1	1
Medtr8g087630.JCVIMt4.0v1	NB-ARC domain disease resistance protein [Medicago truncatula]	0.0480426	0	0.0486419	#DIV/0!	#DIV/0!	0.5	0.5	0.0960853	0.0972837	1	1
Medtr4g063275.JCVIMt4.0v1	core histone H2A/H2B/H3/H4 [Medicago truncatula]	0.0742951	0	0.0752218	#DIV/0!	#DIV/0!	0.5	0.5	0.14859	0.150444	1	1
Medtr7g065700.JCVIMt4.0v1	glutathione S-transferase, amino-terminal domain protein [Medicago truncatula]	0	0.301356	0.110653	0	0.367182	0.5	0.5	0.602712	0.824017	1	2
Medtr8g093560.JCVIMt4.0v1	cysteine desulfurylase [Medicago truncatula]	0.147667	0	0.026819	#DIV/0!	#DIV/0!	0.5	0.5	0.295334	0.053638	1	1
Medtr3g081380.JCVIMt4.0v1	transcriptional adapter ADA2 [Medicago truncatula]	0.0943195	0.0481108	0	1.96047	0	0.5	0.5	0.284861	0.0962216	2	1
Medtr7g086520.JCVIMt4.0v1	hypothetical protein MTR_7g086520 [Medicago truncatula]	0.0370582	0	0.0740347	#DIV/0!	#DIV/0!	0.5	0.5	0.0741163	0.148069	1	1
Medtr7g086940.JCVIMt4.0v1	wuschel-related homeobox protein [Medicago truncatula]	0.0323497	0	0.0971413	#DIV/0!	#DIV/0!	0.5	0.5	0.0646994	0.194283	1	1
Medtr2g103870.JCVIMt4.0v1	histidine phosphotransfer protein [Medicago truncatula]	0.0355286	0	0.108137	#DIV/0!	#DIV/0!	0.5	0.5	0.0710572	0.216273	1	1
Medtr6g079190.JCVIMt4.0v1	NB-ARC domain disease resistance protein [Medicago truncatula]	0.114198	0.155334	0	0.735175	0	0.5	0.5	0.539064	0.310668	2	1
Medtr0088s0100.JCVIMt4.0v1	arginase family protein [Medicago truncatula]	0.330118	0	0.190992	#DIV/0!	#DIV/0!	0.5	0.5	0.660237	0.381984	1	1
Medtr3g052700.JCVIMt4.0v1	indole-3-acetate O-methyltransferase-like protein [Medicago truncatula]	0.0387606	0	0.0392441	#DIV/0!	#DIV/0!	0.5	0.5	0.0775213	0.0784882	1	1
Medtr4g072490.JCVIMt4.0v1	SAUR-like auxin-responsive family protein [Medicago truncatula]	0.069846	0.131738	0	0.530188	0	0.5	0.5	0.403168	0.263477	2	1
Medtr2g016020.JCVIMt4.0v1	pollen Ole e I family allergen [Medicago truncatula]	0.160601	0.04096	0	3.92093	0	0.5	0.5	0.403123	0.08192	2	1
Medtr6g045183.JCVIMt4.0v1	frigida-LIKE protein [Medicago truncatula]	0.012554	0	0.0127367	#DIV/0!	#DIV/0!	0.5	0.5	0.025108	0.0254734	1	1
Medtr6g090030.JCVIMt4.0v1	profilin [Medicago truncatula]	0.0413068	0	0.041346	#DIV/0!	#DIV/0!	0.5	0.5	0.0826135	0.082692	1	1
Medtr3g104820.JCVIMt4.0v1	hypothetical protein MTR_3g104820 [Medicago truncatula]	0.0246055	0	0.0249635	#DIV/0!	#DIV/0!	0.5	0.5	0.0492109	0.049927	1	1
Medtr7g104620.JCVIMt4.0v1	hypothetical protein MTR_7g104620 [Medicago truncatula]	0.0810403	0.165349	0	0.490116	0	0.5	0.5	0.492779	0.330698	2	1
Medtr2g012940.JCVIMt4.0v1	TIR [Medicago truncatula]	0.207184	0	0.280264	#DIV/0!	#DIV/0!	0.5	0.5	0.414367	0.560529	1	1
Medtr4g131910.JCVIMt4.0v1	SCF ubiquitin ligase, SKP1 component [Medicago truncatula]	0.0388033	0	0.118104	#DIV/0!	#DIV/0!	0.5	0.5	0.0776067	0.236208	1	1
Medtr2g017530.JCVIMt4.0v1	transmembrane protein, putative [Medicago truncatula]	0.0304603	0	0.0925205	#DIV/0!	#DIV/0!	0.5	0.5	0.0609205	0.185041	1	1
Medtr6g021615.JCVIMt4.0v1	Nodule Cysteine-Rich (NCR) secreted peptide [Medicago truncatula]	0.107832	0	0.145869	#DIV/0!	#DIV/0!	0.5	0.5	0.215665	0.291737	1	1
Medtr7g109070.JCVIMt4.0v1	hypothetical protein MTR_7g109070 [Medicago truncatula]	0.073673	0.150317	0	0.490116	0	0.5	0.5	0.447981	0.300635	2	1
Medtr3g098270.JCVIMt4.0v1	GDSL-like lipase/acylhydrolase [Medicago truncatula]	0.0737318	0	0.0245502	#DIV/0!	#DIV/0!	0.5	0.5	0.147464	0.0491004	1	1
Medtr6g464080.JCVIMt4.0v1	replication factor-A carboxy-terminal domain protein [Medicago truncatula]	0.0183805	0	0.018398	#DIV/0!	#DIV/0!	0.5	0.5	0.036761	0.0367959	1	1
Medtr4g045917.JCVIMt4.0v1	alanine-glyoxylate aminotransferase-like protein [Medicago truncatula]	0.0712855	0	0.0721746	#DIV/0!	#DIV/0!	0.5	0.5	0.142571	0.144349	1	1
Medtr5g055190.JCVIMt4.0v1	transmembrane protein, putative [Medicago truncatula]	0.0756952	0	0.0767966	#DIV/0!	#DIV/0!	0.5	0.5	0.15139	0.153593	1	1
Medtr4g079600.JCVIMt4.0v1	hypothetical protein MTR_4g079600 [Medicago truncatula]	0.322802	0	0.130731	#DIV/0!	#DIV/0!	0.5	0.5	0.645604	0.261463	1	1
Medtr8g445170.JCVIMt4.0v1	embryonic abundant-like protein [Medicago truncatula]	0.0380585	0	0.0380946	#DIV/0!	#DIV/0!	0.5	0.5	0.076117	0.0761892	1	1
Medtr7g060440.JCVIMt4.0v1	hypothetical protein MTR_7g060440 [Medicago truncatula]	0.0468726	0.0956357	0	0.490116	0	0.5	0.5	0.285017	0.191271	2	1
Medtr1g077160.JCVIMt4.0v1	eukaryotic translation initiation factor 6-like protein [Medicago truncatula]	0	0.07719	0.0188952	0	0.244788	0.5	0.5	0.15438	0.19217	1	2
Medtr5g021610.JCVIMt4.0v1	lactoylglutathione lyase/glyoxalase I family protein [Medicago truncatula]	0	0.0393196	0.0769998	0	1.95831	0.5	0.5	0.0786391	0.232639	1	2
Medtr7g109560.JCVIMt4.0v1	histone-lysine N-methyltransferase [Medicago truncatula]	0.0353563	0	0.0117724	#DIV/0!	#DIV/0!	0.5	0.5	0.0707126	0.0235449	1	1
Medtr3g072105.JCVIMt4.0v1	transmembrane amino acid transporter family protein [Medicago truncatula]	0.0681313	0.13901	0	0.490116	0	0.5	0.5	0.414283	0.278021	2	1
Medtr5g091760.JCVIMt4.0v1	cytochrome P450 family protein [Medicago truncatula]	0.0210783	0.12902	0	0.163372	0	0.5	0.5	0.300196	0.25804	2	1
Medtr4g119040.JCVIMt4.0v1	monothiol glutaredoxin-S2 protein [Medicago truncatula]	0.398086	0.150168	0	2.65094	0	0.5	0.5	1.09651	0.300336	2	1
Medtr3g007510.JCVIMt4.0v1	S-locus lectin kinase family protein [Medicago truncatula]	0.0436228	0	0.0221288	#DIV/0!	#DIV/0!	0.5	0.5	0.0872455	0.0442575	1	1
Medtr1g090250.JCVIMt4.0v1	oleosin [Medicago truncatula]	0.0436537	0	0.132867	#DIV/0!	#DIV/0!	0.5	0.5	0.0873075	0.265734	1	1
Medtr2g031270.JCVIMt4.0v1	rhicadhesin receptor [Medicago truncatula]	0	0.131142	0.0470278	0	0.358602	0.5	0.5	0.262284	0.35634	1	2
Medtr0760s0010.JCVIMt4.0v1	F-box protein interaction domain protein [Medicago truncatula]	0.023928	0	0.0242264	#DIV/0!	#DIV/0!	0.5	0.5	0.047856	0.0484529	1	1
Medtr8g104270.JCVIMt4.0v1	DUF1666 family protein [Medicago truncatula]	0.0145261	0.0592761	0	0.245058	0	0.5	0.5	0.147604	0.118552	2	1
Medtr3g073150.JCVIMt4.0v1	nitrate reductase [NADH]-like protein [Medicago truncatula]	0.0111014	0	0.0112399	#DIV/0!	#DIV/0!	0.5	0.5	0.0222028	0.0224798	1	1
Medtr5g013940.JCVIMt4.0v1	outer membrane OMP85 family protein [Medicago truncatula]	0.0458947	0	0.0458441	#DIV/0!	#DIV/0!	0.5	0.5	0.0917893	0.0916882	1	1
Medtr7g073320.JCVIMt4.0v1	mannan endo-1,4-beta-mannosidase [Medicago truncatula]	0.0985008	0	0.049967	#DIV/0!	#DIV/0!	0.5	0.5	0.197002	0.0999341	1	1
Medtr8g099855.JCVIMt4.0v1	ARM repeat protein [Medicago truncatula]	0.0250572	0	0.0253698	#DIV/0!	#DIV/0!	0.5	0.5	0.0501144	0.0507395	1	1
Medtr5g010870.JCVIMt4.0v1	transmembrane protein, putative [Medicago truncatula]	0.119233	0	0.211693	#DIV/0!	#DIV/0!	0.5	0.5	0.238465	0.423387	1	1
Medtr1g008050.JCVIMt4.0v1	gamma-irradiation and mitomycin C induced protein, putative [Medicago truncatula]	0.0202645	0.00689106	0	2.9407	0	0.5	0.5	0.0543112	0.0137821	2	1
Medtr8g052320.JCVIMt4.0v1	D-mannose-binding lectin protein [Medicago truncatula]	0.0292453	0.0149175	0	1.96047	0	0.5	0.5	0.0883257	0.0298351	2	1
Medtr1g030710.JCVIMt4.0v1	class IV aminotransferase [Medicago truncatula]	0.051825	0	0.103748	#DIV/0!	#DIV/0!	0.5	0.5	0.10365	0.207497	1	1
Medtr7g095120.JCVIMt4.0v1	hypothetical protein MTR_7g095120 [Medicago truncatula]	0	0.242785	0.0475447	0	0.195831	0.5	0.5	0.485569	0.580659	1	2
Medtr1g022040.JCVIMt4.0v1	cytochrome P450 family 709 protein [Medicago truncatula]	0.0311536	0.254255	0	0.122529	0	0.5	0.5	0.570816	0.508509	2	1
Medtr6g016890.JCVIMt4.0v1	hypothetical protein MTR_6g016890 [Medicago truncatula]	0.34923	0	0.11652	#DIV/0!	#DIV/0!	0.5	0.5	0.69846	0.233041	1	1
Medtr2g045140.JCVIMt4.0v1	HCP family protein with MYND-type zinc finger protein [Medicago truncatula]	0	0.0575048	0.0206213	0	0.358602	0.5	0.5	0.11501	0.156252	1	2
Medtr6g052340.JCVIMt4.0v1	DNA primase [Medicago truncatula]	0.107141	0	0.0458669	#DIV/0!	#DIV/0!	0.5	0.5	0.214282	0.0917338	1	1
Medtr6g073040.JCVIMt4.0v1	transmembrane protein, putative [Medicago truncatula]	0.193772	0	0.116374	#DIV/0!	#DIV/0!	0.5	0.5	0.387544	0.232747	1	1
Medtr4g066070.JCVIMt4.0v1	unknown [Medicago truncatula]	0.0290475	0	0.0589403	#DIV/0!	#DIV/0!	0.5	0.5	0.058095	0.117881	1	1
Medtr7g051430.JCVIMt4.0v1	serine carboxypeptidase-like protein [Medicago truncatula]	0.0185179	0	0.131242	#DIV/0!	#DIV/0!	0.5	0.5	0.0370359	0.262485	1	1
Medtr7g098680.JCVIMt4.0v1	transmembrane protein, putative [Medicago truncatula]	0.0793694	0	0.0803593	#DIV/0!	#DIV/0!	0.5	0.5	0.158739	0.160719	1	1
Medtr1g088535.JCVIMt4.0v1	hypothetical protein MTR_1g088535 [Medicago truncatula]	0.159648	0	0.0404928	#DIV/0!	#DIV/0!	0.5	0.5	0.319296	0.0809855	1	1
Medtr4g005130.JCVIMt4.0v1	strubbelig-receptor family 6 protein [Medicago truncatula]	0.0233829	0	0.0118373	#DIV/0!	#DIV/0!	0.5	0.5	0.0467659	0.0236746	1	1
Medtr3g450170.JCVIMt4.0v1	NAD(P)H-quinone oxidoreductase subunit 1 [Medicago truncatula]	0.0214303	0.0437249	0	0.490116	0	0.5	0.5	0.13031	0.0874498	2	1
Medtr5g010580.JCVIMt4.0v1	hypothetical protein MTR_5g010580 [Medicago truncatula]	0.377278	0	0.190992	#DIV/0!	#DIV/0!	0.5	0.5	0.754556	0.381984	1	1
Medtr4g066100.JCVIMt4.0v1	Clavata3/ESR (CLE) gene family member [Medicago truncatula]	0	0.421256	0.181276	0	0.430322	0.5	0.5	0.842512	1.20506	1	2
Medtr3g465090.JCVIMt4.0v1	(3S)-linalool/(E)-nerolidol/(E,E)-geranyl linalool synthase [Medicago truncatula]	0.0776067	0	0.135941	#DIV/0!	#DIV/0!	0.5	0.5	0.155213	0.271881	1	1
Medtr7g066770.JCVIMt4.0v1	MAP kinase-binding-like protein [Medicago truncatula]	0.0639367	0	0.0216223	#DIV/0!	#DIV/0!	0.5	0.5	0.127873	0.0432447	1	1
Medtr7g102910.JCVIMt4.0v1	hypothetical protein MTR_7g102910 [Medicago truncatula]	0	0.0842261	0.164941	0	1.95831	0.5	0.5	0.168452	0.498333	1	2
Medtr8g080850.JCVIMt4.0v1	amidase C869.01-like protein, putative [Medicago truncatula]	0.122042	0	0.0411881	#DIV/0!	#DIV/0!	0.5	0.5	0.244084	0.0823763	1	1
Medtr0010s0210.JCVIMt4.0v1	hypothetical protein MTR_0010s0210 [Medicago truncatula]	0.278062	0	0.0694388	#DIV/0!	#DIV/0!	0.5	0.5	0.556123	0.138878	1	1
Medtr6g015765.JCVIMt4.0v1	TIR-NBS-LRR RCT1-like resistance protein, putative [Medicago truncatula]	0.0552738	0	0.0553263	#DIV/0!	#DIV/0!	0.5	0.5	0.110548	0.110653	1	1
Medtr1g047720.JCVIMt4.0v1	synaptobrevin-like protein [Medicago truncatula]	0.0408426	0.0833325	0	0.490116	0	0.5	0.5	0.24835	0.166665	2	1
Medtr6g037750.JCVIMt4.0v1	receptor-like protein [Medicago truncatula]	0.00800086	0	0.0162013	#DIV/0!	#DIV/0!	0.5	0.5	0.0160017	0.0324026	1	1
Medtr8g099485.JCVIMt4.0v1	hypothetical protein MTR_8g099485 [Medicago truncatula]	0.217891	0	0.145101	#DIV/0!	#DIV/0!	0.5	0.5	0.435783	0.290202	1	1
Medtr3g037730.JCVIMt4.0v1	Clavata3/ESR (CLE) gene family member MtCLE11 [Medicago truncatula]	0.0421277	0	0.0420813	#DIV/0!	#DIV/0!	0.5	0.5	0.0842553	0.0841625	1	1
Medtr4g028250.JCVIMt4.0v1	Lipid transfer protein [Medicago truncatula]	0.053838	0	0.0545095	#DIV/0!	#DIV/0!	0.5	0.5	0.107676	0.109019	1	1
Medtr8g020790.JCVIMt4.0v1	NB-ARC domain disease resistance protein, putative [Medicago truncatula]	0.0219184	0.0372673	0	0.58814	0	0.5	0.5	0.118371	0.0745346	2	1
Medtr3g034640.JCVIMt4.0v1	specific tissue protein [Medicago truncatula]	0.0179355	0.0365945	0	0.490116	0	0.5	0.5	0.10906	0.0731889	2	1
Medtr2g081610.JCVIMt4.0v1	embryonic abundant-like protein [Medicago truncatula]	0.0288346	0	0.0875827	#DIV/0!	#DIV/0!	0.5	0.5	0.0576692	0.175165	1	1
Medtr6g042030.JCVIMt4.0v1	transmembrane protein, putative [Medicago truncatula]	0	0.0655873	0.03211	0	0.489577	0.5	0.5	0.131175	0.195395	1	2
Medtr4g080070.JCVIMt4.0v1	disease resistance protein (TIR-NBS-LRR class) [Medicago truncatula]	0.00959183	0	0.00960094	#DIV/0!	#DIV/0!	0.5	0.5	0.0191837	0.0192019	1	1
Medtr3g087640.JCVIMt4.0v1	HXXXD-type acyl-transferase family protein [Medicago truncatula]	0.017275	0	0.0175264	#DIV/0!	#DIV/0!	0.5	0.5	0.03455	0.0350528	1	1
Medtr7g034605.JCVIMt4.0v1	cyclic nucleotide-gated ion channel-like protein [Medicago truncatula]	0	0.0447314	0.0145996	0	0.326384	0.5	0.5	0.0894628	0.118662	1	2
Medtr1g044340.JCVIMt4.0v1	nucleotide-diphospho-sugar transferase family protein, partial [Medicago truncatula]	0.0811115	0	0.0273744	#DIV/0!	#DIV/0!	0.5	0.5	0.162223	0.0547488	1	1
Medtr1g090220.JCVIMt4.0v1	hypothetical protein MTR_1g090220 [Medicago truncatula]	0.0466596	0	0.0466082	#DIV/0!	#DIV/0!	0.5	0.5	0.0933192	0.0932164	1	1
Medtr5g040250.JCVIMt4.0v1	origin recognition complex subunit 6 [Medicago truncatula]	0.0446309	0	0.0225938	#DIV/0!	#DIV/0!	0.5	0.5	0.0892618	0.0451876	1	1
Medtr3g093060.JCVIMt4.0v1	sugar porter (SP) family MFS transporter [Medicago truncatula]	0	0.0225692	0.0441974	0	1.95831	0.5	0.5	0.0451384	0.133533	1	2
Medtr8g087590.JCVIMt4.0v1	NB-ARC domain disease resistance protein [Medicago truncatula]	0.0478188	0	0.0484153	#DIV/0!	#DIV/0!	0.5	0.5	0.0956377	0.0968305	1	1
Medtr4g094645.JCVIMt4.0v1	pentatricopeptide (PPR) repeat protein [Medicago truncatula]	0	0.0513645	0.0138145	0	0.268951	0.5	0.5	0.102729	0.130358	1	2
Medtr0027s0200.JCVIMt4.0v1	hypothetical protein MTR_0027s0200 [Medicago truncatula]	0.0396336	0.0808657	0	0.490116	0	0.5	0.5	0.240999	0.161731	2	1
Medtr5g013080.JCVIMt4.0v1	hypothetical protein MTR_5g013080 [Medicago truncatula]	0.032382	0.0991052	0	0.326744	0	0.5	0.5	0.262974	0.19821	2	1
Medtr7g113250.JCVIMt4.0v1	hypothetical protein MTR_7g113250 [Medicago truncatula]	0.119594	0	0.0298654	#DIV/0!	#DIV/0!	0.5	0.5	0.239187	0.0597309	1	1
Medtr7g012070.JCVIMt4.0v1	caffeic acid O-methyltransferase [Medicago truncatula]	0.0877985	0	0.0666702	#DIV/0!	#DIV/0!	0.5	0.5	0.175597	0.13334	1	1
Medtr3g020930.JCVIMt4.0v1	Nodule Cysteine-Rich (NCR) secreted peptide [Medicago truncatula]	0.0631052	0	0.128047	#DIV/0!	#DIV/0!	0.5	0.5	0.12621	0.256094	1	1
Medtr3g031070.JCVIMt4.0v1	PRA1 family protein [Medicago truncatula]	0.152201	0.0517567	0	2.9407	0	0.5	0.5	0.407915	0.103513	2	1
Medtr8g019730.JCVIMt4.0v1	disease resistance protein (TIR-NBS-LRR class), putative [Medicago truncatula]	0.0342075	0	0.0259756	#DIV/0!	#DIV/0!	0.5	0.5	0.0684151	0.0519513	1	1
Medtr0082s0070.JCVIMt4.0v1	hypothetical protein MTR_0082s0070 [Medicago truncatula]	0.0489367	0	0.0489831	#DIV/0!	#DIV/0!	0.5	0.5	0.0978734	0.0979663	1	1
Medtr1g088710.JCVIMt4.0v1	u6 snRNA-associated-like-Smprotein [Medicago truncatula]	0.205338	0	0.0685109	#DIV/0!	#DIV/0!	0.5	0.5	0.410676	0.137022	1	1
Medtr3g111910.JCVIMt4.0v1	transmembrane protein, putative [Medicago truncatula]	0.0418695	0	0.169915	#DIV/0!	#DIV/0!	0.5	0.5	0.0837391	0.33983	1	1
Medtr4g107780.JCVIMt4.0v1	F-box protein interaction domain protein [Medicago truncatula]	0.0276121	0	0.00933795	#DIV/0!	#DIV/0!	0.5	0.5	0.0552241	0.0186759	1	1
Medtr6g478010.JCVIMt4.0v1	toll-interleukin-resistance (TIR) domain protein [Medicago truncatula]	0.0436537	0	0.044289	#DIV/0!	#DIV/0!	0.5	0.5	0.0873075	0.0885779	1	1
Medtr1g055255.JCVIMt4.0v1	calcium-dependent kinase [Medicago truncatula]	0	0.0648562	0.0127008	0	0.195831	0.5	0.5	0.129712	0.155114	1	2
Medtr3g082260.JCVIMt4.0v1	hypothetical protein MTR_3g082260 [Medicago truncatula]	0.123305	0	0.0936319	#DIV/0!	#DIV/0!	0.5	0.5	0.246609	0.187264	1	1
Medtr4g134870.JCVIMt4.0v1	AP2 domain class transcription factor [Medicago truncatula]	0	0.0731179	0.0238646	0	0.326384	0.5	0.5	0.146236	0.193965	1	2
Medtr4g126150.JCVIMt4.0v1	cytokinin oxidase/dehydrogenase-like protein [Medicago truncatula]	0.0513059	0	0.0173508	#DIV/0!	#DIV/0!	0.5	0.5	0.102612	0.0347016	1	1
Medtr4g036845.JCVIMt4.0v1	aldo/keto reductase family oxidoreductase [Medicago truncatula]	0.0754787	0.462005	0	0.163372	0	0.5	0.5	1.07497	0.92401	2	1
Medtr4g100880.JCVIMt4.0v1	emsy amine-terminus (ENT)/plant tudor-like domain protein [Medicago truncatula]	0.0340656	0	0.068981	#DIV/0!	#DIV/0!	0.5	0.5	0.0681313	0.137962	1	1
Medtr7g018640.JCVIMt4.0v1	NB-ARC domain disease resistance protein [Medicago truncatula]	0.00487349	0	0.00988881	#DIV/0!	#DIV/0!	0.5	0.5	0.00974698	0.0197776	1	1
Medtr2g437710.JCVIMt4.0v1	hypothetical protein MTR_2g437710 [Medicago truncatula]	0.0232067	0	0.0234962	#DIV/0!	#DIV/0!	0.5	0.5	0.0464135	0.0469924	1	1
Medtr6g092500.JCVIMt4.0v1	putative polyprotein [Glycine max]	0.0347453	0	0.0176255	#DIV/0!	#DIV/0!	0.5	0.5	0.0694906	0.0352509	1	1
Medtr2g075700.JCVIMt4.0v1	WRKY DNA-binding domain protein [Medicago truncatula]	0.0249355	0	0.050493	#DIV/0!	#DIV/0!	0.5	0.5	0.049871	0.100986	1	1
Medtr3g055480.JCVIMt4.0v1	EF-hand pair protein [Medicago truncatula]	0.0740536	0	0.0250437	#DIV/0!	#DIV/0!	0.5	0.5	0.148107	0.0500874	1	1
Medtr5g076340.JCVIMt4.0v1	ubiquitin-60S ribosomal protein [Medicago truncatula]	0.0614645	0	0.0623589	#DIV/0!	#DIV/0!	0.5	0.5	0.122929	0.124718	1	1
Medtr8g009055.JCVIMt4.0v1	UDP-glucosyltransferase family protein [Medicago truncatula]	0.0175372	0	0.0177559	#DIV/0!	#DIV/0!	0.5	0.5	0.0350744	0.0355119	1	1
Medtr3g011420.JCVIMt4.0v1	NBS-LRR type disease resistance protein [Medicago truncatula]	0.0456781	0.00861546	0	5.30188	0	0.5	0.5	0.108587	0.0172309	2	1
Medtr4g072870.JCVIMt4.0v1	SAUR-like auxin-responsive family protein [Medicago truncatula]	0.0506502	0	0.101189	#DIV/0!	#DIV/0!	0.5	0.5	0.1013	0.202378	1	1
Medtr5g032340.JCVIMt4.0v1	hypothetical protein MTR_5g032340 [Medicago truncatula]	0.12053	0	0.0610165	#DIV/0!	#DIV/0!	0.5	0.5	0.241059	0.122033	1	1
Medtr5g023320.JCVIMt4.0v1	DUF241 domain protein [Medicago truncatula]	0.0312002	0	0.0949627	#DIV/0!	#DIV/0!	0.5	0.5	0.0624005	0.189925	1	1
Medtr7g057330.JCVIMt4.0v1	F-box SKIP22-like protein [Medicago truncatula]	0.0356109	0.10075	0	0.353458	0	0.5	0.5	0.272722	0.2015	2	1
Medtr6g075930.JCVIMt4.0v1	disease resistance protein (TIR-NBS-LRR class) [Medicago truncatula]	0	0.0188122	0.03684	0	1.95831	0.5	0.5	0.0376244	0.111304	1	2
Medtr6g488290.JCVIMt4.0v1	translation elongation factor Ts protein [Medicago truncatula]	0.0239161	0	0.0239388	#DIV/0!	#DIV/0!	0.5	0.5	0.0478323	0.0478777	1	1
Medtr7g115560.JCVIMt4.0v1	hypothetical protein MTR_7g115560 [Medicago truncatula]	0.0285406	0.0582323	0	0.490116	0	0.5	0.5	0.173546	0.116465	2	1
Medtr2g078130.JCVIMt4.0v1	Clavata3/ESR (CLE) gene family member [Medicago truncatula]	0.145261	0	0.145101	#DIV/0!	#DIV/0!	0.5	0.5	0.290522	0.290202	1	1
Medtr8g013580.JCVIMt4.0v1	G-type lectin S-receptor-like Serine/Threonine-kinase [Medicago truncatula]	0.0123428	0.0503669	0	0.245058	0	0.5	0.5	0.125419	0.100734	2	1
Medtr1g115335.JCVIMt4.0v1	hypothetical protein MTR_1g115335 [Medicago truncatula]	0.0363152	0	0.0367682	#DIV/0!	#DIV/0!	0.5	0.5	0.0726305	0.0735364	1	1
Medtr1g069725.JCVIMt4.0v1	GRAS family transcription factor [Medicago truncatula]	0.061794	0	0.0208977	#DIV/0!	#DIV/0!	0.5	0.5	0.123588	0.0417955	1	1
Medtr7g026860.JCVIMt4.0v1	HXXXD-type acyl-transferase family protein [Medicago truncatula]	0.0666161	0	0.0225285	#DIV/0!	#DIV/0!	0.5	0.5	0.133232	0.045057	1	1
Medtr7g113440.JCVIMt4.0v1	beta-glucosidase, putative [Medicago truncatula]	0.0679809	0	0.135812	#DIV/0!	#DIV/0!	0.5	0.5	0.135962	0.271624	1	1
Medtr2g044940.JCVIMt4.0v1	unknown [Medicago truncatula]	0.187776	0.239454	0	0.784186	0	0.5	0.5	0.85446	0.478908	2	1
Medtr1g076830.JCVIMt4.0v1	FAD-binding berberine family protein [Medicago truncatula]	0.0177392	0.018097	0	0.980233	0	0.5	0.5	0.0716724	0.0361939	2	1
Medtr4g058030.JCVIMt4.0v1	hypothetical protein MTR_4g058030 [Medicago truncatula]	0.120993	0.114104	0	1.06038	0	0.5	0.5	0.470194	0.228208	2	1
Medtr5g087630.JCVIMt4.0v1	transmembrane protein, putative [Medicago truncatula]	0.0540269	0.0551164	0	0.980233	0	0.5	0.5	0.218287	0.110233	2	1
Medtr5g069070.JCVIMt4.0v1	DUF3883 domain protein [Medicago truncatula]	0.0178835	0.0182441	0	0.980233	0	0.5	0.5	0.0722551	0.0364882	2	1
Medtr1g097170.JCVIMt4.0v1	hypothetical protein MTR_1g097170 [Medicago truncatula]	0.0251286	0.0236978	0	1.06038	0	0.5	0.5	0.0976527	0.0473956	2	1
Medtr2g037720.JCVIMt4.0v1	hypothetical protein MTR_2g037720 [Medicago truncatula]	0.124422	0.117338	0	1.06038	0	0.5	0.5	0.483519	0.234675	2	1
Medtr3g115940.JCVIMt4.0v1	seven transmembrane MLO family protein [Medicago truncatula]	0.0125438	0.0118296	0	1.06038	0	0.5	0.5	0.0487467	0.0236591	2	1
Medtr3g045430.JCVIMt4.0v1	myb transcription factor [Medicago truncatula]	0.0314236	0.0296344	0	1.06038	0	0.5	0.5	0.122116	0.0592687	2	1
Medtr8g032420.JCVIMt4.0v1	disease resistance protein (TIR-NBS-LRR class) [Medicago truncatula]	0.0170848	0.0174293	0	0.980233	0	0.5	0.5	0.0690282	0.0348586	2	1
Medtr7g056680.JCVIMt4.0v1	G-type lectin S-receptor-like Serine/Threonine-kinase [Medicago truncatula]	0.0172041	0.017551	0	0.980233	0	0.5	0.5	0.0695102	0.0351021	2	1
Medtr2g090250.JCVIMt4.0v1	lectin receptor kinase [Medicago truncatula]	0.0132169	0.0134834	0	0.980233	0	0.5	0.5	0.0534006	0.0269668	2	1
Medtr7g024880.JCVIMt4.0v1	calcium-binding EF-hand protein [Medicago truncatula]	0.0376932	0.0384533	0	0.980233	0	0.5	0.5	0.152293	0.0769066	2	1
Medtr7g059080.JCVIMt4.0v1	hypothetical protein MTR_0027s0180 [Medicago truncatula]	0.0733804	0.0748602	0	0.980233	0	0.5	0.5	0.296481	0.14972	2	1
Medtr3g033380.JCVIMt4.0v1	LRR and NB-ARC domain disease resistance protein [Medicago truncatula]	0.0197829	0.0201818	0	0.980233	0	0.5	0.5	0.0799293	0.0403636	2	1
Medtr3g465930.JCVIMt4.0v1	HXXXD-type acyl-transferase family protein [Medicago truncatula]	0.0184072	0.0187784	0	0.980233	0	0.5	0.5	0.0743714	0.0375569	2	1
Medtr1g028970.JCVIMt4.0v1	glycolipid transfer protein (GLTP) family protein [Medicago truncatula]	0.0148896	0.0761055	0	0.195645	0	0.622998	0.5	0.18199	0.152211	2	1
Medtr1g080780.JCVIMt4.0v1	Chitinase / Hevein / PR-4 / Wheatwin2 [Medicago truncatula]	0.110378	0.467458	0	0.236123	0	0.647617	0.5	1.15567	0.934917	2	1
Medtr2g034250.JCVIMt4.0v1	GRAS family transcription factor [Medicago truncatula]	0.0159897	0.0653826	0	0.244556	0	0.652692	0.5	0.162745	0.130765	2	1
Medtr8g100025.JCVIMt4.0v1	hypothetical protein MTR_8g100025 [Medicago truncatula]	0.426837	0.109085	0	3.9129	0	0.659288	0.5	1.07184	0.218169	2	1
Medtr3g455910.JCVIMt4.0v1	disease resistance protein (CC-NBS-LRR class) family protein [Medicago truncatula]	0.0417699	0.0106749	0	3.9129	0	0.659288	0.5	0.10489	0.0213499	2	1
Medtr4g094565.JCVIMt4.0v1	stress up-regulated Nod 19 protein [Medicago truncatula]	0.0418036	0.0131142	0	3.18766	0	0.693524	0.5	0.109836	0.0262284	2	1
Medtr4g011910.JCVIMt4.0v1	group 1 family glycosyltransferase [Medicago truncatula]	0.043489	0.014819	0	2.93467	0	0.709075	0.5	0.116616	0.0296381	2	1
Medtr6g017325.JCVIMt4.0v1	cytochrome P450 family 709 protein [Medicago truncatula]	0.0350825	0.0896585	0	0.39129	0	0.737443	0.5	0.249482	0.179317	2	1
Medtr8g018270.JCVIMt4.0v1	NB-ARC domain protein [Medicago truncatula]	0.0145056	0.00682582	0	2.1251	0	0.78	0.5	0.0426628	0.0136516	2	1
Medtr8g063430.JCVIMt4.0v1	hypothetical protein MTR_8g063430 [Medicago truncatula]	0.0830601	0.169818	0	0.489112	0	0.789598	0.5	0.505756	0.339636	2	1
Medtr7g012295.JCVIMt4.0v1	hypothetical protein MTR_7g012295 [Medicago truncatula]	0.0460753	0.0942019	0	0.489112	0	0.789598	0.5	0.280554	0.188404	2	1
Medtr8g010540.JCVIMt4.0v1	heavy metal transport/detoxification superfamily protein [Medicago truncatula]	0.0323497	0.0661397	0	0.489112	0	0.789598	0.5	0.196979	0.132279	2	1
Medtr8g092985.JCVIMt4.0v1	RING-H2 finger protein ATL1L [Medicago truncatula]	0.0426245	0.0871466	0	0.489112	0	0.789598	0.5	0.259542	0.174293	2	1
Medtr5g084800.JCVIMt4.0v1	transmembrane protein, putative [Medicago truncatula]	0.110349	0.0564028	0	1.95645	0	0.80081	0.5	0.333504	0.112806	2	1
Medtr4g104900.JCVIMt4.0v1	PB1-Joka2 domain protein [Medicago truncatula]	0.14565	0.0744463	0	1.95645	0	0.80081	0.5	0.440193	0.148893	2	1
Medtr5g027350.JCVIMt4.0v1	armadillo/beta-catenin-like repeat protein, putative [Medicago truncatula]	0.0108856	0.0204895	0	0.531276	0	0.810896	0.5	0.0627502	0.040979	2	1
Medtr8g016560.JCVIMt4.0v1	disease resistance protein (TIR-NBS-LRR class) [Medicago truncatula]	0.0496699	0.0934917	0	0.531276	0	0.810896	0.5	0.286323	0.186983	2	1
Medtr8g031610.JCVIMt4.0v1	NAD(P)-binding rossmann-fold protein [Medicago truncatula]	0.0306421	0.0576765	0	0.531276	0	0.810896	0.5	0.176637	0.115353	2	1
Medtr0082s0120.JCVIMt4.0v1	transmembrane protein, putative [Medicago truncatula]	0.435783	0.273419	0	1.59383	0	0.856722	0.5	1.4184	0.546838	2	1
Medtr8g465310.JCVIMt4.0v1	transmembrane amino acid transporter family protein [Medicago truncatula]	0.0521475	0.0355388	0	1.46734	0	0.88083	0.5	0.175373	0.0710777	2	1
Medtr6g025740.JCVIMt4.0v1	galactinol-raffinose galactosyltransferase [Medicago truncatula]	0.480191	0.327254	0	1.46734	0	0.88083	0.5	1.61489	0.654507	2	1
Medtr8g073260.JCVIMt4.0v1	ankyrin repeat protein [Medicago truncatula]	0.0538532	0.0367013	0	1.46734	0	0.88083	0.5	0.181109	0.0734027	2	1
Medtr3g028480.JCVIMt4.0v1	transmembrane protein, putative [Medicago truncatula]	0.109592	0.15471	0	0.708368	0	0.892362	0.5	0.528605	0.309421	2	1
Medtr3g051690.JCVIMt4.0v1	transducin family protein/WD-40 repeat protein [Medicago truncatula]	0.0373568	0.0509179	0	0.733668	0	0.902959	0.5	0.176549	0.101836	2	1
Medtr6g052990.JCVIMt4.0v1	tyrosine kinase family protein [Medicago truncatula]	0.0293849	0.027655	0	1.06255	0	0.980699	0.5	0.11408	0.05531	2	1
Medtr2g075690.JCVIMt4.0v1	WRKY DNA-binding domain protein [Medicago truncatula]	0.0252628	0.0237756	0	1.06255	0	0.980699	0.5	0.0980767	0.0475511	2	1
Medtr1g079530.JCVIMt4.0v1	GDSL-like lipase/acylhydrolase [Medicago truncatula]	0.0244407	0.0230019	0	1.06255	0	0.980699	0.5	0.0948853	0.0460038	2	1
Medtr2g105340.JCVIMt4.0v1	hypothetical protein MTR_2g105340 [Medicago truncatula]	0.0473046	0.0445198	0	1.06255	0	0.980699	0.5	0.183649	0.0890397	2	1
Medtr2g085360.JCVIMt4.0v1	STIG1-like protein [Medicago truncatula]	0.0535571	0.0504042	0	1.06255	0	0.980699	0.5	0.207923	0.100808	2	1
Medtr1g007580.JCVIMt4.0v1	OPT family oligopeptide transporter [Medicago truncatula]	0.0148824	0.0152137	0	0.978225	0	0.992993	0.5	0.0601923	0.0304274	2	1
Medtr3g037690.JCVIMt4.0v1	S-locus lectin kinase family protein [Medicago truncatula]	0.0122244	0.0124966	0	0.978225	0	0.992993	0.5	0.049442	0.0249931	2	1
Medtr5g026200.JCVIMt4.0v1	LRR receptor-like kinase family protein [Medicago truncatula]	0.0106083	0.0108444	0	0.978225	0	0.992993	0.5	0.0429055	0.0216889	2	1
Medtr4g083010.JCVIMt4.0v1	hypothetical protein MTR_4g083010 [Medicago truncatula]	0.0413068	0.0422263	0	0.978225	0	0.992993	0.5	0.167066	0.0844525	2	1
[truncated: 18,727 more rows]

## Sheet: sign diff in Cu vs control  
name	Description	Mean			Fold change		log2FC	p-value, paired t-test		sum of FPKMs		FPKM threshold
		Cu	Control	PA	CU/control	PA/Control	CU/control	Cu/control	PA/control	CU and control	PA and control	CU/control	PA/Control
Medtr7g406880.JCVIMt4.0v1	alpha/beta hydrolase fold protein [Medicago truncatula]	1.74392	0.0556534	0.93416	31.3353	16.7853	4.96972	0.0203049	0.197347	3.59914	1.97963	3	3
Medtr6g042660.JCVIMt4.0v1	pectinesterase [Medicago truncatula]	2.23423	0.078672	1.14027	28.3993	14.494	4.82778	0.0153592	0.28021	4.6258	2.43788	3	3
Medtr2g024010.JCVIMt4.0v1	STIG1-like protein [Medicago truncatula]	10.2703	0.518347	2.8604	19.8136	5.51831	4.30842	0.0122649	0.349462	21.5773	6.75749	4	4
Medtr3g103580.JCVIMt4.0v1	branched-chain amino acid aminotransferase [Medicago truncatula]	379.231	20.2685	126.571	18.7104	6.24474	4.22576	0.01783	0.00368116	798.998	293.68	4	4
Medtr6g009720.JCVIMt4.0v1	P-loop nucleoside triphosphate hydrolase superfamily protein [Medicago truncatula]	0.275254	0.0156145	0.0770681	17.6281	4.93568	4.13981	0.0373443	0.301762	0.581737	0.185365	3	3
Medtr7g075610.JCVIMt4.0v1	cytochrome P450 family protein [Medicago truncatula]	79.7157	4.76936	18.0239	16.7141	3.7791	4.063	0.049337	0.122329	168.97	45.5865	4	4
Medtr4g099010.JCVIMt4.0v1	plant invertase/pectin methylesterase inhibitor [Medicago truncatula]	12.9476	0.77546	4.25	16.6967	5.48062	4.06149	0.001048	0.23572	27.4461	10.0509	4	4
Medtr6g059410.JCVIMt4.0v1	Kunitz type trypsin inhibitor / Alpha-fucosidase [Medicago truncatula]	152.634	9.37335	47.6082	16.2839	5.0791	4.02537	0.0396812	0.0523316	324.015	113.963	4	4
Medtr6g059530.JCVIMt4.0v1	Kunitz type trypsin inhibitor / Alpha-fucosidase [Medicago truncatula]	65.8489	4.14774	18.3371	15.8758	4.42098	3.98876	0.0163869	0.071908	139.993	44.9697	4	4
Medtr2g100600.JCVIMt4.0v1	STIG1-like protein [Medicago truncatula]	12.0202	0.772533	4.90617	15.5595	6.35075	3.95973	0.0144805	0.0844829	25.5856	11.3574	3	3
Medtr5g037950.JCVIMt4.0v1	thioredoxin [Medicago truncatula]	7.14165	0.463857	1.90224	15.3962	4.10092	3.94451	0.047108	0.00597049	15.211	4.7322	4	4
Medtr4g072360.JCVIMt4.0v1	aldo/keto reductase family oxidoreductase [Medicago truncatula]	0.350727	0.0236013	0.12559	14.8605	5.32133	3.89341	0.0465473	0.488634	0.748657	0.298384	3	3
Medtr1g034290.JCVIMt4.0v1	hypothetical protein MTR_1g034290 [Medicago truncatula]	26.689	1.82965	6.52151	14.5869	3.56434	3.8666	0.0434683	0.159186	57.0373	16.7023	4	4
Medtr4g029170.JCVIMt4.0v1	peroxidase family protein [Medicago truncatula]	0.341058	0.0248744	0.885084	13.7112	35.5822	3.77728	0.0486121	0.261174	0.731864	1.81992	3	3
Medtr2g007990.JCVIMt4.0v1	auxin-induced 5NG4-like protein [Medicago truncatula]	0.548328	0.0414737	0.0812182	13.2211	1.95831	3.72477	0.025116	0.5	1.1796	0.245384	3	2
Medtr5g082750.JCVIMt4.0v1	leucoanthocyanidin dioxygenase-like protein [Medicago truncatula]	4.19158	0.327918	0.806859	12.7824	2.46055	3.67609	0.0098588	0.0842395	9.03899	2.26955	4	4
Medtr7g060770.JCVIMt4.0v1	protein phosphatase 2C family protein [Medicago truncatula]	0.206272	0.0162023	0	12.731	0	3.67027	0.000418827	0.5	0.444948	0.0324047	3	1
Medtr3g101960.JCVIMt4.0v1	HXXXD-type acyl-transferase family protein [Medicago truncatula]	59.5935	4.87529	11.5009	12.2236	2.35902	3.6116	0.0227048	0.431811	128.938	32.7524	4	4
Medtr5g019010.JCVIMt4.0v1	cytochrome P450 family 71 protein [Medicago truncatula]	7.12658	0.590489	3.2501	12.069	5.50408	3.59323	0.0458085	0.43235	15.4341	7.68117	4	4
Medtr2g090755.JCVIMt4.0v1	glutaredoxin-C1 protein [Medicago truncatula]	8.92274	0.74215	0.841885	12.0228	1.13439	3.58771	0.00113462	0.800653	19.3298	3.16807	4	4
Medtr5g066060.JCVIMt4.0v1	carbonic anhydrase family protein [Medicago truncatula]	43.4602	3.65968	11.0297	11.8754	3.01385	3.5699	0.0145536	0.34225	94.2398	29.3788	4	4
Medtr7g082570.JCVIMt4.0v1	class I glutamine amidotransferase [Medicago truncatula]	40.7383	3.57344	13.6676	11.4003	3.82477	3.511	0.019252	0.0693352	88.6235	34.4821	4	4
Medtr8g061360.JCVIMt4.0v1	tyrosine/nicotianamine family aminotransferase [Medicago truncatula]	228.172	20.9133	73.4806	10.9103	3.51357	3.44762	0.0181917	0.197045	498.17	188.788	4	4
Medtr6g070900.JCVIMt4.0v1	late embryogenesis abundant protein [Medicago truncatula]	10.5641	0.970741	3.80839	10.8825	3.92318	3.44393	0.0204551	0.111706	23.0696	9.55827	4	4
Medtr3g008100.JCVIMt4.0v1	phenylcoumaran benzylic ether reductase-like protein [Medicago truncatula]	7.36184	0.688925	3.14993	10.686	4.57224	3.41765	0.0225657	0.0194469	16.1015	7.67771	4	4
Medtr1g088660.JCVIMt4.0v1	E3 ubiquitin-protein ligase BAH1-like protein, putative [Medicago truncatula]	70.0648	6.8527	18.6856	10.2244	2.72674	3.35394	0.00325984	0.187791	153.835	51.0765	4	4
Medtr7g112620.JCVIMt4.0v1	epoxide hydrolase [Medicago truncatula]	4.09601	0.407011	0.617921	10.0636	1.51819	3.33108	0.0312214	0.150607	9.00604	2.04986	4	4
Medtr3g080020.JCVIMt4.0v1	ribonuclease 3-like protein [Medicago truncatula]	2.78103	0.286655	1.10699	9.70164	3.86174	3.27823	0.0128592	0.0765844	6.13536	2.78729	4	4
Medtr7g070220.JCVIMt4.0v1	DRE transcription factor [Medicago truncatula]	0.480219	0.0525357	0.138573	9.14081	2.63769	3.19232	0.0246218	0.610251	1.06551	0.382217	3	3
Medtr5g075650.JCVIMt4.0v1	LRR receptor-like kinase [Medicago truncatula]	8.46475	0.954763	4.86038	8.86581	5.09066	3.14825	0.037273	0.24484	18.839	11.6303	4	4
Medtr3g092930.JCVIMt4.0v1	hypothetical protein MTR_3g092930 [Medicago truncatula]	0.294267	0.0333861	0.0331344	8.81406	0.992459	3.13981	0.000955997	0.997591	0.655307	0.133041	3	2
Medtr4g086040.JCVIMt4.0v1	cytochrome P450 family ABA 8'-hydroxylase [Medicago truncatula]	1.29267	0.148121	0.246453	8.72711	1.66386	3.1255	0.0441867	0.539293	2.88158	0.789149	3	3
Medtr6g027660.JCVIMt4.0v1	cationic amino acid transporter 2, vacuolar protein [Medicago truncatula]	0.334576	0.0409957	0.108316	8.16124	2.64212	3.02879	0.00110265	0.680211	0.751142	0.298622	3	3
Medtr2g068880.JCVIMt4.0v1	transcription factor jungbrunnen-like protein [Medicago truncatula]	0.804516	0.0995763	0.615009	8.07939	6.17626	3.01425	0.0231272	0.357776	1.80819	1.42917	3	3
Medtr4g118355.JCVIMt4.0v1	pyruvate orthophosphate dikinase [Medicago truncatula]	89.4763	11.1142	29.8612	8.0506	2.68676	3.0091	0.0252639	0.390764	201.181	81.9509	4	4
Medtr2g080280.JCVIMt4.0v1	hypothetical protein MTR_2g080280 [Medicago truncatula]	12.0134	1.49865	3.16779	8.01613	2.11377	3.00291	0.00892741	0.0944762	27.024	9.33288	4	4
Medtr5g010640.JCVIMt4.0v1	pathogenesis-related thaumatin family protein [Medicago truncatula]	167.218	21.2902	105.832	7.8542	4.97094	2.97346	0.0427338	0.0723729	377.016	254.245	4	4
Medtr1g073160.JCVIMt4.0v1	PPR containing plant-like protein [Medicago truncatula]	0.3054	0.0389781	0.242406	7.83517	6.21904	2.96996	0.0291945	0.291543	0.688756	0.562769	3	3
Medtr6g016640.JCVIMt4.0v1	proline dehydrogenase [Medicago truncatula]	5.78334	0.740143	1.75228	7.81382	2.36749	2.96603	0.0312711	0.0309685	13.047	4.98485	4	4
Medtr2g018175.JCVIMt4.0v1	senescence regulator [Medicago truncatula]	15.0615	1.96757	4.18997	7.65487	2.12951	2.93638	0.0391508	0.347211	34.0582	12.3151	4	4
Medtr8g103233.JCVIMt4.0v1	peptide/nitrate transporter plant [Medicago truncatula]	5.33976	0.697949	1.47452	7.65064	2.11265	2.93558	0.0218662	0.15112	12.0754	4.34494	4	4
Medtr1g077890.JCVIMt4.0v1	cystathionine beta-lyase/cystathionine gamma-synthase [Medicago truncatula]	227.958	31.0973	104.076	7.33046	3.34677	2.8739	0.0404257	0.047284	518.11	270.346	4	4
Medtr5g027910.JCVIMt4.0v1	disease resistance protein (CC-NBS-LRR class) family protein [Medicago truncatula]	5.12555	0.704723	1.77171	7.27315	2.51405	2.86258	0.0497605	0.344903	11.6606	4.95287	4	4
Medtr4g051515.JCVIMt4.0v1	E3 ubiquitin-protein ligase PUB23-like protein [Medicago truncatula]	5.47282	0.753724	1.86595	7.26103	2.47564	2.86018	0.00230465	0.262463	12.4531	5.23935	4	4
Medtr7g074850.JCVIMt4.0v1	dihydroflavonol 4-reductase-like protein [Medicago truncatula]	3.31789	0.457133	1.17201	7.25803	2.56383	2.85958	0.0162924	0.0234378	7.55004	3.25829	4	4
Medtr5g040430.JCVIMt4.0v1	glutathione S-transferase, amino-terminal domain protein [Medicago truncatula]	20.2065	2.78837	14.9219	7.24669	5.35147	2.85732	0.0307733	0.112357	45.9897	35.4205	4	4
Medtr7g014180.JCVIMt4.0v1	anthocyanin 5-aromatic acyltransferase [Medicago truncatula]	10.5829	1.46945	4.01414	7.20193	2.73173	2.84838	0.0241178	0.338712	24.1046	10.9672	4	4
Medtr4g118350.JCVIMt4.0v1	pyruvate orthophosphate dikinase [Medicago truncatula]	83.2358	11.6097	29.6581	7.16953	2.55461	2.84188	0.00493325	0.452866	189.691	82.5355	4	4
Medtr2g034720.JCVIMt4.0v1	alpha-L-arabinofuranosidase/beta-D-xylosidase [Medicago truncatula]	1457.77	205.214	634.54	7.10366	3.0921	2.82856	0.0404221	0.136903	3325.96	1679.51	4	4
Medtr7g009780.JCVIMt4.0v1	polyvinylalcohol dehydrogenase-like protein [Medicago truncatula]	11.4218	1.63069	4.11909	7.00426	2.52598	2.80823	0.041095	0.409738	26.1049	11.4996	4	4
Medtr7g010750.JCVIMt4.0v1	transmembrane amino acid transporter family protein [Medicago truncatula]	12.7881	1.85935	4.9507	6.87769	2.66259	2.78192	0.0230348	0.166669	29.2948	13.6201	4	4
Medtr6g016895.JCVIMt4.0v1	zinc finger, C3HC4 type (RING finger) protein, putative [Medicago truncatula]	7.53037	1.09835	3.26537	6.85605	2.97296	2.77738	0.0316572	0.106557	17.2574	8.72744	4	4
Medtr0019s0310.JCVIMt4.0v1	methyl-CpG-binding domain protein [Medicago truncatula]	0.329324	0.0480372	0.047675	6.85561	0.992459	2.77728	0.00149407	0.997591	0.754723	0.191424	3	2
Medtr2g061490.JCVIMt4.0v1	transmembrane protein, putative [Medicago truncatula]	0.451526	0.0658623	0.583909	6.85561	8.8656	2.77728	0.00149407	0.00599483	1.03478	1.29954	3	3
Medtr5g067740.JCVIMt4.0v1	hypothetical protein MTR_5g067740 [Medicago truncatula]	2.56105	0.380515	0.312831	6.73048	0.822125	2.75071	0.0275892	0.562647	5.88313	1.38669	4	4
Medtr2g061720.JCVIMt4.0v1	VQ motif protein [Medicago truncatula]	1.9205	0.292952	0.821459	6.5557	2.80407	2.71275	0.00327123	0.545608	4.42691	2.22882	4	4
Medtr3g436860.JCVIMt4.0v1	F-box plant-like protein [Medicago truncatula]	13.0803	2.03931	6.03687	6.4141	2.96025	2.68125	0.010822	0.0948419	30.2393	16.1524	4	4
Medtr7g075580.JCVIMt4.0v1	cytochrome P450 family protein [Medicago truncatula]	73.7129	11.5412	20.9756	6.38691	1.81745	2.67512	0.0189563	0.467241	170.508	65.0337	4	4
Medtr3g101930.JCVIMt4.0v1	HXXXD-type acyl-transferase family protein [Medicago truncatula]	9.90406	1.55439	3.5999	6.37167	2.31596	2.67167	0.0219841	0.104417	22.9169	10.3086	4	4
Medtr1g004990.JCVIMt4.0v1	casein kinase [Medicago truncatula]	2.54856	0.401429	0.989165	6.34873	2.46411	2.66647	0.0185927	0.314879	5.89998	2.78119	4	4
Medtr3g096410.JCVIMt4.0v1	white-brown-complex ABC transporter family protein [Medicago truncatula]	3.20232	0.508262	0.815901	6.30053	1.60528	2.65547	0.0379047	0.208866	7.42116	2.64833	4	4
Medtr6g477680.JCVIMt4.0v1	DNA replication factor CDT1-like protein [Medicago truncatula]	0.40064	0.0646752	0.112503	6.19465	1.73951	2.63102	0.0470961	0.506246	0.930631	0.354356	4	4
Medtr1g028890.JCVIMt4.0v1	LRR receptor-like kinase [Medicago truncatula]	3.62879	0.587778	0.810436	6.17375	1.37881	2.62615	0.0257475	0.757539	8.43314	2.79643	4	4
Medtr6g033330.JCVIMt4.0v1	seven transmembrane MLO family protein [Medicago truncatula]	23.41	3.83967	8.73657	6.09689	2.27535	2.60807	0.0445618	0.12438	54.4994	25.1525	4	4
Medtr2g063570.JCVIMt4.0v1	ICE-like protease (caspase) p20 domain protein [Medicago truncatula]	0.875706	0.144998	0.524436	6.03941	3.61684	2.59441	0.0224498	0.303783	2.04141	1.33887	3	3
Medtr3g099700.JCVIMt4.0v1	MATE efflux family protein [Medicago truncatula]	18.3822	3.05483	7.78928	6.01743	2.54982	2.58915	0.0360901	0.0592166	42.8741	21.6882	4	4
Medtr2g034470.JCVIMt4.0v1	glucan endo-1,3-beta-glucosidase [Medicago truncatula]	115.323	19.2105	37.9958	6.00313	1.97786	2.58572	0.042188	0.239528	269.068	114.413	4	4
Medtr1g098460.JCVIMt4.0v1	AP2 domain class transcription factor [Medicago truncatula]	39.0143	6.56453	14.3327	5.9432	2.18336	2.57124	0.0207979	0.306285	91.1576	41.7944	4	4
Medtr1g086510.JCVIMt4.0v1	myb transcription factor [Medicago truncatula]	16.2584	2.7727	7.53719	5.86375	2.71836	2.55182	0.0129434	0.340273	38.0622	20.6198	4	4
Medtr3g009020.JCVIMt4.0v1	glycoside hydrolase family 5 protein [Medicago truncatula]	14.112	2.41869	5.15249	5.83459	2.13029	2.54463	0.000605061	0.394734	33.0615	15.1424	4	4
Medtr8g040300.JCVIMt4.0v1	Serine/Threonine-kinase aurora-like protein [Medicago truncatula]	3.41835	0.58906	1.4381	5.80307	2.44134	2.53682	0.0431767	0.254317	8.01483	4.05431	4	4
Medtr4g086750.JCVIMt4.0v1	plastocyanin-like domain protein [Medicago truncatula]	6.77536	1.18292	4.97552	5.72767	4.20615	2.51795	0.0454177	0.0274564	15.9165	12.3169	4	4
Medtr6g033870.JCVIMt4.0v1	heat shock cognate 70 kDa-like protein [Medicago truncatula]	0.238167	0.0418102	0.084809	5.6964	2.02843	2.51005	0.00376504	0.50871	0.559955	0.253238	4	4
Medtr4g007130.JCVIMt4.0v1	acyl-CoA N-acyltransferase (NAT) superfamily protein [Medicago truncatula]	0.62829	0.111024	0.338692	5.65905	3.05062	2.50056	0.0317528	0.017228	1.47863	0.899433	4	4
Medtr8g074335.JCVIMt4.0v1	Chitinase (Class Ib) / Hevein [Medicago truncatula]	583.289	103.083	424.602	5.65842	4.11901	2.5004	0.000930721	0.0178259	1372.74	1055.37	4	4
Medtr7g014160.JCVIMt4.0v1	anthocyanin 5-aromatic acyltransferase [Medicago truncatula]	45.8564	8.23164	20.3729	5.57075	2.47495	2.47787	0.0137317	0.144971	108.176	57.2091	4	4
Medtr6g083730.JCVIMt4.0v1	calmodulin-binding-like protein [Medicago truncatula]	0.518639	0.0934546	0.399637	5.54963	4.27626	2.47239	0.0476946	0.30257	1.22419	0.986182	3	3
Medtr2g039890.JCVIMt4.0v1	hypothetical protein MTR_2g039890 [Medicago truncatula]	13.0837	2.36258	4.6114	5.53789	1.95185	2.46934	0.0309378	0.61499	30.8926	13.948	4	4
Medtr1g019170.JCVIMt4.0v1	plant organelle RNA recognition domain protein [Medicago truncatula]	0.128921	0.0234105	0.0808979	5.50698	3.45563	2.46126	0.042689	0.378364	0.304663	0.208617	4	4
Medtr7g101740.JCVIMt4.0v1	SAUR-like auxin-responsive family protein [Medicago truncatula]	4.43556	0.830573	1.03121	5.34036	1.24157	2.41694	0.0444294	0.0388994	10.5323	3.72357	4	4
Medtr3g437870.JCVIMt4.0v1	ABC transporter A family protein [Medicago truncatula]	14.8772	2.79522	5.45405	5.32239	1.95121	2.41207	0.0455209	0.45061	35.3449	16.4985	4	4
Medtr6g053000.JCVIMt4.0v1	cysteine-rich receptor-kinase-like protein [Medicago truncatula]	0.0626936	0.0118151	0.0125403	5.30623	1.06138	2.40769	0.00828156	0.981049	0.149017	0.0487108	3	2
Medtr8g006575.JCVIMt4.0v1	acid phosphatase [Medicago truncatula]	0.132347	0.0249418	0.0536651	5.30623	2.15161	2.40769	0.00828156	0.5	0.314578	0.157214	3	2
Medtr5g098775.JCVIMt4.0v1	hypothetical protein MTR_5g098775 [Medicago truncatula]	0.230566	0.0434519	0.0922381	5.30623	2.12276	2.40769	0.00828156	0.780271	0.548035	0.27138	3	2
Medtr2g079990.JCVIMt4.0v1	NAC transcription factor-like protein [Medicago truncatula]	27.9385	5.30353	10.4789	5.26791	1.97584	2.39723	0.0417216	0.605143	66.484	31.5649	4	4
Medtr6g082920.JCVIMt4.0v1	wall-associated receptor kinase carboxy-terminal protein [Medicago truncatula]	0.751806	0.143058	0.465328	5.25525	3.25272	2.39376	0.0256036	0.0413672	1.78973	1.21677	4	4
Medtr3g099600.JCVIMt4.0v1	BEST plant protein match is: (TAIR:plant.1) protein, putative [Medicago truncatula]	1.08428	0.208885	0.536227	5.19082	2.56709	2.37596	0.017218	0.508357	2.58634	1.49022	3	3
Medtr7g113790.JCVIMt4.0v1	basic 7S globulin-like protein [Medicago truncatula]	1.63399	0.315995	0.390868	5.17093	1.23694	2.37042	0.0459097	0.53723	3.89997	1.41373	4	4
Medtr8g447230.JCVIMt4.0v1	MYND finger protein [Medicago truncatula]	0.464605	0.0906303	0.166856	5.12638	1.84106	2.35794	0.0221281	0.767426	1.11047	0.514973	4	4
Medtr7g018500.JCVIMt4.0v1	TCP family transcription factor [Medicago truncatula]	0.178031	0.034953	0.0897344	5.09345	2.56729	2.34864	0.00545473	0.222193	0.425968	0.249375	4	4
Medtr8g005205.JCVIMt4.0v1	DUF1639 family protein [Medicago truncatula]	1.19233	0.234714	0.375128	5.07992	1.59823	2.34481	0.00321755	0.747161	2.85409	1.21969	4	4
Medtr8g011170.JCVIMt4.0v1	NB-ARC domain disease resistance protein [Medicago truncatula]	1.48201	0.294371	0.636691	5.03451	2.16289	2.33185	0.0316575	0.17417	3.55277	1.86212	4	4
Medtr5g005480.JCVIMt4.0v1	cysteine-rich receptor-kinase-like protein [Medicago truncatula]	6.45771	1.29555	2.92299	4.98453	2.25618	2.31746	0.0347194	0.333133	15.5065	8.43708	4	4
Medtr3g105340.JCVIMt4.0v1	DUF1677 family protein [Medicago truncatula]	11.82	2.37872	3.69513	4.96907	1.55341	2.31297	0.0405707	0.667709	28.3974	12.1477	4	4
Medtr4g037670.JCVIMt4.0v1	inactive purple acid phosphatase-like protein [Medicago truncatula]	12.548	2.54711	2.88091	4.92638	1.13105	2.30053	0.0445001	0.913591	30.1903	10.856	4	4
Medtr8g096850.JCVIMt4.0v1	CBS/octicosapeptide/phox/Bemp1 (PB1) domain protein [Medicago truncatula]	0.0745761	0.0152285	0.13501	4.89715	8.8656	2.29194	0.00257295	0.00599483	0.179609	0.300476	3	3
Medtr8g467380.JCVIMt4.0v1	transmembrane protein, putative [Medicago truncatula]	0.233195	0.0476185	0.0943605	4.89715	1.98159	2.29194	0.00257294	0.76112	0.561627	0.283958	3	3
Medtr0003s0190.JCVIMt4.0v1	hypothetical protein MTR_0003s0190 [Medicago truncatula]	0.168051	0.034316	0.0168003	4.89715	0.489577	2.29194	0.00257294	0.5	0.404734	0.102233	3	2
Medtr8g015220.JCVIMt4.0v1	myo-inositol oxygenase [Medicago truncatula]	399.059	81.8582	249.905	4.875	3.0529	2.2854	0.000733723	0.0389309	961.835	663.526	4	4
Medtr4g051575.JCVIMt4.0v1	aluminum activated malate transporter family protein [Medicago truncatula]	0.62079	0.127624	0.313329	4.86421	2.4551	2.28221	0.0279576	0.506593	1.49683	0.881907	4	4
Medtr8g012420.JCVIMt4.0v1	DUF760 family protein [Medicago truncatula]	65.5791	13.5099	30.5396	4.85416	2.26054	2.27922	0.0115927	0.242461	158.178	88.0989	4	4
Medtr3g467430.JCVIMt4.0v1	glutathione S-transferase, amino-terminal domain protein [Medicago truncatula]	19.8172	4.09875	9.78005	4.83494	2.38611	2.2735	0.00518116	0.0244953	47.8319	27.7576	4	4
Medtr6g009260.JCVIMt4.0v1	inositol polyphosphate 5-phosphatase I [Medicago truncatula]	11.8831	2.47585	4.11709	4.79961	1.6629	2.26292	0.0472858	0.694716	28.7179	13.1859	4	4
Medtr4g094562.JCVIMt4.0v1	stress up-regulated Nod 19 protein [Medicago truncatula]	12.5419	2.61845	5.77492	4.78982	2.20547	2.25997	0.0410638	0.180512	30.3208	16.7867	4	4
Medtr6g055360.JCVIMt4.0v1	flap endonuclease GEN-like protein [Medicago truncatula]	0.550264	0.115237	0.167861	4.77505	1.45666	2.25552	0.00548332	0.253304	1.331	0.566197	4	4
Medtr1g083580.JCVIMt4.0v1	F-box protein [Medicago truncatula]	15.934	3.38588	5.3433	4.70601	1.57811	2.2345	0.0155132	0.548572	38.6397	17.4584	4	4
Medtr3g098660.JCVIMt4.0v1	transcription initiation factor IID, 31 kDa subunit [Medicago truncatula]	3.18144	0.683126	1.37936	4.65718	2.01919	2.21946	0.015767	0.38129	7.72914	4.12497	4	4
Medtr6g016260.JCVIMt4.0v1	WNK kinase [Medicago truncatula]	2.80446	0.602369	1.53181	4.65571	2.54298	2.219	0.0249303	0.221523	6.81365	4.26836	4	4
Medtr7g079080.JCVIMt4.0v1	1-aminocyclopropane-1-carboxylate synthase [Medicago truncatula]	3.48598	0.751397	1.94419	4.63933	2.58744	2.21392	0.0108434	0.329546	8.47476	5.39118	4	4
Medtr4g081685.JCVIMt4.0v1	cysteine-rich RLK (receptor-like kinase) protein [Medicago truncatula]	0.344192	0.0743364	0.0986525	4.63019	1.32711	2.21107	0.00392163	0.0614139	0.837056	0.345978	4	4
Medtr3g103520.JCVIMt4.0v1	heat shock protein-binding protein [Medicago truncatula]	2.20701	0.47668	1.11188	4.62996	2.33255	2.211	0.0425214	0.421032	5.36738	3.17712	4	4
Medtr5g078020.JCVIMt4.0v1	nudix hydrolase-like protein [Medicago truncatula]	1.21325	0.262741	0.371016	4.61766	1.4121	2.20716	0.0463303	0.836866	2.95198	1.26751	3	3
Medtr8g089960.JCVIMt4.0v1	pentatricopeptide (PPR) repeat protein [Medicago truncatula]	0.700769	0.154087	0.617173	4.54787	4.00534	2.18519	0.0135985	0.0335558	1.70971	1.54252	4	4
Medtr3g094080.JCVIMt4.0v1	hypothetical protein MTR_3g094080 [Medicago truncatula]	21.0066	4.65205	12.5149	4.51556	2.6902	2.1749	0.0317893	0.06616	51.3173	34.334	4	4
Medtr5g020860.JCVIMt4.0v1	hypothetical protein MTR_5g020860 [Medicago truncatula]	7.21453	1.59795	1.83922	4.51487	1.15099	2.17468	0.0427825	0.78427	17.625	6.87434	4	4
Medtr8g008820.JCVIMt4.0v1	receptor-like kinase plant [Medicago truncatula]	20.5047	4.5426	6.70402	4.51388	1.47581	2.17437	0.0316374	0.166097	50.0947	22.4932	4	4
Medtr4g025730.JCVIMt4.0v1	pectinesterase/pectinesterase inhibitor [Medicago truncatula]	159.54	35.5653	76.5549	4.48585	2.15252	2.16538	0.0425348	0.201228	390.211	224.24	4	4
Medtr2g101310.JCVIMt4.0v1	ankyrin repeat plant-like protein [Medicago truncatula]	9.89594	2.22017	4.0368	4.4573	1.81824	2.15617	0.0114076	0.530391	24.2322	12.5139	4	4
Medtr2g014680.JCVIMt4.0v1	NAC transcription factor-like protein [Medicago truncatula]	0.542717	0.121948	0.288821	4.45038	2.36838	2.15393	0.00386481	0.508455	1.32933	0.821538	4	4
Medtr2g061780.JCVIMt4.0v1	transmembrane protein, putative [Medicago truncatula]	20.4108	4.59217	7.81995	4.44469	1.70289	2.15208	0.0427075	0.471947	50.0058	24.8242	4	4
Medtr2g016220.JCVIMt4.0v1	myb-like DNA-binding domain, shaqkyf class protein [Medicago truncatula]	0.483574	0.109719	0.180757	4.40737	1.64745	2.13992	0.0334982	0.764326	1.18659	0.580953	3	3
Medtr6g022790.JCVIMt4.0v1	transmembrane amino acid transporter family protein [Medicago truncatula]	92.0774	20.9462	39.3184	4.39589	1.87711	2.13616	0.0292534	0.178327	226.047	120.529	4	4
Medtr8g465990.JCVIMt4.0v1	S-locus lectin kinase family protein [Medicago truncatula]	9.65742	2.22959	3.8428	4.33147	1.72354	2.11486	0.030635	0.557407	23.774	12.1448	4	4
Medtr2g075780.JCVIMt4.0v1	gamma-glutamylhydrolase [Medicago truncatula]	112.108	25.9294	51.2511	4.32357	1.97656	2.11222	0.00584398	0.381761	276.074	154.361	4	4
Medtr3g052330.JCVIMt4.0v1	senescence regulator [Medicago truncatula]	76.0773	17.6238	29.0688	4.31674	1.64941	2.10994	0.0260149	0.549548	187.402	93.3852	4	4
Medtr4g058760.JCVIMt4.0v1	glycosyltransferase family 2 protein [Medicago truncatula]	2.60418	0.603751	1.14328	4.31334	1.89363	2.10881	0.000787026	0.619668	6.41587	3.49406	4	4
Medtr6g079550.JCVIMt4.0v1	RAB GTPase-like protein A1D [Medicago truncatula]	12.3855	2.8719	4.71033	4.31264	1.64015	2.10857	0.0437959	0.692942	30.5147	15.1645	4	4
Medtr2g010730.JCVIMt4.0v1	salt stress response/antifungal domain protein [Medicago truncatula]	31.3213	7.27021	11.2298	4.30817	1.54463	2.10707	0.0188451	0.241891	77.183	37	4	4
Medtr5g068060.JCVIMt4.0v1	DUF3133 family protein [Medicago truncatula]	6.61617	1.54869	2.58108	4.27211	1.66662	2.09495	0.0212352	0.622311	16.3297	8.25954	4	4
Medtr8g009820.JCVIMt4.0v1	NADP-dependent alkenal double bond reductase [Medicago truncatula]	13.3208	3.1316	8.03309	4.25368	2.56518	2.08871	0.00568704	0.198858	32.9048	22.3294	4	4
Medtr8g009150.JCVIMt4.0v1	1-aminocyclopropane-1-carboxylate oxidase-like protein [Medicago truncatula]	8.47385	1.99249	4.80888	4.2529	2.41351	2.08845	0.0481255	0.415681	20.9327	13.6027	4	4
Medtr1g085070.JCVIMt4.0v1	pectinacetylesterase family protein [Medicago truncatula]	34.6757	8.1976	9.0886	4.22999	1.10869	2.08065	0.0456558	0.892688	85.7467	34.5724	4	4
Medtr6g033325.JCVIMt4.0v1	hypothetical protein MTR_6g033325 [Medicago truncatula]	1.07457	0.257175	0.567343	4.17837	2.20606	2.06294	0.0482041	0.472847	2.66349	1.64904	4	4
Medtr8g035890.JCVIMt4.0v1	Serine/Threonine-kinase aurora-like protein [Medicago truncatula]	5.73592	1.39017	4.15067	4.12606	2.98573	2.04476	0.0399454	0.16113	14.2522	11.0817	4	4
Medtr1g006695.JCVIMt4.0v1	E3 ubiquitin-protein ligase HERC2-like protein [Medicago truncatula]	54.7434	13.3015	20.1606	4.11559	1.51567	2.0411	0.0322618	0.499089	136.09	66.9242	4	4
Medtr1g108700.JCVIMt4.0v1	hypothetical protein MTR_1g108700 [Medicago truncatula]	31.4478	7.65601	13.5554	4.1076	1.77055	2.0383	0.0175786	0.686035	78.2077	42.4227	4	4
Medtr1g015020.JCVIMt4.0v1	kinase 1B [Medicago truncatula]	2.71802	0.664352	0.734036	4.09124	1.10489	2.03254	0.00393194	0.954227	6.76475	2.79678	4	4
Medtr2g089815.JCVIMt4.0v1	wound-responsive family protein [Medicago truncatula]	10.283	2.5168	1.76987	4.08576	0.703221	2.0306	0.0467011	0.540951	25.5997	8.57333	4	4
Medtr2g054870.JCVIMt4.0v1	receptor-like kinase [Medicago truncatula]	0.741222	0.181757	0.257718	4.07809	1.41792	2.02789	0.0117987	0.471651	1.84596	0.87895	4	4
Medtr4g078460.JCVIMt4.0v1	DNA repair and recombination RAD26-like protein, putative [Medicago truncatula]	0.060783	0.014917	0.0231016	4.07476	1.54868	2.02671	0.00747803	0.788334	0.1514	0.0760371	4	3
Medtr4g117050.JCVIMt4.0v1	aluminum induced protein with YGL and LRDR motif protein [Medicago truncatula]	52.9318	13.0698	23.77	4.04993	1.8187	2.0179	0.0481809	0.328522	132.003	73.6797	4	4
Medtr7g015180.JCVIMt4.0v1	NLI interacting factor-like phosphatase [Medicago truncatula]	5.4525	1.3506	3.82564	4.03711	2.83256	2.01332	0.0495515	0.321042	13.6062	10.3525	4	4
Medtr6g015275.JCVIMt4.0v1	chlororespiratory reduction protein [Medicago truncatula]	2.63327	0.653201	1.38436	4.03133	2.11935	2.01126	0.00530791	0.475728	6.57294	4.07512	4	4
Medtr5g066320.JCVIMt4.0v1	chromosome-associated kinesin KIF4A-like protein [Medicago truncatula]	3.43332	0.855051	1.55549	4.01534	1.81917	2.00552	0.0383142	0.458585	8.57674	4.82107	4	4
Medtr6g007985.JCVIMt4.0v1	lipase [Medicago truncatula]	0.528859	0.132011	0.553014	4.00617	4.18914	2.00222	0.0244315	0.405747	1.32174	1.37005	4	4
Medtr3g088810.JCVIMt4.0v1	PPR containing plant-like protein [Medicago truncatula]	0.321998	0.080925	0.29084	3.97897	3.59394	1.99239	0.0476197	0.224059	0.805847	0.74353	4	4
Medtr0137s0070.JCVIMt4.0v1	LRR and NB-ARC domain disease resistance protein [Medicago truncatula]	0.227445	0.0580494	0.160231	3.91812	2.76026	1.97016	0.0390217	0.333969	0.570988	0.436561	3	3
Medtr7g079110.JCVIMt4.0v1	heavy metal transport/detoxification superfamily protein [Medicago truncatula]	13.113	3.37574	5.04849	3.88448	1.49552	1.95772	0.00677882	0.742921	32.9775	16.8485	4	4
Medtr2g087840.JCVIMt4.0v1	kinesin motor domain protein [Medicago truncatula]	0.772006	0.198751	0.324754	3.88429	1.63397	1.95765	0.0260914	0.720669	1.94151	1.04701	3	3
Medtr1g080250.JCVIMt4.0v1	L-allo-threonine aldolase-like protein [Medicago truncatula]	253.644	65.5389	140.923	3.87013	2.15022	1.95238	0.0177081	0.0647726	638.366	412.924	4	4
Medtr1g032010.JCVIMt4.0v1	translocation protein TolB [Medicago truncatula]	19.1408	4.95015	9.35601	3.86671	1.89004	1.95111	0.00832664	0.0202056	48.1819	28.6123	4	4
Medtr7g106640.JCVIMt4.0v1	START-2 domain protein [Medicago truncatula]	2.10373	0.546725	0.622318	3.84788	1.13826	1.94406	0.00554045	0.926651	5.30091	2.33809	4	4
Medtr4g088770.JCVIMt4.0v1	plant-specific domain TIGR01615 family protein [Medicago truncatula]	33.2765	8.66046	10.3912	3.84235	1.19985	1.94199	0.0104844	0.828523	83.874	38.1034	4	4
Medtr7g072140.JCVIMt4.0v1	LURP-one-like protein [Medicago truncatula]	2.58718	0.675603	1.66115	3.82945	2.45876	1.93714	0.023361	0.116793	6.52558	4.6735	4	4
Medtr2g036480.JCVIMt4.0v1	receptor-like kinase [Medicago truncatula]	2.46549	0.646434	1.10672	3.81398	1.71204	1.9313	0.0427519	0.0963505	6.22385	3.50631	4	4
Medtr1g062660.JCVIMt4.0v1	allergen Pru protein, putative [Medicago truncatula]	0.979426	0.25804	1.28004	3.79564	4.96063	1.92434	0.0240182	0.614234	2.47493	3.07616	3	3
Medtr2g022460.JCVIMt4.0v1	eukaryotic aspartyl protease family protein [Medicago truncatula]	270.828	71.5773	160.945	3.78371	2.24855	1.9198	0.00076211	0.350624	684.81	465.045	4	4
Medtr6g090615.JCVIMt4.0v1	LRR receptor-like kinase plant [Medicago truncatula]	11.5654	3.06074	4.712	3.77864	1.53949	1.91787	0.0133054	0.636344	29.2524	15.5455	4	4
Medtr2g013140.JCVIMt4.0v1	stem-specific TSJT1-like protein [Medicago truncatula]	2620.19	698.992	1456.46	3.74853	2.08366	1.90632	0.0381487	0.142783	6638.36	4310.9	4	4
Medtr1g073180.JCVIMt4.0v1	4-coumarate:CoA ligase-like protein [Medicago truncatula]	24.0175	6.44515	8.77215	3.72645	1.36105	1.8978	0.00961019	0.158166	60.9253	30.4346	4	4
Medtr2g016030.JCVIMt4.0v1	Dof domain zinc finger protein [Medicago truncatula]	13.9396	3.74879	5.13885	3.71842	1.3708	1.89469	0.0171908	0.641867	35.3768	17.7753	4	4
Medtr8g031290.JCVIMt4.0v1	glycosyltransferase family 90 protein [Medicago truncatula]	0.706877	0.19051	0.405951	3.71045	2.13086	1.89159	0.00778107	0.587367	1.79477	1.19292	4	4
Medtr2g080010.JCVIMt4.0v1	NAC transcription factor-like protein [Medicago truncatula]	15.2165	4.12793	5.49917	3.68623	1.33219	1.88215	0.00528881	0.699477	38.6888	19.2542	4	4
Medtr4g078495.JCVIMt4.0v1	DNA repair and recombination RAD26-like protein, putative [Medicago truncatula]	0.111253	0.0301825	0.0811727	3.68603	2.6894	1.88207	0.00707139	0.329643	0.282872	0.22271	4	4
Medtr1g029550.JCVIMt4.0v1	hypothetical protein MTR_1g029550 [Medicago truncatula]	2.89098	0.794634	0.976647	3.63813	1.22905	1.8632	0.0096754	0.871371	7.37123	3.54256	4	4
Medtr1g063900.JCVIMt4.0v1	cysteine proteinase superfamily protein [Medicago truncatula]	52.9939	14.6376	26.3045	3.6204	1.79705	1.85615	0.0243213	0.227223	135.263	81.884	4	4
Medtr3g060280.JCVIMt4.0v1	cellulose synthase E1-like protein [Medicago truncatula]	25.2957	7.01258	11.3119	3.60718	1.61309	1.85087	0.0128717	0.432413	64.6165	36.6491	4	4
Medtr5g039390.JCVIMt4.0v1	galactose oxidase/kelch repeat protein [Medicago truncatula]	91.0549	25.3279	54.3502	3.59505	2.14586	1.84601	0.0260472	0.0633933	232.766	159.356	4	4
Medtr1g028080.JCVIMt4.0v1	receptor-like kinase [Medicago truncatula]	0.61854	0.172223	0.282964	3.59151	1.64301	1.84459	0.00419808	0.639393	1.58153	0.910374	3	3
Medtr6g043630.JCVIMt4.0v1	dentin sialophosphoprotein [Medicago truncatula]	0.906515	0.254335	0.312492	3.56425	1.22866	1.8336	0.00768564	0.794502	2.3217	1.13366	4	4
Medtr7g015010.JCVIMt4.0v1	TCP family transcription factor [Medicago truncatula]	9.91897	2.78948	3.17657	3.55585	1.13877	1.8302	0.0275789	0.929353	25.4169	11.9321	4	4
Medtr6g027810.JCVIMt4.0v1	hypothetical protein MTR_4g064720 [Medicago truncatula]	61.3268	17.2713	26.8505	3.55079	1.55463	1.82814	0.0471921	0.640302	157.196	88.2435	4	4
Medtr4g093830.JCVIMt4.0v1	RING-H2 zinc finger protein [Medicago truncatula]	78.2144	22.0334	37.3654	3.54981	1.69585	1.82774	0.0140736	0.315551	200.496	118.798	4	4
Medtr1g112740.JCVIMt4.0v1	FAD-dependent urate hydroxylase-like protein [Medicago truncatula]	11.7642	3.34509	4.03957	3.51685	1.20761	1.81428	0.0343844	0.821355	30.2186	14.7693	4	4
Medtr5g019120.JCVIMt4.0v1	PQ-loop protein/transmembrane family protein [Medicago truncatula]	103.708	29.4896	66.9343	3.51677	2.26976	1.81425	0.0220752	0.242961	266.395	192.848	4	4
Medtr7g085850.JCVIMt4.0v1	hypothetical protein MTR_4g114680 [Medicago truncatula]	2.08514	0.593308	0.702804	3.51443	1.18455	1.81329	0.0221773	0.858636	5.35689	2.59222	4	4
Medtr5g034180.JCVIMt4.0v1	hypothetical protein MTR_5g034180 [Medicago truncatula]	1.05127	0.300748	0.453757	3.4955	1.50876	1.8055	0.00682582	0.584457	2.70403	1.50901	4	4
Medtr6g057750.JCVIMt4.0v1	cysteine-rich receptor-kinase-like protein [Medicago truncatula]	0.757044	0.216872	0.397564	3.49074	1.83317	1.80353	0.00768658	0.629478	1.94783	1.22887	4	4
Medtr5g015150.JCVIMt4.0v1	phloem A10-like protein [Medicago truncatula]	21.7526	6.25138	13.1252	3.47965	2.09956	1.79894	0.0485581	0.162991	56.0079	38.7531	4	4
Medtr2g029560.JCVIMt4.0v1	peroxidase family protein [Medicago truncatula]	31.9877	9.19308	18.1179	3.47954	1.97082	1.7989	0.0256401	0.029541	82.3615	54.622	4	4
Medtr6g023610.JCVIMt4.0v1	short-chain alcohol dehydrogenase [Medicago truncatula]	44.705	12.8727	29.5857	3.47287	2.29834	1.79613	0.0495479	0.184321	115.155	84.9168	4	4
Medtr6g021850.JCVIMt4.0v1	hypothetical protein MTR_6g021850 [Medicago truncatula]	1.83078	0.528686	0.535399	3.46288	1.0127	1.79197	0.0498653	0.983437	4.71893	2.12817	4	4
Medtr5g074290.JCVIMt4.0v1	DUF4228 domain protein [Medicago truncatula]	139.781	40.525	48.7452	3.44926	1.20284	1.78629	0.027566	0.505198	360.612	178.54	4	4
Medtr8g099305.JCVIMt4.0v1	high mobility group (HMG)-box protein [Medicago truncatula]	1.80163	0.523926	0.703714	3.4387	1.34316	1.78186	0.0232854	0.880744	4.6511	2.45528	4	4
Medtr4g094548.JCVIMt4.0v1	stress up-regulated Nod 19 protein [Medicago truncatula]	111.306	32.3779	58.7657	3.43772	1.81499	1.78145	0.0303464	0.180495	287.368	182.287	4	4
Medtr8g031630.JCVIMt4.0v1	NAD(P)-binding rossmann-fold protein [Medicago truncatula]	0.734783	0.213977	0.216754	3.43394	1.01298	1.77986	0.0300145	0.993043	1.89752	0.861462	4	4
Medtr6g004940.JCVIMt4.0v1	DUF1421 family protein [Medicago truncatula]	10.6313	3.09599	4.45979	3.4339	1.4405	1.77985	0.0439993	0.154524	27.4547	15.1116	4	4
Medtr5g037500.JCVIMt4.0v1	NB-ARC domain disease resistance protein [Medicago truncatula]	1.81907	0.530416	1.33944	3.42952	2.52526	1.77801	0.0159185	0.0873967	4.69898	3.73971	4	4
Medtr7g115120.JCVIMt4.0v1	transcription factor bZIP88 [Medicago truncatula]	225.524	66.117	137.656	3.41098	2.08201	1.77019	0.0346076	0.147101	583.281	407.546	4	4
Medtr2g070870.JCVIMt4.0v1	plant gibberellin 2-oxidase [Medicago truncatula]	16.3774	4.83553	8.81056	3.38689	1.82205	1.75996	0.0304786	0.170085	42.4259	27.2922	4	4
Medtr3g095800.JCVIMt4.0v1	RING/FYVE/PHD zinc finger protein, putative [Medicago truncatula]	1.19503	0.353437	0.766825	3.38118	2.16962	1.75753	0.0275279	0.0529723	3.09694	2.24052	4	4
Medtr8g464780.JCVIMt4.0v1	diacylglycerol kinase domain protein [Medicago truncatula]	16.1713	4.783	9.14654	3.38098	1.9123	1.75744	0.0160401	0.00396711	41.9085	27.8591	4	4
Medtr3g064070.JCVIMt4.0v1	oxygen-evolving enhancer protein [Medicago truncatula]	4.61026	1.36449	2.41076	3.37874	1.76678	1.75649	0.0339354	0.532778	11.9495	7.55049	4	4
Medtr3g083370.JCVIMt4.0v1	1-aminocyclopropane-1-carboxylate oxidase [Medicago truncatula]	122.395	36.464	38.8507	3.3566	1.06545	1.747	0.0178828	0.92934	317.718	150.629	4	4
Medtr1g009860.JCVIMt4.0v1	Serine/Threonine kinase, ABC1 family protein [Medicago truncatula]	28.3447	8.46571	19.6159	3.34817	2.3171	1.74337	0.00619165	0.286135	73.6208	56.1632	4	4
Medtr8g467560.JCVIMt4.0v1	centromere C-like protein [Medicago truncatula]	1.76041	0.527554	1.27985	3.33694	2.42601	1.73853	0.0384216	0.447664	4.57594	3.61481	4	4
Medtr4g037015.JCVIMt4.0v1	LRR receptor-like kinase family protein [Medicago truncatula]	2.3897	0.720619	0.992991	3.31617	1.37797	1.72952	0.0204654	0.312195	6.22063	3.42722	4	4
Medtr8g046210.JCVIMt4.0v1	cytochrome P450 family protein [Medicago truncatula]	55.8761	16.9216	27.0197	3.30205	1.59675	1.72336	0.0219422	0.498256	145.595	87.8826	4	4
Medtr4g097220.JCVIMt4.0v1	DUF4228 domain protein [Medicago truncatula]	7.41914	2.25076	3.81463	3.29629	1.69482	1.72084	0.0418054	0.208672	19.3398	12.1308	4	4
Medtr6g012690.JCVIMt4.0v1	myb transcription factor mixta-like protein [Medicago truncatula]	6.42568	1.95048	2.11831	3.29441	1.08605	1.72002	0.023834	0.929652	16.7523	8.13757	4	4
Medtr2g030420.JCVIMt4.0v1	P-loop nucleoside triphosphate hydrolase superfamily protein [Medicago truncatula]	19.6812	6.00189	8.38134	3.27918	1.39645	1.71333	0.0435965	0.695902	51.3663	28.7664	4	4
Medtr4g093040.JCVIMt4.0v1	L-type lectin-domain receptor kinase [Medicago truncatula]	4.95398	1.51324	3.60952	3.27376	2.38529	1.71095	0.00757532	0.346146	12.9344	10.2455	4	4
Medtr1g043190.JCVIMt4.0v1	cryptochrome 2B apoprotein [Medicago truncatula]	9.59313	2.93268	3.59295	3.27112	1.22514	1.70978	0.0355567	0.816147	25.0516	13.0513	4	4
Medtr8g038570.JCVIMt4.0v1	NBS-LRR type disease resistance protein [Medicago truncatula]	0.159447	0.0488337	0.208826	3.2651	4.27626	1.70713	0.00489708	0.30257	0.416561	0.515319	3	3
Medtr3g498825.JCVIMt4.0v1	transcription factor bHLH137 [Medicago truncatula]	74.674	22.8813	32.0763	3.26354	1.40186	1.70644	0.0488426	0.223585	195.111	109.915	4	4
Medtr5g076600.JCVIMt4.0v1	hypothetical protein MTR_5g076600 [Medicago truncatula]	1.43555	0.441137	0.941033	3.2542	2.1332	1.7023	0.00645521	0.175559	3.75337	2.76434	4	4
Medtr4g094918.JCVIMt4.0v1	papain family cysteine protease [Medicago truncatula]	66.5523	20.6332	40.1088	3.22549	1.94389	1.68952	0.0495504	0.0865146	174.371	121.484	4	4
Medtr6g087770.JCVIMt4.0v1	cytoplasmic dynein light chain [Medicago truncatula]	2.05715	0.638841	0.563539	3.22013	0.882128	1.68712	0.0305026	0.813999	5.39199	2.40476	4	4
Medtr3g102100.JCVIMt4.0v1	ethylene response factor [Medicago truncatula]	35.1571	10.9298	12.8435	3.21664	1.17509	1.68555	0.0214275	0.855181	92.1738	47.5466	4	4
Medtr2g020710.JCVIMt4.0v1	sugar porter (SP) family MFS transporter [Medicago truncatula]	16.0816	5.00307	7.49774	3.21435	1.49863	1.68453	0.00523167	0.332537	42.1694	25.0016	4	4
Medtr8g009080.JCVIMt4.0v1	1-aminocyclopropane-1-carboxylate oxidase-like protein [Medicago truncatula]	31.923	9.94892	10.4298	3.2087	1.04833	1.68199	0.0149485	0.916033	83.7439	40.7574	4	4
Medtr4g050990.JCVIMt4.0v1	equilibrative nucleoside transporter 6 [Medicago truncatula]	31.6934	9.91307	13.1223	3.19714	1.32374	1.67678	0.0119682	0.239199	83.213	46.0707	4	4
Medtr1g070350.JCVIMt4.0v1	zein-binding protein [Medicago truncatula]	1.34096	0.419657	0.64789	3.19537	1.54385	1.67598	0.0347149	0.817989	3.52123	2.13509	4	4
Medtr5g010380.JCVIMt4.0v1	RALF-like protein [Medicago truncatula]	0.163581	0.0513873	0	3.1833	0	1.67052	0.0169658	0.5	0.429937	0.102775	3	1
Medtr5g048470.JCVIMt4.0v1	flavonol synthase/flavanone 3-hydroxylase [Medicago truncatula]	29.9168	9.44153	10.1112	3.16864	1.07093	1.66386	0.00919689	0.892868	78.7167	39.1055	4	4
Medtr8g020920.JCVIMt4.0v1	receptor-like kinase [Medicago truncatula]	5.09894	1.61291	1.16717	3.16133	0.723644	1.66053	0.0220536	0.824789	13.4237	5.56017	4	4
Medtr6g021870.JCVIMt4.0v1	hypothetical protein MTR_6g021870 [Medicago truncatula]	2.42254	0.768595	1.17185	3.15191	1.52467	1.65623	0.00947744	0.515873	6.38228	3.88089	4	4
Medtr3g082200.JCVIMt4.0v1	subtilisin-like serine protease [Medicago truncatula]	17.7936	5.66919	16.1474	3.13864	2.84828	1.65014	0.0353366	0.0684065	46.9255	43.6333	4	4
Medtr4g074140.JCVIMt4.0v1	hypothetical protein MTR_4g074140 [Medicago truncatula]	5.58489	1.78202	2.67688	3.13402	1.50216	1.64801	0.0157537	0.569404	14.7338	8.91781	4	4
Medtr7g028415.JCVIMt4.0v1	WRKY family transcription factor [Medicago truncatula]	9.19629	2.95235	3.9242	3.11491	1.32918	1.63919	0.0165955	0.644963	24.2973	13.7531	4	4
Medtr8g075140.JCVIMt4.0v1	embryo defective 3006 protein, putative [Medicago truncatula]	0.702077	0.225399	0.542948	3.11482	2.40884	1.63915	0.0180499	0.607163	1.85495	1.53669	4	4
Medtr3g117420.JCVIMt4.0v1	2OG-Fe(II) oxygenase family oxidoreductase [Medicago truncatula]	23.5735	7.57866	7.80594	3.11052	1.02999	1.63715	0.0173763	0.980886	62.3044	30.7692	4	4
Medtr4g094898.JCVIMt4.0v1	caffeoyl-CoA 3-O-methyltransferase [Medicago truncatula]	1.96591	0.633943	0.589512	3.10109	0.929913	1.63278	0.0380885	0.397023	5.19971	2.44691	4	4
Medtr1g023700.JCVIMt4.0v1	cytochrome P450 family 71 protein [Medicago truncatula]	11.9994	3.87859	4.57911	3.09376	1.18061	1.62936	0.0228876	0.845282	31.756	16.9154	4	4
Medtr2g069320.JCVIMt4.0v1	translation elongation factor EF-2 subunit [Medicago truncatula]	16.6328	5.3923	16.4215	3.08454	3.04536	1.62506	0.027513	0.0213731	44.0501	43.6275	4	4
Medtr1g484920.JCVIMt4.0v1	isopenicillin N epimerase-like protein [Medicago truncatula]	35.92	11.6804	18.5528	3.07523	1.58837	1.6207	0.0257838	0.0764573	95.2008	60.4664	4	4
Medtr5g018755.JCVIMt4.0v1	CAP, cysteine-rich secretory protein, antigen 5 [Medicago truncatula]	0.29114	0.0952662	0.0970391	3.05607	1.01861	1.61168	0.0115058	0.987891	0.772812	0.384611	4	3
Medtr2g033600.JCVIMt4.0v1	hypothetical protein MTR_2g033600 [Medicago truncatula]	0.33683	0.110217	0.226824	3.05607	2.05798	1.61168	0.0115058	0.506458	0.894093	0.674082	4	4
Medtr3g088100.JCVIMt4.0v1	zinc finger, C3HC4 type (RING finger) protein [Medicago truncatula]	15.861	5.19206	4.86379	3.05487	0.936776	1.61111	0.0369507	0.893999	42.1062	20.1117	4	4
Medtr8g028435.JCVIMt4.0v1	1-aminocyclopropane-1-carboxylate oxidase-like protein [Medicago truncatula]	54.8941	18.0245	21.5557	3.04553	1.19591	1.60669	0.0246805	0.747046	145.837	79.1604	4	4
Medtr3g016200.JCVIMt4.0v1	.	1585.67	522.182	1082.95	3.03663	2.07389	1.60247	0.020339	0.324213	4215.71	3210.26	4	4
Medtr7g099200.JCVIMt4.0v1	RmlC-like cupins superfamily protein [Medicago truncatula]	3.73766	1.23181	2.65576	3.0343	2.15599	1.60136	0.04652	0.124201	9.93894	7.77513	4	4
Medtr3g030020.JCVIMt4.0v1	plant organelle RNA recognition domain protein [Medicago truncatula]	0.7287	0.240761	0.430998	3.02665	1.79015	1.59772	0.0483061	0.0290192	1.93892	1.34352	4	4
Medtr3g015560.JCVIMt4.0v1	NBS-LRR type disease resistance protein [Medicago truncatula]	0.799939	0.264311	0.630828	3.02651	2.38669	1.59765	0.0429307	0.604348	2.1285	1.79028	4	4
Medtr0018s0230.JCVIMt4.0v1	glutamate receptor 2 [Medicago truncatula]	0.105528	0.0349905	0.0589341	3.0159	1.68429	1.59259	0.00963871	0.0397183	0.281037	0.187849	4	4
Medtr7g113030.JCVIMt4.0v1	epoxide hydrolase [Medicago truncatula]	34.2773	11.3727	19.9206	3.01399	1.75161	1.59168	0.0129423	0.0914673	91.3001	62.5866	4	4
Medtr4g064987.JCVIMt4.0v1	UDP-glucosyltransferase family protein [Medicago truncatula]	22.9164	7.61178	12.8958	3.01064	1.69418	1.59007	0.0367665	0.488084	61.0563	41.0151	4	4
Medtr3g025830.JCVIMt4.0v1	hypothetical protein MTR_3g025830 [Medicago truncatula]	1.06464	0.353935	0.714909	3.008	2.01989	1.5888	0.0092624	0.360688	2.83714	2.13769	4	4
Medtr5g062370.JCVIMt4.0v1	glycoside hydrolase family 3 amino-terminal domain protein [Medicago truncatula]	11.592	3.86715	6.04302	2.99756	1.56266	1.58379	0.0462858	0.646834	30.9183	19.8203	4	4
Medtr3g063210.JCVIMt4.0v1	hypothetical protein MTR_3g063210 [Medicago truncatula]	3.05021	1.01888	1.5715	2.99368	1.54238	1.58192	0.0474002	0.629858	8.13818	5.18077	4	4
Medtr8g031450.JCVIMt4.0v1	glycosyltransferase family 90 protein [Medicago truncatula]	22.3185	7.50735	8.82165	2.97289	1.17507	1.57186	0.0162645	0.911616	59.6517	32.658	4	4
Medtr2g045245.JCVIMt4.0v1	hypothetical protein MTR_2g045240 [Medicago truncatula]	1.02625	0.346386	0.637581	2.96275	1.84067	1.56694	0.0308751	0.259674	2.74528	1.96793	4	4
Medtr4g088900.JCVIMt4.0v1	heat shock transcription factor [Medicago truncatula]	3.27811	1.11451	1.39008	2.9413	1.24726	1.55645	0.0341985	0.811778	8.78524	5.00918	4	4
Medtr8g016580.JCVIMt4.0v1	TIR-NBS-LRR class disease resistance protein [Medicago truncatula]	0.0634522	0.021592	0.0428583	2.93869	1.98492	1.55517	0.00583144	0.797099	0.170088	0.128901	3	2
Medtr7g105660.JCVIMt4.0v1	hypothetical protein MTR_7g105660 [Medicago truncatula]	0.0644263	0.0219235	0.0217581	2.93869	0.992459	1.55517	0.00583144	0.997591	0.1727	0.0873632	3	2
Medtr2g069430.JCVIMt4.0v1	cysteine-rich TM module stress tolerance protein [Medicago truncatula]	0.0716793	0.0243916	0.0722983	2.93869	2.96407	1.55517	0.00583145	0.506686	0.192142	0.19338	3	3
Medtr8g066155.JCVIMt4.0v1	hypothetical protein MTR_8g066155 [Medicago truncatula]	0.144255	0.049088	0.0480647	2.93869	0.979153	1.55517	0.00583144	0.5	0.386685	0.194305	3	2
Medtr4g029040.JCVIMt4.0v1	saposin B domain protein [Medicago truncatula]	0.10432	0.0354987	0.0695173	2.93869	1.95831	1.55517	0.00583144	0.5	0.279637	0.210032	3	2
Medtr0101s0030.JCVIMt4.0v1	transmembrane protein, putative [Medicago truncatula]	0.0855634	0.0291162	0.0288966	2.93869	0.992459	1.55517	0.00583144	0.997591	0.229359	0.116026	3	2
Medtr4g073980.JCVIMt4.0v1	amidase C869.01-like protein, putative [Medicago truncatula]	0.321123	0.109274	0.162675	2.93869	1.48869	1.55517	0.00583144	0.876561	0.860795	0.543899	3	2
Medtr3g090665.JCVIMt4.0v1	receptor-like kinase [Medicago truncatula]	0.0764896	0.0260284	0	2.93869	0	1.55517	0.00583145	0.5	0.205036	0.0520569	3	1
Medtr7g088640.JCVIMt4.0v1	NBS-LRR type disease resistance protein [Medicago truncatula]	0.0162397	0.00552618	0.00548451	2.93869	0.992459	1.55517	0.00583144	0.997591	0.0435318	0.0220214	3	2
Medtr8g028615.JCVIMt4.0v1	heavy metal-associated domain protein [Medicago truncatula]	5.4437	1.85315	1.95802	2.93753	1.05659	1.55461	0.0420749	0.96244	14.5937	7.62234	4	4
Medtr1g071540.JCVIMt4.0v1	kinase interacting (KIP1-like) family protein [Medicago truncatula]	5.54859	1.89477	1.65179	2.92837	0.871761	1.5501	0.0490025	0.925826	14.8867	7.09312	4	4
Medtr8g016160.JCVIMt4.0v1	phospholipase D alpha [Medicago truncatula]	0.43856	0.150681	0.10999	2.91053	0.729954	1.54128	0.0396642	0.275348	1.17848	0.521341	4	4
Medtr2g078930.JCVIMt4.0v1	MATE efflux family protein [Medicago truncatula]	31.9181	10.9874	14.4307	2.90498	1.31339	1.53853	0.0394851	0.562977	85.8109	50.8361	4	4
Medtr3g058870.JCVIMt4.0v1	disease resistance protein (TIR-NBS-LRR class) [Medicago truncatula]	0.213215	0.0740616	0.0908538	2.87889	1.22673	1.52551	0.0463431	0.801258	0.574554	0.329831	4	4
Medtr8g468030.JCVIMt4.0v1	galactose oxidase/kelch repeat protein [Medicago truncatula]	42.5099	14.8953	24.4485	2.85391	1.64136	1.51294	0.0255111	0.219989	114.81	78.6877	4	4
Medtr5g009160.JCVIMt4.0v1	UDP-D-glucose/UDP-D-galactose 4-epimerase [Medicago truncatula]	18.7497	6.58333	10.94	2.84806	1.66178	1.50998	0.0129306	0.241189	50.6661	35.0468	4	4
Medtr4g094588.JCVIMt4.0v1	WRKY family transcription factor [Medicago truncatula]	11.9539	4.255	6.76597	2.80937	1.59012	1.49025	0.00807095	0.481536	32.4177	22.0419	4	4
Medtr4g094540.JCVIMt4.0v1	NBS-LRR type disease resistance protein [Medicago truncatula]	1.83487	0.654552	0.451543	2.80325	0.68985	1.4871	0.0187561	0.666603	4.97884	2.21219	4	4
Medtr2g035210.JCVIMt4.0v1	ABA-responsive protein [Medicago truncatula]	226.902	81.1228	108.218	2.79703	1.334	1.48389	0.0170095	0.49177	616.05	378.681	4	4
Medtr5g030360.JCVIMt4.0v1	ubiquitin carboxyl-terminal hydrolase-like protein [Medicago truncatula]	1.70126	0.608804	0.908396	2.79444	1.4921	1.48256	0.00440113	0.644947	4.62014	3.0344	4	4
Medtr8g080180.JCVIMt4.0v1	carboxy-terminal region remorin [Medicago truncatula]	1.27921	0.458058	0.756766	2.79268	1.65212	1.48165	0.0419018	0.575877	3.47453	2.42965	4	4
Medtr7g112420.JCVIMt4.0v1	P-loop nucleoside triphosphate hydrolase superfamily protein [Medicago truncatula]	2.2083	0.791928	0.8154	2.7885	1.02964	1.47949	0.000705403	0.964764	6.00045	3.21466	4	4
Medtr2g096870.JCVIMt4.0v1	GTP-binding protein Obg/CgtA protein [Medicago truncatula]	3.71098	1.33438	1.77599	2.78106	1.33095	1.47563	0.0217717	0.826153	10.0907	6.22074	4	4
Medtr4g112430.JCVIMt4.0v1	phospholipid-transporting ATPase-like protein [Medicago truncatula]	17.193	6.18287	9.41489	2.78075	1.52274	1.47547	0.033036	0.63414	46.7518	31.1955	4	4
Medtr1g082300.JCVIMt4.0v1	breast carcinoma amplified sequence 3 protein [Medicago truncatula]	38.5244	13.9107	21.693	2.76941	1.55944	1.46958	0.0476772	0.333424	104.87	71.2073	4	4
Medtr2g009270.JCVIMt4.0v1	3,4-dihydroxy-2-butanone 4-phosphate synthase [Medicago truncatula]	47.6497	17.2641	27.1252	2.76005	1.5712	1.46469	0.0406081	0.0965924	129.828	88.7787	4	4
Medtr6g015430.JCVIMt4.0v1	disease resistance protein (TIR-NBS-LRR class) [Medicago truncatula]	0.507778	0.184427	0.342161	2.75327	1.85527	1.46115	0.0369013	0.718566	1.38441	1.05318	4	4
Medtr6g016470.JCVIMt4.0v1	calcium-transporting ATPase [Medicago truncatula]	1.10103	0.40297	0.444928	2.7323	1.10412	1.45011	0.016503	0.829386	3.00801	1.6958	4	4
Medtr0001s0660.JCVIMt4.0v1	zinc-binding alcohol dehydrogenase family protein [Medicago truncatula]	270.151	98.9058	185.615	2.7314	1.87668	1.44964	0.000953861	0.12222	738.113	569.041	4	4
Medtr1g067320.JCVIMt4.0v1	transmembrane protein, putative [Medicago truncatula]	6.26946	2.29545	3.62772	2.73125	1.58039	1.44956	0.0400857	0.593614	17.1298	11.8464	4	4
Medtr1g087330.JCVIMt4.0v1	triacylglycerol lipase [Medicago truncatula]	11.5006	4.21405	6.53182	2.72912	1.55001	1.44843	0.0102487	0.607785	31.4294	21.4917	4	4
Medtr6g009110.JCVIMt4.0v1	ABC transporter B family protein [Medicago truncatula]	3.364	1.24142	2.09749	2.7098	1.68959	1.43819	0.0097132	0.525479	9.21083	6.67781	4	4
Medtr4g096840.JCVIMt4.0v1	plant gibberellin 2-oxidase [Medicago truncatula]	2.222	0.820435	1.25119	2.70832	1.52504	1.4374	0.0350817	0.633409	6.08488	4.14326	4	4
Medtr7g082730.JCVIMt4.0v1	hypothetical protein MTR_7g082730 [Medicago truncatula]	9.27493	3.43406	5.62973	2.70087	1.63938	1.43342	0.0121701	0.444166	25.418	18.1276	4	4
Medtr8g465910.JCVIMt4.0v1	E3 ubiquitin-protein ligase RMA1H1-like protein [Medicago truncatula]	96.1902	35.7564	58.6764	2.69016	1.64101	1.42769	0.0242716	0.384018	263.893	188.866	4	4
Medtr1g042820.JCVIMt4.0v1	DUF761 domain protein [Medicago truncatula]	16.7202	6.24509	7.27473	2.67733	1.16487	1.4208	0.00744693	0.854141	45.9305	27.0396	4	4
Medtr8g023080.JCVIMt4.0v1	1-phosphatidylinositol-3-phosphate 5-kinase [Medicago truncatula]	13.5754	5.08043	6.14429	2.67209	1.2094	1.41797	0.038781	0.822069	37.3116	22.4495	4	4
Medtr8g040640.JCVIMt4.0v1	hypothetical protein MTR_8g040640 [Medicago truncatula]	8.93907	3.35604	3.77592	2.66358	1.12511	1.41337	0.00582932	0.822672	24.5902	14.2639	4	4
Medtr4g013240.JCVIMt4.0v1	solute carrier family 40 protein [Medicago truncatula]	0.586678	0.220916	0.377078	2.65566	1.70688	1.40907	0.0149671	0.620858	1.61519	1.19599	4	4
Medtr1g087290.JCVIMt4.0v1	DNA replication regulator dpb11, putative [Medicago truncatula]	0.888748	0.335202	0.414351	2.65138	1.23612	1.40674	0.034709	0.823038	2.4479	1.49911	4	4
Medtr5g006070.JCVIMt4.0v1	sugar porter (SP) family MFS transporter [Medicago truncatula]	240.887	90.863	104.492	2.65109	1.15	1.40659	0.0298944	0.53828	663.499	390.71	4	4
Medtr1g103840.JCVIMt4.0v1	pentatricopeptide (PPR) repeat protein [Medicago truncatula]	0.192398	0.0727097	0.0240417	2.64611	0.330654	1.40387	0.00943466	0.312531	0.530216	0.193503	4	3
Medtr8g018260.JCVIMt4.0v1	disease resistance protein (TIR-NBS-LRR class) [Medicago truncatula]	1.01524	0.383773	0.368776	2.64543	0.960924	1.4035	0.0399303	0.977724	2.79803	1.5051	4	4
Medtr1g009640.JCVIMt4.0v1	hypothetical protein MTR_1g009640 [Medicago truncatula]	33.827	12.8286	19.7458	2.63684	1.53919	1.39881	0.040334	0.104793	93.3113	65.1489	4	4
Medtr7g101180.JCVIMt4.0v1	NADPH-dependent diflavin oxidoreductase ATR3-like protein [Medicago truncatula]	0.178873	0.0680742	0.124564	2.62762	1.82983	1.39376	0.0131298	0.0362236	0.493895	0.385276	4	4
Medtr2g033820.JCVIMt4.0v1	WRKY family transcription factor [Medicago truncatula]	3.83369	1.46313	2.09949	2.62019	1.43492	1.38967	0.0146519	0.480862	10.5937	7.12524	4	4
Medtr8g046240.JCVIMt4.0v1	cytochrome P450 family protein [Medicago truncatula]	1.92546	0.735525	0.915614	2.6178	1.24484	1.38835	0.0277382	0.769044	5.32196	3.30228	4	4
Medtr3g088150.JCVIMt4.0v1	NAD-dependent aldehyde dehydrogenase family protein [Medicago truncatula]	318.88	121.912	169.234	2.61565	1.38817	1.38717	0.0413005	0.112446	881.583	582.292	4	4
Medtr5g026620.JCVIMt4.0v1	ubiquinol oxidase 1a [Medicago truncatula]	12.3934	4.76073	8.45684	2.60324	1.77637	1.38031	3.27412e-05	0.0705711	34.3082	26.4352	4	4
Medtr3g058880.JCVIMt4.0v1	disease resistance protein (TIR-NBS-LRR class) [Medicago truncatula]	0.237358	0.0911809	0.155036	2.60316	1.70031	1.38026	0.0361505	0.617132	0.657078	0.492434	4	4
Medtr4g023260.JCVIMt4.0v1	disease resistance protein (TIR-NBS-LRR class), putative [Medicago truncatula]	2.26615	0.874697	1.19816	2.59079	1.3698	1.37339	0.0467845	0.808399	6.2817	4.14572	4	4
Medtr8g072890.JCVIMt4.0v1	structural maintenance of chromosomes protein [Medicago truncatula]	0.775123	0.299738	0.273359	2.586	0.911994	1.37072	0.0375064	0.945007	2.14972	1.14619	4	4
Medtr1g052470.JCVIMt4.0v1	transcription factor bHLH122-like protein [Medicago truncatula]	10.2902	3.98203	4.49149	2.58417	1.12794	1.3697	0.00902011	0.845366	28.5445	16.947	4	4
Medtr3g051770.JCVIMt4.0v1	calmodulin-domain kinase CDPK protein [Medicago truncatula]	8.49712	3.30532	2.97047	2.57074	0.898695	1.36218	0.00692957	0.905303	23.6049	12.5516	4	4
Medtr7g068770.JCVIMt4.0v1	trihelix transcription factor GT-3a, putative [Medicago truncatula]	1.5269	0.593975	0.520752	2.57066	0.876725	1.36214	0.0091933	0.917127	4.24176	2.22945	4	4
Medtr2g076590.JCVIMt4.0v1	epidermis-specific secreted EP1-like glycoprotein [Medicago truncatula]	20.3282	7.95008	12.9633	2.55697	1.63059	1.35444	0.0259618	0.0214513	56.5565	41.8267	4	4
Medtr1g106080.JCVIMt4.0v1	hypothetical protein MTR_1g106080 [Medicago truncatula]	4.51233	1.77866	2.8092	2.53692	1.57939	1.34308	0.0168194	0.675678	12.582	9.17572	4	4
Medtr3g028720.JCVIMt4.0v1	glycoside hydrolase family 1 protein [Medicago truncatula]	6.18282	2.43754	5.29518	2.5365	2.17235	1.34284	0.0371246	0.353429	17.2407	15.4654	4	4
Medtr3g031220.JCVIMt4.0v1	WRKY transcription factor [Medicago truncatula]	11.0826	4.38465	5.80074	2.52759	1.32296	1.33776	0.0407432	0.752805	30.9345	20.3708	4	4
Medtr8g465470.JCVIMt4.0v1	S-locus lectin kinase family protein [Medicago truncatula]	6.06799	2.40412	2.93869	2.524	1.22236	1.33571	0.0142721	0.737546	16.9442	10.6856	4	4
Medtr3g079450.JCVIMt4.0v1	linoleate 13S-lipoxygenase 2-1, related protein [Medicago truncatula]	25.1097	9.96362	10.5888	2.52014	1.06274	1.3335	0.0261027	0.951106	70.1466	41.1047	4	4
Medtr7g023560.JCVIMt4.0v1	C2H2-type zinc finger protein [Medicago truncatula]	9.63368	3.82563	5.49481	2.5182	1.43631	1.33239	0.027113	0.492801	26.9186	18.6409	4	4
Medtr3g023890.JCVIMt4.0v1	cell division control-like protein [Medicago truncatula]	0.480195	0.191374	0.351649	2.5092	1.8375	1.32723	0.0127463	0.650399	1.34314	1.08605	4	4
Medtr1g080810.JCVIMt4.0v1	Chitinase / Hevein / PR-4 / Wheatwin2 [Medicago truncatula]	227.35	90.6254	176.781	2.50868	1.95068	1.32693	0.0133935	0.284464	635.95	534.813	4	4
Medtr1g031780.JCVIMt4.0v1	receptor-like kinase [Medicago truncatula]	16.0725	6.43789	9.84268	2.49655	1.52887	1.31994	0.0234289	0.469157	45.0209	32.5612	4	4
Medtr7g107710.JCVIMt4.0v1	flavin-binding monooxygenase-like protein [Medicago truncatula]	119.352	47.9856	67.3547	2.48723	1.40364	1.31454	0.0190225	0.483395	334.674	230.681	4	4
Medtr4g103730.JCVIMt4.0v1	eukaryotic peptide chain release factor subunit 1-3 [Medicago truncatula]	0.379633	0.153346	0.162759	2.47566	1.06138	1.30781	0.0254071	0.981049	1.06596	0.63221	3	2
Medtr4g100990.JCVIMt4.0v1	eukaryotic aspartyl protease family protein [Medicago truncatula]	3.61873	1.46186	3.50742	2.47543	2.39928	1.30768	0.00501417	0.0969675	10.1612	9.93856	4	4
Medtr3g022930.JCVIMt4.0v1	disease resistance protein (TIR-NBS-LRR class) [Medicago truncatula]	1.66664	0.675368	0.800093	2.46776	1.18468	1.3032	0.00763469	0.831385	4.68403	2.95092	4	4
Medtr2g093010.JCVIMt4.0v1	frigida-LIKE protein [Medicago truncatula]	0.22877	0.0930873	0.0736188	2.45758	0.790857	1.29724	0.0351634	0.860077	0.643714	0.333412	4	4
Medtr5g024640.JCVIMt4.0v1	auxin efflux carrier family protein [Medicago truncatula]	25.8107	10.5333	13.3598	2.45039	1.26834	1.29301	0.016961	0.345095	72.6881	47.7863	4	4
Medtr7g087070.JCVIMt4.0v1	alpha/beta fold hydrolase [Medicago truncatula]	7.2345	2.95789	3.75131	2.44583	1.26824	1.29032	0.0428486	0.687955	20.3848	13.4184	4	4
Medtr1g021820.JCVIMt4.0v1	F-box/FBD-like domain protein [Medicago truncatula]	1.34057	0.549458	0.838263	2.4398	1.52562	1.28676	0.0374355	0.0531704	3.78005	2.77544	4	4
Medtr3g072160.JCVIMt4.0v1	BTB/POZ domain protein [Medicago truncatula]	5.60876	2.30528	1.4244	2.43301	0.617887	1.28274	0.0457798	0.673686	15.8281	7.45935	4	4
Medtr8g022740.JCVIMt4.0v1	phosphoinositide phosphatase SAC4 [Medicago truncatula]	10.3292	4.27362	4.43447	2.41696	1.03764	1.27319	0.0143776	0.950583	29.2055	17.4162	4	4
Medtr5g025010.JCVIMt4.0v1	subtilisin-like serine protease [Medicago truncatula]	4.93512	2.04229	1.72737	2.41647	0.8458	1.2729	0.0101043	0.912338	13.9548	7.53931	4	4
Medtr8g432470.JCVIMt4.0v1	BON1-associated-like protein [Medicago truncatula]	5.57645	2.31031	5.30185	2.41372	2.29487	1.27126	0.0436101	0.00986087	15.7735	15.2243	4	4
Medtr5g066730.JCVIMt4.0v1	BTB/POZ domain plant protein [Medicago truncatula]	229.087	95.5789	165.606	2.39684	1.73266	1.26113	0.0413189	0.237123	649.332	522.369	4	4
Medtr5g034230.JCVIMt4.0v1	DUF1645 family protein [Medicago truncatula]	26.703	11.1747	15.9611	2.3896	1.42833	1.25677	0.0368902	0.471531	75.7552	54.2715	4	4
Medtr1g089500.JCVIMt4.0v1	Rac GTPase activating protein [Medicago truncatula]	27.8973	11.6999	23.1119	2.38441	1.9754	1.25363	0.000116553	0.126269	79.1944	69.6236	4	4
Medtr3g086520.JCVIMt4.0v1	E3 ubiquitin-protein ligase RGLG2-like protein [Medicago truncatula]	36.7973	15.4502	24.4313	2.38166	1.58129	1.25197	0.0270373	0.379014	104.495	79.7632	4	4
Medtr1g022440.JCVIMt4.0v1	dihydroflavonol 4-reductase-like protein [Medicago truncatula]	5.56724	2.34924	2.02811	2.36981	0.863306	1.24477	0.0267033	0.630897	15.833	8.7547	4	4
Medtr4g121435.JCVIMt4.0v1	importin subunit alpha [Medicago truncatula]	2.90301	1.2262	1.88755	2.36749	1.53935	1.24336	0.0188568	0.0357265	8.25842	6.2275	4	4
Medtr1g026870.JCVIMt4.0v1	transcription repressor MYB5 [Medicago truncatula]	10.2971	4.36994	6.78597	2.35635	1.55287	1.23655	0.023789	0.338268	29.3341	22.3118	4	4
Medtr7g072270.JCVIMt4.0v1	LURP-one-like protein [Medicago truncatula]	10.3211	4.38388	7.15513	2.35432	1.63215	1.23531	0.0378728	0.596104	29.4099	23.078	4	4
Medtr7g082530.JCVIMt4.0v1	wall associated kinase-like protein [Medicago truncatula]	6.03878	2.56607	4.88434	2.35331	1.90343	1.23469	0.0172313	0.197544	17.2097	14.9008	4	4
Medtr3g009030.JCVIMt4.0v1	glycoside hydrolase family 5 protein [Medicago truncatula]	58.3627	24.8257	32.1105	2.3509	1.29344	1.23321	0.00587162	0.0629662	166.377	113.872	4	4
Medtr5g012790.JCVIMt4.0v1	electron transporter, putative [Medicago truncatula]	1.99823	0.852522	1.10586	2.3439	1.29716	1.22891	0.033617	0.691625	5.7015	3.91676	4	4
Medtr2g031490.JCVIMt4.0v1	FAD-binding berberine family protein [Medicago truncatula]	95.7766	40.9275	58.3845	2.34015	1.42654	1.2266	0.0119817	0.587904	273.408	198.624	4	4
Medtr1g077030.JCVIMt4.0v1	4,5-DOPA dioxygenase extradiol-like protein [Medicago truncatula]	88.9726	38.0455	54.8675	2.33859	1.44216	1.22564	0.00840505	0.363427	254.036	185.826	4	4
Medtr1g073950.JCVIMt4.0v1	CASP-like protein [Medicago truncatula]	5.44758	2.33255	2.84622	2.33546	1.22022	1.22371	0.0271415	0.504014	15.5603	10.3576	4	4
Medtr1g101810.JCVIMt4.0v1	TCP family transcription factor [Medicago truncatula]	7.82615	3.36134	5.38137	2.32828	1.60096	1.21926	0.00572725	0.217769	22.375	17.4854	4	4
Medtr1g112940.JCVIMt4.0v1	protein phosphatase 2A regulatory B subunit family protein [Medicago truncatula]	21.7784	9.37874	7.47834	2.32211	0.797372	1.21543	0.0435869	0.79782	62.3143	33.7142	4	4
Medtr7g108500.JCVIMt4.0v1	Wee1-like kinase 1-B [Medicago truncatula]	5.0026	2.15466	3.45477	2.32176	1.60339	1.21522	0.0400132	0.403528	14.3145	11.2189	4	4
Medtr4g091850.JCVIMt4.0v1	G-type lectin S-receptor-like Serine/Threonine-kinase [Medicago truncatula]	9.3256	4.01839	6.36688	2.32073	1.58444	1.21458	0.0463263	0.440727	26.688	20.7705	4	4
Medtr1g042730.JCVIMt4.0v1	aldo/keto reductase family oxidoreductase [Medicago truncatula]	2.06385	0.891423	2.58026	2.31523	2.89454	1.21116	0.0467092	0.244172	5.91055	6.94336	4	4
Medtr3g019000.JCVIMt4.0v1	disease resistance protein (CC-NBS-LRR class) family protein [Medicago truncatula]	3.32699	1.43722	1.7791	2.31489	1.23788	1.21094	0.0105318	0.688714	9.52841	6.43262	4	4
Medtr7g007310.JCVIMt4.0v1	alpha/beta hydrolase family protein [Medicago truncatula]	1.86713	0.80731	1.21265	2.31278	1.50208	1.20963	0.00146126	0.520632	5.34888	4.03991	4	4
Medtr3g072800.JCVIMt4.0v1	G-type lectin S-receptor-like Serine/Threonine-kinase [Medicago truncatula]	3.50348	1.51546	1.55467	2.31184	1.02588	1.20904	0.0227678	0.961991	10.0379	6.14026	4	4
Medtr8g039990.JCVIMt4.0v1	inner membrane protease subunit 1 [Medicago truncatula]	0.754504	0.327145	1.15717	2.30633	3.53719	1.2056	0.0342344	0.273752	2.1633	2.96863	4	4
Medtr8g035630.JCVIMt4.0v1	zinc-binding dehydrogenase family oxidoreductase [Medicago truncatula]	5.1888	2.25818	5.34693	2.29778	2.36781	1.20024	0.0333972	0.134233	14.894	15.2102	4	4
Medtr1g084140.JCVIMt4.0v1	solute carrier family 40 protein [Medicago truncatula]	62.0673	27.0419	42.9514	2.29523	1.58833	1.19864	0.0132091	0.0429097	178.218	139.987	4	4
Medtr5g062660.JCVIMt4.0v1	nudix hydrolase-like protein [Medicago truncatula]	4.37478	1.90917	3.39205	2.29146	1.77672	1.19626	0.0379033	0.0710935	12.5679	10.6025	4	4
Medtr4g064230.JCVIMt4.0v1	snRNA activating complex family protein [Medicago truncatula]	1.40619	0.614691	0.83018	2.28764	1.35056	1.19386	0.0495899	0.879801	4.04177	2.88974	4	4
Medtr5g043930.JCVIMt4.0v1	C2H2-type zinc finger protein [Medicago truncatula]	0.123817	0.0541661	0.160312	2.28587	2.95964	1.19274	0.00912302	0.383717	0.355966	0.428956	3	3
Medtr1g022200.JCVIMt4.0v1	F-box protein interaction domain protein [Medicago truncatula]	0.182268	0.0797369	0.0787819	2.28587	0.988024	1.19274	0.00912303	0.99429	0.52401	0.317038	3	3
Medtr5g076920.JCVIMt4.0v1	autophagy protein Apg5 [Medicago truncatula]	1.94079	0.85039	1.26411	2.28223	1.48651	1.19045	0.0299018	0.00878328	5.58236	4.229	4	4
Medtr8g091590.JCVIMt4.0v1	hypothetical protein MTR_8g091590 [Medicago truncatula]	17.7912	7.8194	6.26572	2.27527	0.801305	1.18604	0.034158	0.00928327	51.2212	28.1702	4	4
Medtr1g099810.JCVIMt4.0v1	heavy metal transport/detoxification superfamily protein [Medicago truncatula]	8.86259	3.90218	8.60584	2.27119	2.2054	1.18345	0.0182383	0.419377	25.5295	25.016	4	4
Medtr4g006650.JCVIMt4.0v1	major intrinsic protein (MIP) family transporter [Medicago truncatula]	0.390558	0.172094	0.175906	2.26945	1.02216	1.18234	0.016517	0.989231	1.1253	0.696	4	3
Medtr1g115255.JCVIMt4.0v1	DExH-box splicing factor-binding site protein [Medicago truncatula]	7.43143	3.28042	3.41159	2.26539	1.03999	1.17976	0.0198868	0.963983	21.4237	13.384	4	4
Medtr7g096720.JCVIMt4.0v1	F-box protein [Medicago truncatula]	2.23446	0.988457	1.95266	2.26055	1.97547	1.17668	0.0330538	0.533189	6.44583	5.88224	4	4
Medtr4g104660.JCVIMt4.0v1	cytochrome P450 family 71 protein [Medicago truncatula]	0.197762	0.0875394	0.0359572	2.25911	0.410755	1.17576	0.0212663	0.49041	0.570602	0.246993	4	3
Medtr8g098310.JCVIMt4.0v1	hypothetical protein MTR_8g098310 [Medicago truncatula]	0.335685	0.148591	0.123313	2.25911	0.829882	1.17576	0.0212663	0.629036	0.968552	0.543809	4	4
Medtr2g062270.JCVIMt4.0v1	MFS transporter [Medicago truncatula]	10.151	4.49799	5.04211	2.25677	1.12097	1.17426	0.0394844	0.668994	29.2979	19.0802	4	4
Medtr5g081550.JCVIMt4.0v1	lipase [Medicago truncatula]	3.89374	1.72729	2.13543	2.25424	1.23628	1.17264	0.0492836	0.0969313	11.2421	7.72544	4	4
Medtr1g030580.JCVIMt4.0v1	nodulin MtN21/EamA-like transporter family protein [Medicago truncatula]	524.003	232.621	465.292	2.25261	2.00022	1.17159	0.0110582	0.0533377	1513.25	1395.83	4	4
Medtr5g058090.JCVIMt4.0v1	LRR receptor-like kinase plant-like protein, putative [Medicago truncatula]	2.11505	0.939972	1.4867	2.25012	1.58164	1.17	0.020612	0.633885	6.11004	4.85333	4	4
Medtr2g067980.JCVIMt4.0v1	lectin kinase family protein [Medicago truncatula]	5.91505	2.63071	3.50323	2.24846	1.33167	1.16894	0.0362939	0.699323	17.0915	12.2679	4	4
Medtr7g015780.JCVIMt4.0v1	tyrosine kinase family protein [Medicago truncatula]	5.60011	2.49989	2.28662	2.24015	0.914688	1.16359	0.0263309	0.934078	16.2	9.57301	4	4
Medtr1g050538.JCVIMt4.0v1	hypothetical protein MTR_1g050538 [Medicago truncatula]	9.13907	4.14085	4.52583	2.20705	1.09297	1.14212	0.040197	0.795355	26.5598	17.3334	4	4
Medtr3g010273.JCVIMt4.0v1	outer arm dynein light chain 1 [Medicago truncatula]	1.30681	0.592397	0.775232	2.20598	1.30864	1.14142	0.0158542	0.127127	3.79842	2.73526	4	4
Medtr4g037720.JCVIMt4.0v1	LRR receptor-like kinase family protein [Medicago truncatula]	0.91816	0.416225	0.598118	2.20592	1.43701	1.14138	0.0422583	0.348514	2.66877	2.02869	4	4
Medtr3g015100.JCVIMt4.0v1	alkaline/neutral invertase [Medicago truncatula]	4.86506	2.20787	3.11483	2.20351	1.41079	1.1398	0.0155912	0.478572	14.1459	10.6454	4	4
Medtr8g087940.JCVIMt4.0v1	5'-3' exonuclease family protein [Medicago truncatula]	0.626652	0.284849	0.352699	2.19995	1.2382	1.13747	0.0255858	0.759417	1.823	1.2751	4	4
Medtr7g113540.JCVIMt4.0v1	PPR containing plant-like protein [Medicago truncatula]	1.20691	0.55011	0.72571	2.19394	1.31921	1.13352	0.0495127	0.348792	3.51404	2.55164	4	4
Medtr5g022180.JCVIMt4.0v1	chaperone protein DnaJ 11 [Medicago truncatula]	155.624	71.0298	82.468	2.19097	1.16103	1.13157	0.0113668	0.562622	453.307	306.996	4	4
Medtr1g041285.JCVIMt4.0v1	EF hand calcium-binding family protein [Medicago truncatula]	16.8275	7.68475	5.45548	2.18972	0.70991	1.13075	0.0158369	0.375174	49.0244	26.2805	4	4
Medtr7g115220.JCVIMt4.0v1	Chitinase / Hevein / PR-4 / Wheatwin2 [Medicago truncatula]	164.177	74.9904	123.003	2.1893	1.64025	1.13047	0.00815453	0.0773423	478.334	395.988	4	4
Medtr4g022490.JCVIMt4.0v1	hypothetical protein MTR_4g022490 [Medicago truncatula]	7.69088	3.5179	6.027	2.18622	1.71324	1.12844	0.0381127	0.000906057	22.4176	19.0898	4	4
Medtr4g067040.JCVIMt4.0v1	beta-glucosidase G2 [Medicago truncatula]	6.73609	3.08356	4.99005	2.18452	1.61827	1.12731	0.00553447	0.478922	19.6393	16.1472	4	4
Medtr7g082850.JCVIMt4.0v1	C2H2 type zf-met: zinc-finger protein [Medicago truncatula]	3.69449	1.692	1.9423	2.18351	1.14793	1.12665	0.0207663	0.916653	10.773	7.2686	4	4
Medtr2g081520.JCVIMt4.0v1	S-locus lectin kinase family protein [Medicago truncatula]	4.4683	2.04745	2.20029	2.18238	1.07465	1.1259	0.0333943	0.910952	13.0315	8.49547	4	4
Medtr0286s0040.JCVIMt4.0v1	lipase [Medicago truncatula]	1.11266	0.510292	0.330998	2.18045	0.648644	1.12462	0.0403081	0.728788	3.24591	1.68258	4	4
Medtr4g052460.JCVIMt4.0v1	F-box plant-like protein [Medicago truncatula]	32.7624	15.0422	22.1385	2.17803	1.47176	1.12303	0.0168111	0.352861	95.6093	74.3615	4	4
Medtr4g052000.JCVIMt4.0v1	E2F transcription factor [Medicago truncatula]	22.4625	10.3552	15.9713	2.1692	1.54235	1.11716	0.0202618	0.344004	65.6354	52.6531	4	4
Medtr8g071250.JCVIMt4.0v1	mechanosensitive ion channel family protein [Medicago truncatula]	4.27244	1.97194	3.90785	2.16661	1.98173	1.11544	0.0402131	0.164443	12.4888	11.7596	4	4
Medtr1g073740.JCVIMt4.0v1	cellulose synthase-like protein D3 [Medicago truncatula]	127.321	59.3493	91.4978	2.14527	1.54168	1.10116	0.00945862	0.40545	373.34	301.694	4	4
Medtr7g015770.JCVIMt4.0v1	disease resistance protein (CC-NBS-LRR class) family protein [Medicago truncatula]	3.54698	1.65381	1.78296	2.14473	1.07809	1.1008	0.0337492	0.938999	10.4016	6.87355	4	4
Medtr2g018670.JCVIMt4.0v1	hypothetical protein MTR_2g018670 [Medicago truncatula]	10.2971	4.80828	4.98158	2.14153	1.03604	1.09864	0.0386858	0.903165	30.2107	19.5797	4	4
Medtr8g068110.JCVIMt4.0v1	rhamnogalacturonate lyase B-like protein [Medicago truncatula]	1.63896	0.766215	0.754699	2.13904	0.98497	1.09696	0.042379	0.98597	4.81036	3.04183	4	4
Medtr6g011310.JCVIMt4.0v1	plasma membrane H+-ATPase [Medicago truncatula]	10.5188	4.91836	8.75854	2.13869	1.78079	1.09673	0.0362209	0.278214	30.8744	27.3538	4	4
Medtr4g017640.JCVIMt4.0v1	verticillium wilt resistance-like protein [Medicago truncatula]	1.24014	0.580633	0.772047	2.13583	1.32966	1.0948	0.00600365	0.571686	3.64154	2.70536	4	4
Medtr8g068265.JCVIMt4.0v1	1-deoxy-D-xylulose-5-phosphate synthase [Medicago truncatula]	5.67623	2.66007	4.50677	2.13387	1.69423	1.09347	0.0102649	0.266468	16.6726	14.3337	4	4
Medtr1g484830.JCVIMt4.0v1	plant IF-like protein [Medicago truncatula]	9.83654	4.62334	4.41691	2.12758	0.955349	1.08922	0.00172025	0.947313	28.9198	18.0805	4	4
Medtr4g059370.JCVIMt4.0v1	UDP-glucosyltransferase family protein [Medicago truncatula]	1.9727	0.927823	1.03844	2.12616	1.11923	1.08825	0.0425713	0.873831	5.80106	3.93253	4	4
Medtr6g083000.JCVIMt4.0v1	wall-associated receptor kinase carboxy-terminal protein [Medicago truncatula]	3.67688	1.73892	1.83577	2.11446	1.05569	1.08029	0.0350169	0.912792	10.8316	7.14938	4	4
Medtr8g027920.JCVIMt4.0v1	indole-3-acetic acid-amido synthetase [Medicago truncatula]	11.251	5.34425	6.02878	2.10525	1.12809	1.07399	0.0461381	0.832684	33.1905	22.7461	4	4
Medtr2g437530.JCVIMt4.0v1	DREPP plasma membrane protein [Medicago truncatula]	182.043	86.6919	63.1173	2.09988	0.728065	1.07031	0.0376787	0.78077	537.47	299.618	4	4
Medtr4g044297.JCVIMt4.0v1	plant/F9H3-4 protein [Medicago truncatula]	19.1057	9.10519	14.9415	2.09833	1.64099	1.06924	0.0437533	0.255606	56.4218	48.0934	4	4
Medtr2g089310.JCVIMt4.0v1	B-box type zinc finger protein [Medicago truncatula]	22.6091	10.7855	16.1717	2.09624	1.49939	1.0678	0.0102695	0.279995	66.7893	53.9145	4	4
Medtr5g025580.JCVIMt4.0v1	PPR containing plant-like protein [Medicago truncatula]	0.262744	0.126262	0.24335	2.08095	1.92735	1.05724	0.0323674	0.378202	0.778012	0.739223	4	4
Medtr1g080430.JCVIMt4.0v1	FTSH extracellular protease family protein [Medicago truncatula]	2.52512	1.21846	1.39221	2.07239	1.1426	1.0513	0.0253634	0.857519	7.48716	5.22133	4	4
Medtr1g116100.JCVIMt4.0v1	hypothetical protein MTR_1g116100 [Medicago truncatula]	0.439931	0.213066	0.110491	2.06477	0.518578	1.04598	0.0269151	0.490161	1.30599	0.647115	4	4
Medtr4g076030.JCVIMt4.0v1	Uro-adherence factor A, putative [Medicago truncatula]	8.75915	4.24705	3.38599	2.06241	0.797256	1.04433	0.0425037	0.870987	26.0124	15.2661	4	4
Medtr5g074130.JCVIMt4.0v1	exocyst subunit exo70 family protein [Medicago truncatula]	1.04142	0.505461	0.822613	2.06033	1.62745	1.04287	0.0369411	0.458394	3.09375	2.65615	4	4
Medtr3g023720.JCVIMt4.0v1	soluble N-ethylmaleimide-sensitive factor adaptor protein [Medicago truncatula]	31.0884	15.1183	17.3532	2.05634	1.14783	1.04008	0.0212196	0.835272	92.4133	64.9431	4	4
Medtr5g043450.JCVIMt4.0v1	PPR containing plant-like protein [Medicago truncatula]	0.32466	0.158446	0.116107	2.04903	0.732786	1.03494	0.0249386	0.764031	0.966212	0.549106	4	4
Medtr2g020020.JCVIMt4.0v1	alpha/beta-hydrolase superfamily protein [Medicago truncatula]	29.2307	14.2708	17.7249	2.04829	1.24204	1.03442	0.0189036	0.45193	87.0032	63.9916	4	4
Medtr2g016870.JCVIMt4.0v1	RING/FYVE/PHD-type zinc finger protein [Medicago truncatula]	33.4642	16.3855	23.5335	2.04231	1.43624	1.0302	0.00292314	0.146565	99.6995	79.838	4	4
Medtr8g103500.JCVIMt4.0v1	polyol/monosaccharide transporter 1 [Medicago truncatula]	0.124866	0.0612874	0.110734	2.03738	1.80679	1.02671	0.0234372	0.73783	0.372306	0.344042	4	3
Medtr7g114090.JCVIMt4.0v1	F-box/RNI superfamily protein, putative [Medicago truncatula]	0.14384	0.0706005	0	2.03738	0	1.02671	0.0234372	0.0256403	0.428881	0.141201	4	2
Medtr7g056557.JCVIMt4.0v1	hypothetical protein MTR_3g081510 [Medicago truncatula]	0.1458	0.0715625	0.255625	2.03738	3.57206	1.02671	0.0234372	0.490868	0.434725	0.654376	4	4
Medtr8g062130.JCVIMt4.0v1	disease resistance protein (TIR-NBS-LRR class), putative [Medicago truncatula]	0.692794	0.340833	0.491444	2.03265	1.44189	1.02336	0.0164176	0.694377	2.06725	1.66455	4	4
Medtr1g111540.JCVIMt4.0v1	MFS transporter [Medicago truncatula]	18.7206	9.21148	7.2784	2.03231	0.790145	1.02312	0.0387	0.200217	55.8641	32.9798	4	4
Medtr4g086330.JCVIMt4.0v1	fruit weight 2.2 protein [Medicago truncatula]	30.714	15.1529	17.9823	2.02693	1.18672	1.0193	0.045986	0.581076	91.7337	66.2704	4	4
Medtr3g007240.JCVIMt4.0v1	phospholipid-transporting ATPase-like protein [Medicago truncatula]	5.20707	2.5822	2.96596	2.01653	1.14862	1.01187	0.0353116	0.839482	15.5785	11.0963	4	4
Medtr2g102670.JCVIMt4.0v1	drug resistance transporter-like ABC domain protein [Medicago truncatula]	78.5688	38.9837	53.8151	2.01542	1.38045	1.01108	0.0417624	0.243326	235.105	185.598	4	4
Medtr6g052760.JCVIMt4.0v1	NBS-LRR type disease resistance protein [Medicago truncatula]	1.52441	0.756985	0.612617	2.01379	0.809285	1.00991	0.0403416	0.806513	4.56279	2.7392	4	4
Medtr2g101590.JCVIMt4.0v1	nitrate transporter 1 [Medicago truncatula]	8.57713	4.25998	5.30057	2.01342	1.24427	1.00965	0.00633255	0.122199	25.6742	19.1211	4	4
Medtr6g081060.JCVIMt4.0v1	nucleotide-diphospho-sugar transferase family protein [Medicago truncatula]	3.04654	1.51595	1.3561	2.00966	0.894555	1.00695	0.0136151	0.847228	9.12498	5.74409	4	4
Medtr7g077870.JCVIMt4.0v1	hypothetical protein MTR_7g077870 [Medicago truncatula]	18.5501	9.231	12.0807	2.00954	1.30871	1.00687	0.0295864	0.188267	55.5622	42.6234	4	4
Medtr6g091680.JCVIMt4.0v1	caffeoyl-CoA 3-O-methyltransferase [Medicago truncatula]	287.789	143.235	188.01	2.00921	1.3126	1.00663	0.018249	0.155436	862.047	662.49	4	4
Medtr3g023710.JCVIMt4.0v1	glycoside hydrolase family 79 amino-terminal domain protein [Medicago truncatula]	2.23038	1.11224	1.40064	2.00531	1.2593	1.00383	0.0215643	0.442591	6.68524	5.02575	4	4
Medtr1g040430.JCVIMt4.0v1	ethylene response factor [Medicago truncatula]	316.371	158.142	178.153	2.00055	1.12654	1.00039	0.0467506	0.847068	949.026	672.59	4	4
Medtr6g008210.JCVIMt4.0v1	zinc finger AN1 domain stress-associated protein [Medicago truncatula]	63.1302	31.661	48.1482	1.99394	1.52074	0.995622	0.00447554	0.1796	189.582	159.619	4	4
Medtr7g079040.JCVIMt4.0v1	WRKY family transcription factor [Medicago truncatula]	8.96978	4.50901	6.31635	1.9893	1.40083	0.992262	0.0444976	0.522299	26.9576	21.6507	4	4
Medtr3g069190.JCVIMt4.0v1	2-nitropropane dioxygenase-like protein [Medicago truncatula]	75.1538	37.8393	52.2045	1.98613	1.37964	0.98996	0.0315305	0.0718831	225.986	180.088	4	4
Medtr3g081150.JCVIMt4.0v1	cysteine proteinase superfamily protein [Medicago truncatula]	17.0929	8.62581	9.62762	1.9816	1.11614	0.986663	0.00114686	0.780839	51.4374	36.5069	4	4
Medtr5g095740.JCVIMt4.0v1	nuclear transcription factor Y protein [Medicago truncatula]	133.827	67.5584	116.721	1.98091	1.72771	0.986163	0.0204188	0.35728	402.771	368.56	4	4
Medtr1g027040.JCVIMt4.0v1	receptor-like kinase [Medicago truncatula]	9.36884	4.74223	5.97488	1.97562	1.25993	0.982304	0.022468	0.789647	28.2221	21.4342	4	4
Medtr0039s0080.JCVIMt4.0v1	MATE efflux family protein [Medicago truncatula]	0.967034	0.490077	0.594169	1.97323	1.2124	0.980559	0.0447284	0.659133	2.91422	2.16849	4	4
Medtr2g014820.JCVIMt4.0v1	NB-ARC domain disease resistance protein [Medicago truncatula]	0.445636	0.226297	0.209125	1.96925	0.924118	0.977649	0.0211227	0.783599	1.34387	0.870844	4	4
Medtr7g083870.JCVIMt4.0v1	short-chain dehydrogenase/reductase [Medicago truncatula]	179.835	91.4445	116.81	1.96661	1.27739	0.975708	0.00480711	0.126455	542.56	416.51	4	4
Medtr2g017590.JCVIMt4.0v1	major intrinsic protein (MIP) family transporter [Medicago truncatula]	13.1431	6.69254	8.62475	1.96385	1.28871	0.973681	0.0188526	0.182341	39.6713	30.6346	4	4
Medtr5g059140.JCVIMt4.0v1	flavonol synthase/flavanone 3-hydroxylase [Medicago truncatula]	1.93512	0.986907	0.963629	1.96079	0.976413	0.971439	0.00902512	0.943513	5.84406	3.90107	4	4
Medtr4g056030.JCVIMt4.0v1	F-box/RNI/FBD-like domain protein [Medicago truncatula]	0.0693233	0.0353788	0.017556	1.95946	0.496229	0.970457	0.012448	0.793244	0.209404	0.105869	3	2
Medtr2g078610.JCVIMt4.0v1	peroxidase family protein [Medicago truncatula]	0.0848506	0.043303	0.0212001	1.95946	0.489577	0.970457	0.012448	0.5	0.256307	0.129006	3	2
Medtr4g027440.JCVIMt4.0v1	Cys2/His2 zinc-finger transcription factor [Medicago truncatula]	0.0989696	0.0505086	0.0250638	1.95946	0.496229	0.970457	0.012448	0.793244	0.298956	0.151145	3	2
Medtr4g073070.JCVIMt4.0v1	zinc finger, C3HC4 type (RING finger) protein [Medicago truncatula]	0.129872	0.0662792	0.0657794	1.95946	0.992459	0.970457	0.012448	0.997591	0.392301	0.264117	3	2
Medtr7g030020.JCVIMt4.0v1	pyridoxamine 5'-phosphate oxidase family protein [Medicago truncatula]	10.1295	5.1932	5.14657	1.95054	0.991022	0.963875	0.0395315	0.959809	30.6455	20.6795	4	4
Medtr8g076290.JCVIMt4.0v1	cytochrome P450 family monooxygenase [Medicago truncatula]	5.47895	2.81716	3.25374	1.94485	1.15497	0.959656	0.0214301	0.661624	16.5922	12.1418	4	4
Medtr3g072110.JCVIMt4.0v1	transmembrane amino acid transporter family protein [Medicago truncatula]	38.1163	19.6369	24.2027	1.94106	1.23251	0.956841	0.0425779	0.531781	115.506	87.6791	4	4
Medtr7g075640.JCVIMt4.0v1	hypothetical protein MTR_7g075640 [Medicago truncatula]	5.31044	2.73713	3.15944	1.94015	1.15429	0.956168	0.0246054	0.906547	16.0951	11.7931	4	4
Medtr5g041930.JCVIMt4.0v1	YGL010w-like protein [Medicago truncatula]	11.2553	5.80299	6.7349	1.93957	1.16059	0.95574	0.00901698	0.136754	34.1166	25.0758	4	4
Medtr1g067000.JCVIMt4.0v1	myb transcription factor [Medicago truncatula]	27.3503	14.1194	24.8773	1.93708	1.76193	0.953881	0.000502506	0.239087	82.9393	77.9934	4	4
Medtr8g103060.JCVIMt4.0v1	NADPH:adrenodoxin oxidoreductase [Medicago truncatula]	2.59396	1.34312	1.99764	1.9313	1.48731	0.94957	0.0171565	0.532016	7.87417	6.68152	4	4
Medtr1g078030.JCVIMt4.0v1	mammalian STARD2 lipid-binding START domain protein [Medicago truncatula]	964.817	501.154	857.09	1.92519	1.71023	0.945	0.00448363	0.271678	2931.94	2716.49	4	4
Medtr2g100590.JCVIMt4.0v1	F-box/RNI/FBD-like domain protein [Medicago truncatula]	4.61473	2.40046	3.20705	1.92243	1.33601	0.942932	0.0096549	0.243599	14.0304	11.215	4	4
Medtr2g105330.JCVIMt4.0v1	shikimate/quinate hydroxycinnamoyltransferase [Medicago truncatula]	0.523282	0.272989	0.545524	1.91686	1.99834	0.938747	0.0180738	0.135913	1.59254	1.63703	4	4
Medtr7g076900.JCVIMt4.0v1	calcium-dependent lipid-binding (CaLB domain) family protein [Medicago truncatula]	36.3367	18.9973	26.3018	1.91272	1.3845	0.935628	0.0248269	0.462386	110.668	90.5982	4	4
Medtr6g008500.JCVIMt4.0v1	cytochrome P450 family 82 protein [Medicago truncatula]	106.762	55.8523	59.7207	1.91151	1.06926	0.934711	0.0135617	0.910027	325.229	231.146	4	4
Medtr5g013070.JCVIMt4.0v1	malectin/receptor-like kinase family protein [Medicago truncatula]	0.684183	0.358835	0.517746	1.90668	1.44285	0.931059	0.0199312	0.514259	2.08604	1.75316	4	4
Medtr6g022180.JCVIMt4.0v1	cystinosin-like protein [Medicago truncatula]	2.64029	1.38606	1.8769	1.90489	1.35412	0.92971	0.0400374	0.083439	8.0527	6.52591	4	4
Medtr5g065350.JCVIMt4.0v1	hypothetical protein MTR_5g065350 [Medicago truncatula]	8.01747	4.21191	2.75408	1.90352	0.653881	0.928673	0.023073	0.781734	24.4587	13.932	4	4
Medtr1g013800.JCVIMt4.0v1	actin-binding FH2 (formin 2) family protein [Medicago truncatula]	0.109703	0.057836	0.0786812	1.89679	1.36042	0.923563	0.0182744	0.341695	0.335078	0.273034	4	4
Medtr1g054990.JCVIMt4.0v1	hypothetical protein MTR_1g054990 [Medicago truncatula]	39.062	20.6133	28.6053	1.89499	1.38771	0.92219	0.0422857	0.0689424	119.351	98.4372	4	4
Medtr3g082440.JCVIMt4.0v1	endo-1,4-beta-glucanase [Medicago truncatula]	1.07101	0.565709	1.07847	1.89322	1.9064	0.920839	0.00967293	0.174163	3.27344	3.28836	4	4
Medtr1g056550.JCVIMt4.0v1	syntaxin of plants 122 protein [Medicago truncatula]	45.4583	24.0229	40.3986	1.89229	1.68167	0.920134	0.0202725	0.303045	138.962	128.843	4	4
Medtr5g018260.JCVIMt4.0v1	Myb/SANT-like DNA-binding domain protein [Medicago truncatula]	2.81226	1.48682	1.53943	1.89146	1.03539	0.919502	0.0153867	0.372603	8.59817	6.05251	4	4
Medtr1g090770.JCVIMt4.0v1	.	11.8097	6.24489	6.17182	1.8911	0.988299	0.919227	0.0148089	0.946205	36.1092	24.8334	4	4
Medtr1g090060.JCVIMt4.0v1	glutathione S-transferase, amino-terminal domain protein [Medicago truncatula]	588.892	312.367	351.508	1.88526	1.1253	0.91476	0.0223849	0.0543879	1802.52	1327.75	4	4
Medtr1g108840.JCVIMt4.0v1	MATE efflux family protein [Medicago truncatula]	13.0592	6.93905	9.96674	1.88199	1.43633	0.912259	0.024852	0.269894	39.9966	33.8116	4	4
Medtr3g096700.JCVIMt4.0v1	ribonuclease III domain protein [Medicago truncatula]	6.49678	3.46699	4.44517	1.8739	1.28214	0.906043	0.00057223	0.541685	19.9275	15.8243	4	4
Medtr7g088825.JCVIMt4.0v1	peptide/nitrate transporter [Medicago truncatula]	63.1715	33.737	24.1669	1.87247	0.716332	0.904939	0.0393379	0.73492	193.817	115.808	4	4
Medtr2g086530.JCVIMt4.0v1	glycoside hydrolase family 17 protein [Medicago truncatula]	19.2344	10.2864	8.57981	1.86989	0.834095	0.902954	0.0416904	0.659347	59.0415	37.7323	4	4
Medtr8g005880.JCVIMt4.0v1	hypothetical protein MTR_8g005880 [Medicago truncatula]	2.45134	1.31362	1.69271	1.8661	1.28859	0.900027	0.00346211	0.393151	7.52992	6.01266	4	4
Medtr3g072390.JCVIMt4.0v1	adenine nucleotide alpha hydrolase superfamily protein [Medicago truncatula]	12.9963	6.97713	9.59046	1.86271	1.37456	0.8974	0.0367036	0.398653	39.9469	33.1352	4	4
Medtr7g077690.JCVIMt4.0v1	RHO guanyl-nucleotide exchange factor [Medicago truncatula]	1.15982	0.624527	0.617411	1.85711	0.988607	0.893062	0.0245757	0.981266	3.56869	2.48388	4	4
Medtr5g024300.JCVIMt4.0v1	transmembrane amino acid transporter family protein [Medicago truncatula]	19.4728	10.498	9.75951	1.85491	0.929659	0.891351	0.0453407	0.73387	59.9415	40.5149	4	4
Medtr1g027050.JCVIMt4.0v1	stress-induced receptor-like kinase [Medicago truncatula]	1.65733	0.897582	0.883779	1.84644	0.984622	0.884745	0.00317344	0.98051	5.10982	3.56272	4	4
Medtr2g069470.JCVIMt4.0v1	ribosome silencing factor [Medicago truncatula]	29.8936	16.2816	16.4686	1.83603	1.01149	0.87659	0.0378072	0.970652	92.3504	65.5005	4	4
Medtr8g076680.JCVIMt4.0v1	epoxide hydrolase [Medicago truncatula]	28.1142	15.325	20.3453	1.83453	1.32759	0.875414	0.0387269	0.158876	86.8783	71.3405	4	4
Medtr4g119410.JCVIMt4.0v1	2OG-Fe(II) oxygenase family oxidoreductase [Medicago truncatula]	43.9579	23.9662	26.5722	1.83416	1.10874	0.875123	0.0490292	0.747887	135.848	101.077	4	4
Medtr3g012080.JCVIMt4.0v1	disease resistance protein (CC-NBS-LRR class) family protein, putative [Medicago truncatula]	1.91834	1.04735	1.12173	1.83162	1.07102	0.873116	0.0400481	0.783703	5.93137	4.33815	4	4
Medtr2g461560.JCVIMt4.0v1	DEAD-box ATP-dependent RNA helicase, putative [Medicago truncatula]	0.476279	0.260468	0.312212	1.82855	1.19866	0.870701	0.0201804	0.900363	1.47349	1.14536	4	4
Medtr8g093100.JCVIMt4.0v1	tonsoku-like protein [Medicago truncatula]	2.75177	1.50799	1.87279	1.82479	1.24191	0.867732	0.0161484	0.154443	8.51952	6.76157	4	4
Medtr7g062140.JCVIMt4.0v1	NAD(P)-binding rossmann-fold protein [Medicago truncatula]	47.6897	26.1853	37.4829	1.82124	1.43145	0.864921	0.00441642	0.455587	147.75	127.336	4	4
Medtr1g115400.JCVIMt4.0v1	F-box plant-like protein [Medicago truncatula]	10.7197	5.89128	7.07022	1.8196	1.20012	0.863618	0.00184954	0.445806	33.2221	25.923	4	4
Medtr3g046880.JCVIMt4.0v1	GDSL esterase/lipase plant-like protein [Medicago truncatula]	1.13895	0.626027	0.554997	1.81934	0.886539	0.863414	0.0246897	0.909632	3.52996	2.36205	4	4
Medtr4g129650.JCVIMt4.0v1	nodulin MtN21/EamA-like transporter family protein [Medicago truncatula]	67.9072	37.5167	39.9735	1.81005	1.06548	0.856031	0.0356272	0.624886	210.848	154.98	4	4
Medtr2g099140.JCVIMt4.0v1	transmembrane protein, putative [Medicago truncatula]	0.670271	0.371912	0.269627	1.80223	0.724975	0.849782	0.0399489	0.613712	2.08437	1.28308	4	4
Medtr2g078070.JCVIMt4.0v1	NBS-LRR type disease resistance protein [Medicago truncatula]	1.06926	0.593852	0.684525	1.80055	1.15269	0.848435	0.0329039	0.916118	3.32622	2.55675	4	4
Medtr3g116830.JCVIMt4.0v1	adenine nucleotide alpha hydrolase superfamily protein [Medicago truncatula]	54.1376	30.1988	29.2885	1.79271	0.969857	0.842141	0.0497057	0.93885	168.673	118.974	4	4
Medtr8g066860.JCVIMt4.0v1	.	4.27381	2.39445	2.88188	1.78488	1.20356	0.835827	0.0141545	0.663743	13.3365	10.5527	4	4
Medtr2g090770.JCVIMt4.0v1	proteophosphoglycan-like protein, putative [Medicago truncatula]	13.7133	7.69939	8.09383	1.78109	1.05123	0.83276	0.0479208	0.756375	42.8254	31.5864	4	4
Medtr5g038620.JCVIMt4.0v1	IQ calmodulin-binding motif protein [Medicago truncatula]	1.61623	0.909805	0.919198	1.77645	1.01032	0.829	0.0355768	0.992889	5.05206	3.65801	4	4
Medtr1g103160.JCVIMt4.0v1	kinase interacting (KIP1-like) family protein [Medicago truncatula]	2.36235	1.33021	0.72743	1.77592	0.546855	0.82857	0.0370263	0.568856	7.3851	4.11527	4	4
Medtr5g076850.JCVIMt4.0v1	NAC transcription factor-like protein [Medicago truncatula]	0.960995	0.541206	0.41497	1.77566	0.766751	0.828351	0.0298974	0.518282	3.0044	1.91235	4	4
Medtr1g086350.JCVIMt4.0v1	protein phosphatase 2C-like protein [Medicago truncatula]	25.3504	14.3196	25.1575	1.77033	1.75686	0.824016	0.0112099	0.354494	79.34	78.9543	4	4
Medtr7g112410.JCVIMt4.0v1	poxvirus Ag35 surface protein [Medicago truncatula]	2.88988	1.63518	1.69229	1.76731	1.03492	0.821559	0.00340923	0.95747	9.05013	6.65495	4	4
Medtr4g125000.JCVIMt4.0v1	ubiquinone biosynthesis protein COQ9 [Medicago truncatula]	41.4312	23.4833	29.7616	1.76428	1.26735	0.819082	0.0433222	0.418299	129.829	106.49	4	4
Medtr5g073460.JCVIMt4.0v1	exocyst subunit exo70 family protein [Medicago truncatula]	6.42467	3.64375	5.36098	1.7632	1.47128	0.8182	0.0284752	0.25703	20.1368	18.0095	4	4
Medtr8g075780.JCVIMt4.0v1	chaperone DnaJ domain protein [Medicago truncatula]	266.159	151.159	188.351	1.76079	1.24605	0.816226	0.0289174	0.754267	834.636	679.019	4	4
Medtr4g095450.JCVIMt4.0v1	class III peroxidase [Medicago truncatula]	1347.04	768.251	734.674	1.75339	0.956293	0.810144	0.0431086	0.93561	4230.58	3005.85	4	4
Medtr1g105050.JCVIMt4.0v1	chromatin remodeling factor, putative [Medicago truncatula]	1.35269	0.771561	0.616728	1.75318	0.799325	0.809976	0.0112299	0.742223	4.2485	2.77658	4	4
Medtr3g077080.JCVIMt4.0v1	copper amine oxidase, enzyme domain protein [Medicago truncatula]	34.0306	19.4309	19.1996	1.75137	0.988096	0.808481	0.00865747	0.898425	106.923	77.2608	4	4
Medtr4g068220.JCVIMt4.0v1	transmembrane protein, putative [Medicago truncatula]	37.4275	21.3927	30.8962	1.74954	1.44424	0.806979	0.0116678	0.0608604	117.64	104.578	4	4
Medtr5g014370.JCVIMt4.0v1	hypothetical protein MTR_5g014370 [Medicago truncatula]	7.26989	4.16478	4.23517	1.74557	1.0169	0.803695	0.0411374	0.806362	22.8693	16.7999	4	4
Medtr3g096310.JCVIMt4.0v1	GDP-mannose transporter GONST1 [Medicago truncatula]	15.9126	9.13673	7.95632	1.74161	0.870806	0.800418	0.0420367	0.352831	50.0986	34.1861	4	4
Medtr4g124000.JCVIMt4.0v1	ABC transporter B family protein [Medicago truncatula]	1.58079	0.909309	0.96678	1.73845	1.0632	0.797804	0.0187178	0.381065	4.9802	3.75218	4	4
Medtr3g101400.JCVIMt4.0v1	patatin-like phospholipase [Medicago truncatula]	4.49461	2.58667	3.48113	1.7376	1.34579	0.797099	0.0453614	0.628815	14.1626	12.1356	4	4
Medtr7g055857.JCVIMt4.0v1	ethylene response factor [Medicago truncatula]	2.66035	1.53254	2.35376	1.73591	1.53586	0.795692	0.00728136	0.609455	8.38577	7.77259	4	4
Medtr4g124560.JCVIMt4.0v1	DNA repair RAD51-like protein [Medicago truncatula]	2.21952	1.28291	1.98767	1.73007	1.54934	0.790827	0.049482	0.139162	7.00485	6.54115	4	4
Medtr6g083920.JCVIMt4.0v1	DUF1639 family protein [Medicago truncatula]	1.95072	1.13325	1.37098	1.72135	1.20978	0.783542	0.0328822	0.170531	6.16793	5.00845	4	4
Medtr3g435480.JCVIMt4.0v1	DOF-type zinc finger DNA-binding family protein [Medicago truncatula]	8.68504	5.04713	6.04054	1.72079	1.19683	0.783068	0.00697533	0.813427	27.4643	22.1753	4	4
Medtr2g438760.JCVIMt4.0v1	ankyrin repeat plant-like protein [Medicago truncatula]	0.401152	0.233619	0.420225	1.71712	1.79876	0.779988	0.0265987	0.198196	1.26954	1.30769	4	4
Medtr1g079830.JCVIMt4.0v1	unknown [Medicago truncatula]	27.2789	15.8873	16.4718	1.71703	1.03679	0.779912	0.0409712	0.589779	86.3325	64.7182	4	4
Medtr2g042370.JCVIMt4.0v1	adipocyte plasma membrane-associated-like protein [Medicago truncatula]	4.38462	2.58327	4.28276	1.69731	1.65788	0.763251	0.00437193	0.0728651	13.9358	13.7321	4	4
Medtr2g017810.JCVIMt4.0v1	NLI interacting factor-like phosphatase [Medicago truncatula]	1.73232	1.02329	0.99143	1.6929	0.968869	0.759493	0.00851483	0.967051	5.51121	4.02943	4	4
Medtr7g056153.JCVIMt4.0v1	cell division control-like protein [Medicago truncatula]	4.33977	2.57449	3.1012	1.68569	1.20459	0.753335	0.0487773	0.202399	13.8285	11.3514	4	4
Medtr6g015910.JCVIMt4.0v1	cytochrome P450 family protein [Medicago truncatula]	10.6189	6.31315	6.45967	1.68203	1.02321	0.750206	0.0493405	0.469543	33.8642	25.5457	4	4
Medtr3g114090.JCVIMt4.0v1	GDSL-like lipase/acylhydrolase [Medicago truncatula]	1.29201	0.768172	0.706235	1.68193	0.91937	0.750115	0.0315123	0.847585	4.12036	2.94881	4	4
Medtr4g082355.JCVIMt4.0v1	transmembrane protein, putative [Medicago truncatula]	2.31382	1.37572	2.42793	1.6819	1.76485	0.750095	0.0340032	0.226447	7.37908	7.6073	4	4
Medtr4g120400.JCVIMt4.0v1	hypothetical protein MTR_4g120400 [Medicago truncatula]	82.1717	48.9811	55.6723	1.67762	1.13661	0.746416	0.0439827	0.165306	262.306	209.307	4	4
Medtr2g099465.JCVIMt4.0v1	class I chitinase [Medicago truncatula]	32.8715	19.6074	19.784	1.67649	1.00901	0.745442	0.0208868	0.956627	104.958	78.7826	4	4
Medtr4g085110.JCVIMt4.0v1	pentatricopeptide (PPR) repeat protein [Medicago truncatula]	0.227674	0.135871	0.137494	1.67566	1.01194	0.744725	0.0300331	0.979766	0.72709	0.54673	4	4
Medtr5g072780.JCVIMt4.0v1	CCT motif protein [Medicago truncatula]	0.400652	0.239102	0.16076	1.67566	0.672349	0.744725	0.0300331	0.0695115	1.27951	0.799724	4	4
Medtr3g101900.JCVIMt4.0v1	HXXXD-type acyl-transferase family protein [Medicago truncatula]	54.1481	32.368	40.0665	1.67289	1.23784	0.742342	0.0338249	0.193515	173.032	144.869	4	4
Medtr5g090880.JCVIMt4.0v1	HXXXD-type acyl-transferase family protein [Medicago truncatula]	4.049	2.42739	3.81816	1.66804	1.57295	0.738155	0.0324687	0.380179	12.9528	12.4911	4	4
Medtr8g075340.JCVIMt4.0v1	osmosensor histidine kinase [Medicago truncatula]	1.21416	0.7315	0.575975	1.65983	0.787389	0.731034	0.0250795	0.824652	3.89133	2.61495	4	4
[truncated: 677 more rows]

## Sheet:  sig diff in PA vs control 
name	Description	Mean			Fold change		log2FC		sum of FPKMs		FPKM threshold
[truncated: 755 more rows]

## Sheet: shared CuvsC and PAvsC
name	Description	Mean			Fold change		p-value, paired t-test		sum of FPKMs		FPKM threshold
[truncated: 111 more rows]
