# Supplementary material for: Exogenous proanthocyanidins improve tolerance of Cu-toxicity by amelioration of oxidative damage and re-programming of gene expression in Medicago sativa
Source: PLoS One. 2021 Oct 26;16(10):e0259100. doi: 10.1371/journal.pone.0259100 (PMC8547628; doi:10.1371/journal.pone.0259100)
Supplement: S3 Table — (XLSX) [file pone.0259100.s009.xlsx]

## Sheet: Sheet1
		sheet	data description
		all cell_wall related	expression value of all genes with cell wall associated GO term for biological processes
		Cu vs Control	genes that so p- value < 0.05 for t test comparing Copper to control
		Pa vs control	genes that so p- value < 0.05 for t test comparing PA to control

## Sheet: All cell_wall related
name	Description	Biological processes	Mean			Fold change		p-value, paired t-test		sum of FPKMs		FPKM threshold
			Cu	Control	PA	CU/control	PA/Control	Cu/control	PA/control	CU and control	PA and control	CU/control	PA/Control
Medtr0011s0020.JCVIMt4.0v1	cellulose synthase-like protein [Medicago truncatula]	GO:0071555|cell wall organization;GO:0030244|cellulose biosynthetic process;GO:0009833|plant-type primary cell wall biogenesis;	8.56953	10.1684	9.37701	0.842757	0.922168	0.138637	0.849219	37.476	39.0909	4	4
Medtr0034s0170.JCVIMt4.0v1	trehalose-6-phosphate synthase [Medicago truncatula]	GO:0051301|cell division;GO:0016311|dephosphorylation;GO:0009793|embryo development ending in seed dormancy;GO:0009832|plant-type cell wall biogenesis;GO:0010182|sugar mediated signaling pathway;GO:0005992|trehalose biosynthetic process;GO:0005991|trehalose metabolic process;GO:0070413|trehalose metabolism in response to stress;	2.10055	3.46175	3.32142	0.606789	0.959464	0.500479	0.93543	11.1246	13.5663	4	4
Medtr0036s0140.JCVIMt4.0v1	plant invertase/pectin methylesterase inhibitor [Medicago truncatula]	GO:0042545|cell wall modification;GO:0045490|pectin catabolic process;	12.1771	8.57797	9.44378	1.41958	1.10093	0.502859	0.865428	41.5101	36.0435	4	4
Medtr0036s0320.JCVIMt4.0v1	hypothetical protein MTR_0036s0320 [Medicago truncatula]	GO:0042546|cell wall biogenesis;GO:0071555|cell wall organization;GO:0010087|phloem or xylem histogenesis;GO:0010411|xyloglucan metabolic process;	0.680854	0.640844	0.585106	1.06243	0.913023	0.881371	0.871975	2.6434	2.4519	4	4
Medtr0040s0140.JCVIMt4.0v1	expansin A20 [Medicago truncatula]	GO:0009664|plant-type cell wall organization;GO:0080167|response to karrikin;GO:0006949|syncytium formation;	1.92961	0.999316	0.960167	1.93093	0.960824	0.507089	0.762617	5.85784	3.91897	4	4
Medtr0041s0030.JCVIMt4.0v1	EIN2-like protein, nramp transporter [Medicago truncatula]	GO:0009926|auxin polar transport;GO:0009734|auxin-activated signaling pathway;GO:0051301|cell division;GO:0071281|cellular response to iron ion;GO:0009736|cytokinin-activated signaling pathway;GO:0052544|defense response by callose deposition in cell wall;GO:0042742|defense response to bacterium;GO:0050832|defense response to fungus;GO:0001736|establishment of planar polarity;GO:0009873|ethylene-…	24.1652	20.3191	20.1236	1.18929	0.990376	0.684116	0.986019	88.9687	80.8854	4	4
Medtr0118s0070.JCVIMt4.0v1	expansin-like protein B1 [Medicago truncatula]	GO:0009828|plant-type cell wall loosening;GO:0019953|sexual reproduction;GO:0009826|unidimensional cell growth;	0.453514	0.190898	0.747673	2.37569	3.91661	0.753641	0.5	1.28882	1.87714	2	2
Medtr0121s0010.JCVIMt4.0v1	transmembrane protein, putative [Medicago truncatula]	GO:0052324|plant-type cell wall cellulose biosynthetic process;GO:2001009|regulation of plant-type cell wall cellulose biosynthetic process;	17.2973	20.2204	17.0875	0.855439	0.845065	0.683984	0.728619	75.0354	74.6159	4	4
Medtr0122s0020.JCVIMt4.0v1	expansin-like protein B1 [Medicago truncatula]	GO:0071555|cell wall organization;GO:0019953|sexual reproduction;GO:0006949|syncytium formation;	1.52658	8.35728	1.58271	0.182665	0.189381	0.111606	0.0329898	19.7677	19.88	4	4
Medtr0136s0010.JCVIMt4.0v1	Pmr5/Cas1p GDSL/SGNH-like acyl-esterase family protein [Medicago truncatula]	GO:0030244|cellulose biosynthetic process;GO:0045489|pectin biosynthetic process;GO:0009827|plant-type cell wall modification;	1.2032	1.46725	0.751642	0.820032	0.512278	0.799598	0.634821	5.3409	4.43779	4	4
Medtr0279s0030.JCVIMt4.0v1	ion channel protein [Medicago truncatula]	GO:0005975|carbohydrate metabolic process;GO:0071555|cell wall organization;	0.00905754	0	0	#DIV/0!	#DIV/0!	0.5	#DIV/0!	0.0181151	0	1	0
Medtr0458s0010.JCVIMt4.0v1	pectinesterase/pectinesterase inhibitor [Medicago truncatula]	GO:0042545|cell wall modification;GO:0045490|pectin catabolic process;	0	0.015325	0	0	0	0.5	0.5	0.0306501	0.0306501	1	1
Medtr0618s0020.JCVIMt4.0v1	pectinesterase [Medicago truncatula]	GO:0042545|cell wall modification;GO:0045490|pectin catabolic process;	0.171749	0.193261	0.0381419	0.888693	0.19736	0.786713	0.417069	0.73002	0.462805	4	3
Medtr1g006600.JCVIMt4.0v1	exostosin family protein [Medicago truncatula]	GO:0071555|cell wall organization;	4.50415	2.32248	1.93709	1.93937	0.834062	0.0938791	0.724783	13.6533	8.51914	4	4
Medtr1g008140.JCVIMt4.0v1	pectinesterase/pectinesterase inhibitor [Medicago truncatula]	GO:0042545|cell wall modification;GO:0045490|pectin catabolic process;	36.3444	52.6676	48.3126	0.690072	0.917312	0.412238	0.809623	178.024	201.96	4	4
Medtr1g015530.JCVIMt4.0v1	LRR receptor-like kinase family protein [Medicago truncatula]	GO:0070370|cellular heat acclimation;GO:0042742|defense response to bacterium;GO:0050832|defense response to fungus;GO:0048281|inflorescence morphogenesis;GO:0009965|leaf morphogenesis;GO:0009664|plant-type cell wall organization;GO:0009944|polarity specification of adaxial/abaxial axis;GO:0030155|regulation of cell adhesion;GO:0051302|regulation of cell division;GO:0001558|regulation of cell gro…	11.0717	11.2786	11.0124	0.981659	0.976398	0.972793	0.971429	44.7007	44.582	4	4
Medtr1g018940.JCVIMt4.0v1	chromosome-associated kinesin KIF4A-like protein [Medicago truncatula]	GO:0071555|cell wall organization;GO:0007018|microtubule-based movement;	2.82707	2.34847	1.82564	1.20379	0.777376	0.802428	0.795064	10.3511	8.34821	4	4
Medtr1g019270.JCVIMt4.0v1	triacylglycerol lipase-like protein [Medicago truncatula]	GO:0016998|cell wall macromolecule catabolic process;GO:0006629|lipid metabolic process;GO:0045490|pectin catabolic process;GO:0045493|xylan catabolic process;	1.96095	1.43629	1.39317	1.36529	0.969976	0.482557	0.970039	6.79447	5.65891	4	4
Medtr1g019540.JCVIMt4.0v1	UDP-glucuronate:xylan alpha-glucuronosyltransferase [Medicago truncatula]	GO:0071555|cell wall organization;GO:0010417|glucuronoxylan biosynthetic process;GO:0009834|plant-type secondary cell wall biogenesis;GO:0045492|xylan biosynthetic process;	0.769544	1.88342	0.87476	0.408588	0.464452	0.608155	0.561416	5.30594	5.51637	4	4
Medtr1g021855.JCVIMt4.0v1	CAZy family GT8 glycosyltransferase [Medicago truncatula]	GO:0071555|cell wall organization;GO:0045489|pectin biosynthetic process;GO:0000271|polysaccharide biosynthetic process;	8.28798	12.7698	9.16512	0.649029	0.717718	0.37409	0.300832	42.1156	43.8699	4	4
Medtr1g022025.JCVIMt4.0v1	nucleotide-diphospho-sugar transferase family protein [Medicago truncatula]	GO:0071555|cell wall organization;GO:0080147|root hair cell development;	79.6104	93.312	73.223	0.853164	0.784712	0.255638	0.389041	345.845	333.07	4	4
Medtr1g022160.JCVIMt4.0v1	glucan endo-1,3-beta-glucosidase-like protein [Medicago truncatula]	GO:0005975|carbohydrate metabolic process;GO:0071555|cell wall organization;	23.4678	50.821	29.0889	0.461774	0.572379	0.0965772	0.0264973	148.578	159.82	4	4
Medtr1g023180.JCVIMt4.0v1	auxin-induced 5NG4-like protein [Medicago truncatula]	GO:0009851|auxin biosynthetic process;GO:0010315|auxin efflux;GO:0009734|auxin-activated signaling pathway;GO:0071555|cell wall organization;GO:0008652|cellular amino acid biosynthetic process;GO:0006952|defense response;GO:0009834|plant-type secondary cell wall biogenesis;GO:0090355|positive regulation of auxin metabolic process;GO:0090358|positive regulation of tryptophan metabolic process;GO:0…	2.25074	21.2567	4.4321	0.105884	0.208504	0.117945	0.093238	47.0148	51.3775	4	4
Medtr1g023700.JCVIMt4.0v1	cytochrome P450 family 71 protein [Medicago truncatula]	GO:0048830|adventitious root development;GO:0052544|defense response by callose deposition in cell wall;GO:0042742|defense response to bacterium;GO:0009759|indole glucosinolate biosynthetic process;GO:0009684|indoleacetic acid biosynthetic process;GO:0009682|induced systemic resistance;GO:0040008|regulation of growth;GO:0010114|response to red light;GO:0009641|shade avoidance;GO:0000162|tryptopha…	11.9994	3.87859	4.57911	3.09376	1.18061	0.0228876	0.845282	31.756	16.9154	4	4
Medtr1g023720.JCVIMt4.0v1	cytochrome P450 family 71 protein [Medicago truncatula]	GO:0048830|adventitious root development;GO:0052544|defense response by callose deposition in cell wall;GO:0042742|defense response to bacterium;GO:0009759|indole glucosinolate biosynthetic process;GO:0009684|indoleacetic acid biosynthetic process;GO:0009682|induced systemic resistance;GO:0040008|regulation of growth;GO:0010114|response to red light;GO:0009641|shade avoidance;GO:0000162|tryptopha…	6.14897	1.69995	3.18323	3.61715	1.87254	0.194507	0.592122	15.6978	9.76635	4	4
Medtr1g025980.JCVIMt4.0v1	peroxidase family protein [Medicago truncatula]	GO:0042744|hydrogen peroxide catabolic process;GO:0009664|plant-type cell wall organization;GO:0006979|response to oxidative stress;	0.20595	3.01703	0.3117	0.0682625	0.103313	0.428427	0.454883	6.44596	6.65746	4	4
Medtr1g026020.JCVIMt4.0v1	expansin-A1-like protein [Medicago truncatula]	GO:0009664|plant-type cell wall organization;	0.562592	1.70494	0.667527	0.329977	0.391524	0.250871	0.441383	4.53507	4.74494	4	4
Medtr1g026590.JCVIMt4.0v1	nucleotide/sugar transporter family protein [Medicago truncatula]	GO:0015783|GDP-fucose transport;GO:0009833|plant-type primary cell wall biogenesis;GO:0009624|response to nematode;GO:0072334|UDP-galactose transmembrane transport;GO:0015786|UDP-glucose transport;	27.3072	60.3628	35.5588	0.452385	0.589085	0.044533	0.0293051	175.34	191.843	4	4
Medtr1g029350.JCVIMt4.0v1	exostosin family protein [Medicago truncatula]	GO:0071555|cell wall organization;	4.12343	5.08696	4.49547	0.810589	0.883724	0.610435	0.812505	18.4208	19.1649	4	4
Medtr1g032520.JCVIMt4.0v1	microtubule-associated protein 70-1 [Medicago truncatula]	GO:0071555|cell wall organization;GO:0007010|cytoskeleton organization;GO:0009832|plant-type cell wall biogenesis;GO:0010051|xylem and phloem pattern formation;	11.638	8.51962	8.42219	1.36603	0.988563	0.632864	0.991319	40.3153	33.8836	4	4
Medtr1g033420.JCVIMt4.0v1	xyloglucan endotransglucosylase/hydrolase family protein [Medicago truncatula]	GO:0042546|cell wall biogenesis;GO:0071555|cell wall organization;GO:0010154|fruit development;GO:0080086|stamen filament development;GO:0010411|xyloglucan metabolic process;	17.8747	22.2128	15.8044	0.804701	0.711501	0.430146	0.640426	80.1749	76.0344	4	4
Medtr1g037550.JCVIMt4.0v1	cytochrome P450 family protein [Medicago truncatula]	GO:0071555|cell wall organization;GO:0010345|suberin biosynthetic process;GO:0042761|very long-chain fatty acid biosynthetic process;	0.187071	0.172997	0.144729	1.08136	0.8366	0.945303	0.733804	0.720136	0.635452	4	4
Medtr1g037560.JCVIMt4.0v1	cytochrome P450 family protein [Medicago truncatula]	GO:0071555|cell wall organization;GO:0010345|suberin biosynthetic process;GO:0042761|very long-chain fatty acid biosynthetic process;	0.0178627	0	0	#DIV/0!	#DIV/0!	0.5	#DIV/0!	0.0357254	0	1	0
Medtr1g050340.JCVIMt4.0v1	transcriptional corepressor leunig-like protein [Medicago truncatula]	GO:0030154|cell differentiation;GO:0006974|cellular response to DNA damage stimulus;GO:0071217|cellular response to external biotic stimulus;GO:0009908|flower development;GO:0010393|galacturonan metabolic process;GO:0010073|meristem maintenance;GO:0010192|mucilage biosynthetic process;GO:0080001|mucilage extrusion from seed coat;GO:0048359|mucilage metabolic process involved in seed coat developm…	10.459	9.45587	9.48588	1.10609	1.00317	0.872101	0.996369	39.8298	37.8835	4	4
Medtr1g050448.JCVIMt4.0v1	Pmr5/Cas1p GDSL/SGNH-like acyl-esterase family protein [Medicago truncatula]	GO:0071554|cell wall organization or biogenesis;	9.63836	16.8259	11.3741	0.572829	0.675987	0.151007	0.0120055	52.9285	56.3999	4	4
Medtr1g052730.JCVIMt4.0v1	exostosin family protein [Medicago truncatula]	GO:0071555|cell wall organization;	8.62192	11.1217	7.78901	0.775235	0.700344	0.69782	0.687433	39.4872	37.8214	4	4
Medtr1g054880.JCVIMt4.0v1	pectinesterase/pectinesterase inhibitor [Medicago truncatula]	GO:0042545|cell wall modification;GO:0045490|pectin catabolic process;	0.875859	2.26615	0.0324145	0.386496	0.0143038	0.351727	0.358287	6.28402	4.59713	4	3
Medtr1g056640.JCVIMt4.0v1	O-glycosyl hydrolase family 17 protein [Medicago truncatula]	GO:0005975|carbohydrate metabolic process;GO:0071555|cell wall organization;GO:0006952|defense response;	23.5758	33.9285	20.6983	0.694866	0.610056	0.0441132	0.00784232	115.009	109.254	4	4
Medtr1g057850.JCVIMt4.0v1	3-deoxy-manno-octulosonate cytidylyltransferase [Medicago truncatula]	GO:0071555|cell wall organization;GO:0033468|CMP-keto-3-deoxy-D-manno-octulosonic acid biosynthetic process;GO:0009555|pollen development;GO:0009860|pollen tube growth;	5.59765	5.5204	5.21727	1.01399	0.945089	0.965229	0.906718	22.2361	21.4753	4	4
Medtr1g058490.JCVIMt4.0v1	F-box protein [Medicago truncatula]	GO:0071554|cell wall organization or biogenesis;	2.42052	5.37309	1.43982	0.45049	0.267969	0.251184	0.178318	15.5872	13.6258	4	4
Medtr1g058540.JCVIMt4.0v1	casparian strip membrane protein [Medicago truncatula]	GO:0071555|cell wall organization;	0.06215	1.08009	0.18751	0.0575417	0.173607	0.191646	0.255906	2.28447	2.53519	3	4
Medtr1g058560.JCVIMt4.0v1	casparian strip membrane protein [Medicago truncatula]	GO:0071555|cell wall organization;	0.907542	2.61403	0.714223	0.347182	0.273227	0.183001	0.248763	7.04314	6.6565	4	4
Medtr1g058570.JCVIMt4.0v1	casparian strip membrane protein [Medicago truncatula]	GO:0071555|cell wall organization;	0.628473	1.67852	0.527543	0.374421	0.31429	0.470899	0.43188	4.61399	4.41213	4	4
Medtr1g061340.JCVIMt4.0v1	cellulose synthase-like protein A1 [Medicago truncatula]	GO:0071555|cell wall organization;GO:0009294|DNA mediated transformation;GO:0009617|response to bacterium;	0.767101	1.35686	1.73943	0.565351	1.28196	0.145526	0.317767	4.24792	6.19258	4	4
Medtr1g061510.JCVIMt4.0v1	cellulose synthase-like protein A1 [Medicago truncatula]	GO:0071555|cell wall organization;GO:0009294|DNA mediated transformation;GO:0009617|response to bacterium;	0.547793	0.786854	0.372176	0.696181	0.472992	0.393532	0.3113	2.66929	2.31806	4	4
Medtr1g061590.JCVIMt4.0v1	LRR receptor-like kinase [Medicago truncatula]	GO:0009834|plant-type secondary cell wall biogenesis;	8.50534	21.1222	11.6614	0.402672	0.552092	0.0154256	0.0658806	59.2552	65.5674	4	4
Medtr1g063020.JCVIMt4.0v1	xyloglucan endotransglucosylase/hydrolase family protein [Medicago truncatula]	GO:0042546|cell wall biogenesis;GO:0016998|cell wall macromolecule catabolic process;GO:0071555|cell wall organization;GO:0010411|xyloglucan metabolic process;	2.07469	4.87982	2.47661	0.425158	0.507522	0.194024	0.213345	13.909	14.7129	4	4
Medtr1g066380.JCVIMt4.0v1	cationic peroxidase [Medicago truncatula]	GO:0050832|defense response to fungus;GO:0042744|hydrogen peroxide catabolic process;GO:0009664|plant-type cell wall organization;GO:0006979|response to oxidative stress;GO:0048511|rhythmic process;	24.8951	16.3104	20.9624	1.52633	1.28522	0.365584	0.240989	82.4109	74.5456	4	4
Medtr1g069605.JCVIMt4.0v1	cellulose synthase-like protein [Medicago truncatula]	GO:0071555|cell wall organization;GO:0030244|cellulose biosynthetic process;GO:0042742|defense response to bacterium;GO:0050832|defense response to fungus;GO:0009834|plant-type secondary cell wall biogenesis;	0.216629	3.73003	0.327946	0.058077	0.0879205	0.138156	0.189517	7.89331	8.11595	4	4
Medtr1g070490.JCVIMt4.0v1	glycosyltransferase family 8 protein [Medicago truncatula]	GO:0071555|cell wall organization;GO:0045489|pectin biosynthetic process;	3.40723	2.85007	2.92095	1.19549	1.02487	0.664587	0.971411	12.5146	11.542	4	4
Medtr1g072090.JCVIMt4.0v1	late embryogenesis abundant D-like protein [Medicago truncatula]	GO:0032922|circadian regulation of gene expression;GO:1901672|positive regulation of systemic acquired resistance;GO:1902066|regulation of cell wall pectin metabolic process;GO:0010104|regulation of ethylene-activated signaling pathway;GO:2000022|regulation of jasmonic acid mediated signaling pathway;GO:0048586|regulation of long-day photoperiodism, flowering;GO:2001009|regulation of plant-type c…	0	0.0413641	0	0	0	0.5	0.5	0.0827281	0.0827281	1	1
Medtr1g073700.JCVIMt4.0v1	cyclopropane-fatty-acyl-phospholipid synthase [Medicago truncatula]	GO:0071555|cell wall organization;GO:0006633|fatty acid biosynthetic process;GO:0032259|methylation;	1.898	1.54077	1.77521	1.23185	1.15216	0.479059	0.814148	6.87753	6.63196	4	4
Medtr1g073720.JCVIMt4.0v1	coiled-coil protein [Medicago truncatula]	GO:0071555|cell wall organization;GO:0006633|fatty acid biosynthetic process;GO:0032259|methylation;	3.25159	1.83401	1.2445	1.77294	0.678565	0.540051	0.72807	10.1712	6.15702	4	4
Medtr1g073740.JCVIMt4.0v1	cellulose synthase-like protein D3 [Medicago truncatula]	GO:0071555|cell wall organization;GO:0030244|cellulose biosynthetic process;GO:0009833|plant-type primary cell wall biogenesis;	127.321	59.3493	91.4978	2.14527	1.54168	0.00945862	0.40545	373.34	301.694	4	4
Medtr1g076690.JCVIMt4.0v1	trichome birefringence-like protein [Medicago truncatula]	GO:0071554|cell wall organization or biogenesis;	5.54381	6.65645	5.61075	0.832848	0.842904	0.643853	0.596546	24.4005	24.5344	4	4
Medtr1g077000.JCVIMt4.0v1	peroxidase family protein [Medicago truncatula]	GO:0042744|hydrogen peroxide catabolic process;GO:0009664|plant-type cell wall organization;GO:0006979|response to oxidative stress;	40.304	47.1387	35.1325	0.855008	0.745301	0.746753	0.464068	174.885	164.542	4	4
Medtr1g077990.JCVIMt4.0v1	glucan endo-1,3-beta-glucosidase [Medicago truncatula]	GO:0005975|carbohydrate metabolic process;GO:0007154|cell communication;GO:0071555|cell wall organization;GO:0006952|defense response;	7.41401	10.4693	9.34986	0.708167	0.893074	0.454776	0.844764	35.7666	39.6383	4	4
Medtr1g082880.JCVIMt4.0v1	plant glycogenin-like starch initiation protein [Medicago truncatula]	GO:0071555|cell wall organization;	0.0517668	0.222483	0.034544	0.232677	0.155265	0.36838	0.0848828	0.5485	0.514055	3	3
Medtr1g083520.JCVIMt4.0v1	pectinesterase/pectinesterase inhibitor [Medicago truncatula]	GO:0042545|cell wall modification;GO:0045490|pectin catabolic process;GO:0009741|response to brassinosteroid;GO:0009409|response to cold;GO:0009620|response to fungus;	0.0356015	0.877165	0.0533435	0.040587	0.0608135	0.363193	0.359701	1.82553	1.86102	3	3
Medtr1g085070.JCVIMt4.0v1	pectinacetylesterase family protein [Medicago truncatula]	GO:0071555|cell wall organization;	34.6757	8.1976	9.0886	4.22999	1.10869	0.0456558	0.892688	85.7467	34.5724	4	4
Medtr1g085460.JCVIMt4.0v1	expansin-A1-like protein [Medicago truncatula]	GO:0009664|plant-type cell wall organization;	0.432731	0.203782	0.234145	2.1235	1.149	0.392955	0.888689	1.27303	0.875853	3	3
Medtr1g085620.JCVIMt4.0v1	pectinacetylesterase family protein [Medicago truncatula]	GO:0071555|cell wall organization;	5.61417	12.4814	8.32617	0.449804	0.667087	0.194843	0.383475	36.1911	41.6151	4	4
Medtr1g086390.JCVIMt4.0v1	polygalacturonase/glycoside hydrolase family protein [Medicago truncatula]	GO:0005975|carbohydrate metabolic process;GO:0071555|cell wall organization;	0.949129	0.98558	0.412397	0.963016	0.41843	0.908039	0.143817	3.86942	2.79595	4	4
Medtr1g086540.JCVIMt4.0v1	pectinesterase [Medicago truncatula]	GO:0042545|cell wall modification;GO:0045490|pectin catabolic process;	0.374318	0.0565531	0.376785	6.61887	6.66249	0.274055	0.0479697	0.861742	0.866676	4	4
Medtr1g088190.JCVIMt4.0v1	glycosyl hydrolase family 9 protein [Medicago truncatula]	GO:0071555|cell wall organization;GO:0030245|cellulose catabolic process;	9.16961	15.1955	9.81789	0.603444	0.646106	0.145974	0.120705	48.7302	50.0267	4	4
Medtr1g088225.JCVIMt4.0v1	pectinesterase/pectinesterase inhibitor [Medicago truncatula]	GO:0042545|cell wall modification;GO:0045490|pectin catabolic process;	0	0.0541972	0	0	0	0.5	0.5	0.108394	0.108394	1	1
Medtr1g090733.JCVIMt4.0v1	glycosyltransferase family protein [Medicago truncatula]	GO:0071555|cell wall organization;	1.18144	1.36132	0.895271	0.867865	0.657651	0.825278	0.586168	5.08551	4.51317	4	4
Medtr1g094165.JCVIMt4.0v1	microtubule organization protein [Medicago truncatula]	GO:0009920|cell plate formation involved in plant-type cell wall biogenesis;GO:0000911|cytokinesis by cell plate formation;	8.96858	6.11614	7.34176	1.46638	1.20039	0.378935	0.756656	30.1694	26.9158	4	4
Medtr1g096880.JCVIMt4.0v1	alpha-(1,4)-fucosyltransferase-like protein [Medicago truncatula]	GO:0071555|cell wall organization;GO:0010493|Lewis a epitope biosynthetic process;GO:0006486|protein glycosylation;	10.7794	11.883	10.1802	0.907123	0.856699	0.494838	0.561907	45.3247	44.1264	4	4
Medtr1g097090.JCVIMt4.0v1	exostosin family protein [Medicago truncatula]	GO:0035884|arabinan biosynthetic process;GO:0071555|cell wall organization;GO:0009832|plant-type cell wall biogenesis;	3.4998	4.80364	4.21087	0.728572	0.876598	0.41802	0.688214	16.6069	18.029	4	4
Medtr1g098240.JCVIMt4.0v1	nucleotide/sugar transporter family protein [Medicago truncatula]	GO:0015783|GDP-fucose transport;GO:0009833|plant-type primary cell wall biogenesis;GO:0009624|response to nematode;GO:0072334|UDP-galactose transmembrane transport;GO:0015786|UDP-glucose transport;	5.79485	9.99467	5.71633	0.579794	0.571937	0.098356	0.145381	31.579	31.422	4	4
Medtr1g098550.JCVIMt4.0v1	cellulose synthase-like protein [Medicago truncatula]	GO:0071555|cell wall organization;GO:0030244|cellulose biosynthetic process;GO:0009833|plant-type primary cell wall biogenesis;GO:0010214|seed coat development;	0.704669	0.584233	0.558459	1.20614	0.955885	0.859785	0.937021	2.5778	2.28538	4	4
Medtr1g101000.JCVIMt4.0v1	pectinacetylesterase family protein [Medicago truncatula]	GO:0071555|cell wall organization;	9.34863	9.49696	7.10453	0.984381	0.748085	0.956771	0.649843	37.6912	33.203	4	4
Medtr1g101020.JCVIMt4.0v1	pectinacetylesterase family protein [Medicago truncatula]	GO:0071555|cell wall organization;	0.13841	0.040355	0.0798328	3.42981	1.97826	0.342827	0.71028	0.35753	0.240376	3	3
Medtr1g101280.JCVIMt4.0v1	homeobox leucine zipper protein [Medicago truncatula]	GO:0043481|anthocyanin accumulation in tissues in response to UV light;GO:0042335|cuticle development;GO:0009827|plant-type cell wall modification;GO:0048364|root development;GO:0048765|root hair cell differentiation;GO:0006351|transcription, DNA-templated;	3.29901	3.22922	3.4713	1.02161	1.07497	0.936432	0.827715	13.0564	13.401	4	4
Medtr1g103080.JCVIMt4.0v1	LRR amino-terminal domain protein [Medicago truncatula]	GO:0071555|cell wall organization;	3.23212	1.36259	1.28234	2.37204	0.941103	0.262832	0.76956	9.18943	5.28987	4	4
Medtr1g103090.JCVIMt4.0v1	LRR/extensin 2 [Medicago truncatula]	GO:0071555|cell wall organization;	5.11219	2.82719	2.51577	1.80823	0.889848	0.409144	0.765992	15.8788	10.6859	4	4
Medtr1g105495.JCVIMt4.0v1	xyloglucan endotransglucosylase/hydrolase family protein [Medicago truncatula]	GO:0042546|cell wall biogenesis;GO:0071555|cell wall organization;GO:0010411|xyloglucan metabolic process;	11.3195	34.3314	12.2362	0.329712	0.356415	0.03474	0.00269148	91.3017	93.1351	4	4
Medtr1g105535.JCVIMt4.0v1	class I chitinase [Medicago truncatula]	GO:0006040|amino sugar metabolic process;GO:0016998|cell wall macromolecule catabolic process;GO:0030244|cellulose biosynthetic process;GO:0006032|chitin catabolic process;GO:0009873|ethylene-activated signaling pathway;GO:0009825|multidimensional cell growth;GO:0010337|regulation of salicylic acid metabolic process;GO:0009735|response to cytokinin;GO:0009408|response to heat;GO:0010167|response …	0.72157	0.801928	0.780496	0.899795	0.973275	0.894074	0.968386	3.047	3.16485	4	4
Medtr1g105900.JCVIMt4.0v1	xyloglucan endotransglucosylase/hydrolase family protein [Medicago truncatula]	GO:0042546|cell wall biogenesis;GO:0071555|cell wall organization;GO:0010411|xyloglucan metabolic process;	0.675682	0.43985	0.255591	1.53616	0.581086	0.458632	0.166375	2.23106	1.39088	4	4
Medtr1g107455.JCVIMt4.0v1	UDP-D-apiose/UDP-D-xylose synthase [Medicago truncatula]	GO:0071555|cell wall organization;	0.0255988	0	0.102977			0.5	0.00429627	0.0511976	0.205955	1	2
Medtr1g110980.JCVIMt4.0v1	alpha-glucosidase [Medicago truncatula]	GO:0071555|cell wall organization;GO:0046686|response to cadmium ion;GO:0045493|xylan catabolic process;GO:0010411|xyloglucan metabolic process;	2.28391	2.214	2.44434	1.03158	1.10404	0.31735	0.392817	8.99582	9.31668	4	4
Medtr1g111000.JCVIMt4.0v1	alpha-glucosidase [Medicago truncatula]	GO:0071555|cell wall organization;GO:0046686|response to cadmium ion;GO:0045493|xylan catabolic process;GO:0010411|xyloglucan metabolic process;	3.09296	5.56287	3.19238	0.556002	0.573873	0.49761	0.521278	17.3117	17.5105	4	4
Medtr1g112210.JCVIMt4.0v1	Pmr5/Cas1p GDSL/SGNH-like acyl-esterase family protein [Medicago truncatula]	GO:0071554|cell wall organization or biogenesis;	0.816587	2.21542	1.41268	0.368592	0.637657	0.2675	0.360237	6.06402	7.2562	4	4
Medtr1g116370.JCVIMt4.0v1	glucan synthase-like protein [Medicago truncatula]	GO:0006075|(1->3)-beta-D-glucan biosynthetic process;GO:0071555|cell wall organization;GO:0008360|regulation of cell shape;	1.2296	0.753409	1.13675	1.63205	1.50881	0.387326	0.539366	3.96603	3.78031	4	4
Medtr2g006790.JCVIMt4.0v1	CAZy family GT8 glycosyltransferase [Medicago truncatula]	GO:0071555|cell wall organization;GO:0045489|pectin biosynthetic process;	0.38491	0.0196598	0.0195115	19.5785	0.992459	0.225039	0.997591	0.80914	0.0783426	3	2
Medtr2g008160.JCVIMt4.0v1	class III peroxidase [Medicago truncatula]	GO:0042744|hydrogen peroxide catabolic process;GO:0009664|plant-type cell wall organization;GO:0006979|response to oxidative stress;	0.417543	4.40461	0.292757	0.0947967	0.066466	0.0658638	0.0486576	9.64431	9.39474	4	4
Medtr2g013160.JCVIMt4.0v1	mediator of RNA polymerase II transcription subunit 16 [Medicago truncatula]	GO:0032922|circadian regulation of gene expression;GO:1901672|positive regulation of systemic acquired resistance;GO:1902066|regulation of cell wall pectin metabolic process;GO:0010104|regulation of ethylene-activated signaling pathway;GO:2000022|regulation of jasmonic acid mediated signaling pathway;GO:0048586|regulation of long-day photoperiodism, flowering;GO:2001009|regulation of plant-type c…	0	0	0.0186176				0.00429626	0	0.0372352	0	2
Medtr2g013580.JCVIMt4.0v1	callose synthase-like protein [Medicago truncatula]	GO:0006075|(1->3)-beta-D-glucan biosynthetic process;GO:0071555|cell wall organization;GO:0007623|circadian rhythm;GO:0009555|pollen development;GO:0008360|regulation of cell shape;GO:0000003|reproduction;	13.0741	5.94	9.37881	2.20103	1.57892	0.248126	0.572829	38.0283	30.6376	4	4
Medtr2g014020.JCVIMt4.0v1	WD domain, G-beta repeat protein [Medicago truncatula]	GO:0030154|cell differentiation;GO:0006974|cellular response to DNA damage stimulus;GO:0071217|cellular response to external biotic stimulus;GO:0009908|flower development;GO:0010393|galacturonan metabolic process;GO:0010073|meristem maintenance;GO:0010192|mucilage biosynthetic process;GO:0080001|mucilage extrusion from seed coat;GO:0048359|mucilage metabolic process involved in seed coat developm…	0.133978	0.102668	0.168229	1.30497	1.63857	0.883749	0.322158	0.473292	0.541793	3	3
Medtr2g014680.JCVIMt4.0v1	NAC transcription factor-like protein [Medicago truncatula]	GO:0045893|positive regulation of transcription, DNA-templated;GO:2000652|regulation of secondary cell wall biogenesis;GO:0006351|transcription, DNA-templated;	0.542717	0.121948	0.288821	4.45038	2.36838	0.00386481	0.508455	1.32933	0.821538	4	4
Medtr2g015550.JCVIMt4.0v1	CAZy family GT8 glycosyltransferase [Medicago truncatula]	GO:0071555|cell wall organization;GO:0045489|pectin biosynthetic process;	15.9407	16.8228	14.6052	0.947568	0.868182	0.847457	0.612514	65.527	62.8561	4	4
Medtr2g015720.JCVIMt4.0v1	trichome birefringence-like protein [Medicago truncatula]	GO:0071554|cell wall organization or biogenesis;	43.5398	36.3142	25.0049	1.19898	0.688571	0.203331	0.363382	159.708	122.638	4	4
Medtr2g015760.JCVIMt4.0v1	hypothetical protein MTR_2g015760 [Medicago truncatula]	GO:0071554|cell wall organization or biogenesis;	0.44219	0.32255	0.287247	1.37092	0.890552	0.773587	0.953597	1.52948	1.21959	3	3
Medtr2g016060.JCVIMt4.0v1	Pmr5/Cas1p GDSL/SGNH-like acyl-esterase family protein [Medicago truncatula]	GO:0071554|cell wall organization or biogenesis;	6.81687	8.28174	4.93981	0.82312	0.59647	0.205079	0.117907	30.1972	26.4431	4	4
Medtr2g016630.JCVIMt4.0v1	cellulose synthase-like protein [Medicago truncatula]	GO:0071555|cell wall organization;GO:0030244|cellulose biosynthetic process;GO:0042742|defense response to bacterium;GO:0050832|defense response to fungus;GO:0009834|plant-type secondary cell wall biogenesis;GO:0006970|response to osmotic stress;GO:0009414|response to water deprivation;	9.0974	15.623	11.3947	0.582307	0.729356	0.148759	0.391525	49.4409	54.0355	4	4
Medtr2g017950.JCVIMt4.0v1	fasciclin domain protein [Medicago truncatula]	GO:0009834|plant-type secondary cell wall biogenesis;	0.368981	12.3923	6.31813	0.029775	0.509843	0.108929	0.43737	25.5226	37.4208	4	4
Medtr2g017960.JCVIMt4.0v1	fasciclin domain protein [Medicago truncatula]	GO:0009834|plant-type secondary cell wall biogenesis;	0.754211	17.8577	6.25596	0.0422345	0.350322	0.00367427	0.15014	37.2238	48.2273	4	4
Medtr2g017970.JCVIMt4.0v1	fasciclin domain protein [Medicago truncatula]	GO:0009834|plant-type secondary cell wall biogenesis;	0.770635	27.4725	9.37236	0.0280511	0.341154	0.0823785	0.0116331	56.4863	73.6898	4	4
Medtr2g019345.JCVIMt4.0v1	glycoside hydrolase family 17 protein [Medicago truncatula]	GO:0005975|carbohydrate metabolic process;GO:0071555|cell wall organization;GO:0006952|defense response;	0.555083	0.945786	0.866775	0.586902	0.91646	0.791605	0.94777	3.00174	3.62512	4	4
Medtr2g022560.JCVIMt4.0v1	Pmr5/Cas1p GDSL/SGNH-like acyl-esterase family protein [Medicago truncatula]	GO:0071554|cell wall organization or biogenesis;GO:0007623|circadian rhythm;	0.670738	0.0180463	0.0771368	37.1676	4.27437	0.279148	0.183555	1.37757	0.190366	3	3
Medtr2g027740.JCVIMt4.0v1	CAZy family GT8 glycosyltransferase [Medicago truncatula]	GO:0071555|cell wall organization;GO:0045489|pectin biosynthetic process;	20.3631	26.6001	24.3442	0.765526	0.91519	0.458173	0.861522	93.9265	101.889	4	4
Medtr2g028480.JCVIMt4.0v1	membrane-anchored endo-1,4-beta-glucanase [Medicago truncatula]	GO:0071555|cell wall organization;GO:0030244|cellulose biosynthetic process;GO:0030245|cellulose catabolic process;GO:0043622|cortical microtubule organization;GO:0042538|hyperosmotic salinity response;GO:0009735|response to cytokinin;GO:0048367|shoot system development;GO:0009826|unidimensional cell growth;	144.179	186.85	132.946	0.771628	0.711511	0.37489	0.513985	662.059	639.593	4	4
Medtr2g032100.JCVIMt4.0v1	UDP-D-glucose/UDP-D-galactose 4-epimerase [Medicago truncatula]	GO:0019567|arabinose biosynthetic process;GO:0045227|capsule polysaccharide biosynthetic process;GO:0006012|galactose metabolic process;GO:0009832|plant-type cell wall biogenesis;GO:0033358|UDP-L-arabinose biosynthetic process;	28.6736	22.4308	23.183	1.27832	1.03353	0.467543	0.936034	102.209	91.2275	4	4
Medtr2g032710.JCVIMt4.0v1	polygalacturonase plant-like protein [Medicago truncatula]	GO:0005975|carbohydrate metabolic process;GO:0071555|cell wall organization;	0.706663	0.764656	2.65094	0.924159	3.46684	0.959688	0.589236	2.94264	6.83119	4	4
Medtr2g034680.JCVIMt4.0v1	Chitinase [Medicago truncatula]	GO:0005975|carbohydrate metabolic process;GO:0016998|cell wall macromolecule catabolic process;GO:0006032|chitin catabolic process;	35.5291	54.8649	32.9271	0.647574	0.600149	0.121063	0.167922	180.788	175.584	4	4
Medtr2g035760.JCVIMt4.0v1	polygalacturonase QRT3-like protein [Medicago truncatula]	GO:0071555|cell wall organization;GO:0008152|metabolic process;GO:0009556|microsporogenesis;GO:0010584|pollen exine formation;	0.195122	0.112434	0.0819995	1.73544	0.729313	0.610591	0.565188	0.615112	0.388867	4	4
Medtr2g035780.JCVIMt4.0v1	cellulose synthase-like protein [Medicago truncatula]	GO:0071555|cell wall organization;GO:0030244|cellulose biosynthetic process;GO:0042742|defense response to bacterium;GO:0050832|defense response to fungus;GO:0009834|plant-type secondary cell wall biogenesis;	14.5741	24.0242	15.355	0.606641	0.639145	0.386518	0.42932	77.1966	78.7584	4	4
Medtr2g036780.JCVIMt4.0v1	HXXXD-type acyl-transferase family protein [Medicago truncatula]	GO:0071555|cell wall organization;GO:0009555|pollen development;GO:0042761|very long-chain fatty acid biosynthetic process;GO:0010025|wax biosynthetic process;	5.37576	14.1225	4.88211	0.380652	0.345697	0.168613	0.0402478	38.9965	38.0093	4	4
Medtr2g037830.JCVIMt4.0v1	cellulose synthase-like protein D3 [Medicago truncatula]	GO:0071555|cell wall organization;GO:0030244|cellulose biosynthetic process;GO:0009833|plant-type primary cell wall biogenesis;	3.04894	3.88852	3.26255	0.784088	0.83902	0.0293522	0.740964	13.8749	14.3021	4	4
Medtr2g038705.JCVIMt4.0v1	xyloglucan endotransglucosylase/hydrolase family protein [Medicago truncatula]	GO:0042546|cell wall biogenesis;GO:0071555|cell wall organization;GO:0010411|xyloglucan metabolic process;	2.10754	0.0307401	0.394971	68.5601	12.8487	0.119015	0.299073	4.27656	0.851422	3	3
Medtr2g044810.JCVIMt4.0v1	pectinesterase/pectinesterase inhibitor [Medicago truncatula]	GO:0042545|cell wall modification;GO:0045490|pectin catabolic process;GO:0009617|response to bacterium;	1.4179	1.22719	0.911204	1.1554	0.742512	0.760292	0.830884	5.29018	4.27679	4	4
Medtr2g044880.JCVIMt4.0v1	pectinesterase/pectinesterase inhibitor [Medicago truncatula]	GO:0042545|cell wall modification;GO:0045490|pectin catabolic process;	38.8675	27.455	29.5243	1.41568	1.07537	0.0439016	0.803993	132.645	113.959	4	4
Medtr2g049400.JCVIMt4.0v1	pectin lyase superfamily protein [Medicago truncatula]	GO:0005975|carbohydrate metabolic process;GO:0071555|cell wall organization;GO:0009835|fruit ripening;	0	0.0734027	0	0	0	0.5	0.5	0.146805	0.146805	1	1
Medtr2g049670.JCVIMt4.0v1	carbohydrate-binding X8 domain protein [Medicago truncatula]	GO:0005975|carbohydrate metabolic process;GO:0071555|cell wall organization;	1.23102	2.25869	1.69637	0.545015	0.751042	0.574832	0.485928	6.97942	7.91012	4	4
Medtr2g061380.JCVIMt4.0v1	glucan synthase-like protein [Medicago truncatula]	GO:0006075|(1->3)-beta-D-glucan biosynthetic process;GO:0071555|cell wall organization;GO:0008360|regulation of cell shape;	20.7023	17.7298	17.6088	1.16765	0.993173	0.790071	0.99358	76.8643	70.6773	4	4
Medtr2g062640.JCVIMt4.0v1	natural resistance associated macrophage protein [Medicago truncatula]	GO:0009926|auxin polar transport;GO:0009734|auxin-activated signaling pathway;GO:0051301|cell division;GO:0071281|cellular response to iron ion;GO:0009736|cytokinin-activated signaling pathway;GO:0052544|defense response by callose deposition in cell wall;GO:0042742|defense response to bacterium;GO:0050832|defense response to fungus;GO:0001736|establishment of planar polarity;GO:0009873|ethylene-…	0.595976	0.800799	0.663953	0.744226	0.829113	0.473656	0.487332	2.79355	2.9295	4	4
Medtr2g062730.JCVIMt4.0v1	NAC transcription factor-like protein [Medicago truncatula]	GO:0009834|plant-type secondary cell wall biogenesis;GO:0010455|positive regulation of cell fate commitment;GO:0003002|regionalization;GO:0006355|regulation of transcription, DNA-templated;GO:0048829|root cap development;GO:0006351|transcription, DNA-templated;	0.52058	0.449647	0.542109	1.15775	1.20563	0.711187	0.926032	1.94045	1.98351	4	4
Medtr2g067440.JCVIMt4.0v1	peroxidase family protein [Medicago truncatula]	GO:0042744|hydrogen peroxide catabolic process;GO:0009664|plant-type cell wall organization;GO:0006979|response to oxidative stress;	0.0222349	0.0209259	0.0666312	1.06255	3.18415	0.980699	0.693725	0.0863217	0.175114	2	2
Medtr2g073260.JCVIMt4.0v1	trehalose-6-phosphate synthase [Medicago truncatula]	GO:0051301|cell division;GO:0016311|dephosphorylation;GO:0009793|embryo development ending in seed dormancy;GO:0009832|plant-type cell wall biogenesis;GO:0010182|sugar mediated signaling pathway;GO:0005992|trehalose biosynthetic process;GO:0005991|trehalose metabolic process;GO:0070413|trehalose metabolism in response to stress;	1.02119	2.14284	0.880206	0.476556	0.410766	0.596154	0.525083	6.32806	6.0461	4	4
Medtr2g073500.JCVIMt4.0v1	Pmr5/Cas1p GDSL/SGNH-like acyl-esterase family protein [Medicago truncatula]	GO:0071554|cell wall organization or biogenesis;	0.591221	1.07334	0.366861	0.550823	0.341794	0.568477	0.514301	3.32912	2.8804	4	4
Medtr2g073510.JCVIMt4.0v1	Pmr5/Cas1p GDSL/SGNH-like acyl-esterase family protein [Medicago truncatula]	GO:0071554|cell wall organization or biogenesis;	22.5316	19.0685	14.118	1.18161	0.740387	0.0794389	0.595385	83.2	66.373	4	4
Medtr2g077990.JCVIMt4.0v1	peroxidase family protein [Medicago truncatula]	GO:0042744|hydrogen peroxide catabolic process;GO:0009664|plant-type cell wall organization;GO:0006979|response to oxidative stress;	0.224346	0.168351	0.125319	1.33261	0.74439	0.408344	0.718159	0.785393	0.587338	4	4
Medtr2g078280.JCVIMt4.0v1	peroxidase family protein [Medicago truncatula]	GO:0042744|hydrogen peroxide catabolic process;GO:0009664|plant-type cell wall organization;GO:0006979|response to oxidative stress;	0.124425	0.20121	0.175426	0.618383	0.871855	0.511515	0.909706	0.65127	0.753272	4	4
Medtr2g078610.JCVIMt4.0v1	peroxidase family protein [Medicago truncatula]	GO:0042744|hydrogen peroxide catabolic process;GO:0009664|plant-type cell wall organization;GO:0006979|response to oxidative stress;	0.0848506	0.043303	0.0212001	1.95946	0.489577	0.012448	0.5	0.256307	0.129006	3	2
Medtr2g084245.JCVIMt4.0v1	glucuronoxylan glucuronosyltransferase, putative [Medicago truncatula]	GO:0071555|cell wall organization;GO:0010417|glucuronoxylan biosynthetic process;GO:0009834|plant-type secondary cell wall biogenesis;	4.55605	8.08122	6.40992	0.563783	0.793188	0.0859593	0.263856	25.2745	28.9823	4	4
Medtr2g084275.JCVIMt4.0v1	auxin-regulated protein [Medicago truncatula]	GO:0071555|cell wall organization;GO:0010417|glucuronoxylan biosynthetic process;GO:0009834|plant-type secondary cell wall biogenesis;	11.4172	8.42514	9.3974	1.35514	1.1154	0.378636	0.792936	39.6848	35.6451	4	4
Medtr2g086530.JCVIMt4.0v1	glycoside hydrolase family 17 protein [Medicago truncatula]	GO:0005975|carbohydrate metabolic process;GO:0071555|cell wall organization;GO:0006952|defense response;	19.2344	10.2864	8.57981	1.86989	0.834095	0.0416904	0.659347	59.0415	37.7323	4	4
Medtr2g086740.JCVIMt4.0v1	plant integral membrane protein [Medicago truncatula]	GO:0071555|cell wall organization;	0.636746	2.71806	0.575306	0.234265	0.211661	0.247371	0.248571	6.70961	6.58673	4	4
Medtr2g087950.JCVIMt4.0v1	cellulose synthase-like protein [Medicago truncatula]	GO:0071555|cell wall organization;GO:0030244|cellulose biosynthetic process;GO:0009833|plant-type primary cell wall biogenesis;	14.259	3.05362	3.71294	4.66955	1.21591	0.293099	0.820875	34.6253	13.5331	4	4
Medtr2g087960.JCVIMt4.0v1	cellulose synthase H1-like protein [Medicago truncatula]	GO:0071555|cell wall organization;GO:0030244|cellulose biosynthetic process;GO:0009833|plant-type primary cell wall biogenesis;	4.80535	3.48245	2.80351	1.37988	0.805039	0.660111	0.789062	16.5756	12.5719	4	4
Medtr2g087980.JCVIMt4.0v1	cellulose synthase H1-like protein [Medicago truncatula]	GO:0071555|cell wall organization;GO:0030244|cellulose biosynthetic process;GO:0009833|plant-type primary cell wall biogenesis;	0.3694	0.45232	0.151757	0.816678	0.335508	0.721583	0.486927	1.64344	1.20815	4	4
Medtr2g088770.JCVIMt4.0v1	peroxidase family protein [Medicago truncatula]	GO:0042744|hydrogen peroxide catabolic process;GO:0009664|plant-type cell wall organization;GO:0006979|response to oxidative stress;	31.385	111.167	34.7919	0.282324	0.312971	0.400547	0.413677	285.103	291.917	4	4
Medtr2g089140.JCVIMt4.0v1	xyloglucan endotransglucosylase/hydrolase family protein [Medicago truncatula]	GO:0042546|cell wall biogenesis;GO:0071555|cell wall organization;GO:0010411|xyloglucan metabolic process;	159.908	233.926	167.933	0.683585	0.717891	0.276769	0.276555	787.668	803.718	4	4
Medtr2g090265.JCVIMt4.0v1	expansin-like protein B1 [Medicago truncatula]	GO:0071555|cell wall organization;GO:0019953|sexual reproduction;GO:0006949|syncytium formation;	0.0254828	0.554937	0.230603	0.0459201	0.415547	0.173356	0.0913905	1.16084	1.57108	3	4
Medtr2g090270.JCVIMt4.0v1	expansin-like protein B1 [Medicago truncatula]	GO:0071555|cell wall organization;GO:0019953|sexual reproduction;GO:0006949|syncytium formation;	0.355732	1.08524	0.833654	0.327791	0.768175	0.171738	0.43721	2.88195	3.83779	4	4
Medtr2g090735.JCVIMt4.0v1	NAC transcription factor-like protein [Medicago truncatula]	GO:0045893|positive regulation of transcription, DNA-templated;GO:2000652|regulation of secondary cell wall biogenesis;GO:0006351|transcription, DNA-templated;	1.07943	1.92284	1.46441	0.561375	0.76159	0.62371	0.76956	6.00454	6.7745	4	4
Medtr2g091175.JCVIMt4.0v1	Pmr5/Cas1p GDSL/SGNH-like acyl-esterase family protein [Medicago truncatula]	GO:0071554|cell wall organization or biogenesis;	152.882	137.445	108.021	1.11232	0.785919	0.7511	0.498228	580.654	490.931	4	4
Medtr2g093970.JCVIMt4.0v1	fasciclin domain protein [Medicago truncatula]	GO:0009834|plant-type secondary cell wall biogenesis;	5.91752	155.838	31.1544	0.0379722	0.199915	0.0228908	0.026545	323.511	373.985	4	4
Medtr2g093980.JCVIMt4.0v1	fasciclin domain protein [Medicago truncatula]	GO:0009834|plant-type secondary cell wall biogenesis;	1.28691	23.6656	6.32744	0.0543788	0.267369	0.098591	0.0401423	49.905	59.986	4	4
Medtr2g093990.JCVIMt4.0v1	fasciclin-like arabinogalactan protein [Medicago truncatula]	GO:0009834|plant-type secondary cell wall biogenesis;	2.99144	35.6075	16.3798	0.0840116	0.460009	0.00899432	0.126581	77.198	103.975	4	4
Medtr2g095800.JCVIMt4.0v1	xyloglucan endotransglucosylase/hydrolase family protein [Medicago truncatula]	GO:0042546|cell wall biogenesis;GO:0016998|cell wall macromolecule catabolic process;GO:0071555|cell wall organization;GO:0010411|xyloglucan metabolic process;	0.175195	0.31647	0.782381	0.553593	2.47222	0.158813	0.161537	0.983329	2.1977	4	4
Medtr2g097030.JCVIMt4.0v1	expansin A10 [Medicago truncatula]	GO:0009664|plant-type cell wall organization;GO:0006949|syncytium formation;	27.5499	53.8757	30.9114	0.511361	0.573755	0.36878	0.443691	162.851	169.574	4	4
Medtr2g097910.JCVIMt4.0v1	myb transcription factor [Medicago truncatula]	GO:0050832|defense response to fungus;GO:0009834|plant-type secondary cell wall biogenesis;GO:1901348|positive regulation of secondary cell wall biogenesis;GO:0045893|positive regulation of transcription, DNA-templated;GO:2000652|regulation of secondary cell wall biogenesis;GO:0009751|response to salicylic acid;GO:0006351|transcription, DNA-templated;	0	0.183008	0.0302713	0	0.16541	0.5	0.604358	0.366016	0.426558	1	2
Medtr2g099175.JCVIMt4.0v1	peroxidase family protein [Medicago truncatula]	GO:0042744|hydrogen peroxide catabolic process;GO:0009664|plant-type cell wall organization;GO:0006979|response to oxidative stress;	1.06155	4.23765	0.870766	0.250505	0.205483	0.237558	0.367048	10.5984	10.2168	4	4
Medtr2g099465.JCVIMt4.0v1	class I chitinase [Medicago truncatula]	GO:0006040|amino sugar metabolic process;GO:0016998|cell wall macromolecule catabolic process;GO:0006032|chitin catabolic process;GO:0006952|defense response;GO:0000272|polysaccharide catabolic process;GO:0009617|response to bacterium;GO:0009611|response to wounding;GO:0010262|somatic embryogenesis;	32.8715	19.6074	19.784	1.67649	1.00901	0.0208868	0.956627	104.958	78.7826	4	4
Medtr2g099470.JCVIMt4.0v1	Chitinase (Class IV) / Hevein [Medicago truncatula]	GO:0016998|cell wall macromolecule catabolic process;GO:0006032|chitin catabolic process;GO:0006952|defense response;GO:0000272|polysaccharide catabolic process;	333.441	80.47	146.448	4.14368	1.81991	0.228961	0.153262	827.823	453.835	4	4
Medtr2g099740.JCVIMt4.0v1	myb transcription factor [Medicago truncatula]	GO:0009834|plant-type secondary cell wall biogenesis;GO:0009739|response to gibberellin;GO:0006351|transcription, DNA-templated;	0	0.0555714	0.0181376	0	0.326384	0.5	0.5	0.111143	0.147418	1	2
Medtr2g101090.JCVIMt4.0v1	drug resistance transporter-like ABC domain protein [Medicago truncatula]	GO:0015691|cadmium ion transport;GO:0071366|cellular response to indolebutyric acid stimulus;GO:0052544|defense response by callose deposition in cell wall;GO:0042742|defense response to bacterium;GO:0009817|defense response to fungus, incompatible interaction;GO:0006855|drug transmembrane transport;GO:0042344|indole glucosinolate catabolic process;GO:0031348|negative regulation of defense respon…	10.2283	5.03509	6.23075	2.03141	1.23747	0.325783	0.721712	30.5269	22.5317	4	4
Medtr2g101990.JCVIMt4.0v1	kinesin motor catalytic domain protein [Medicago truncatula]	GO:0016049|cell growth;GO:0007018|microtubule-based movement;GO:1903338|regulation of cell wall organization or biogenesis;	22.6667	19.0468	19.1519	1.19005	1.00552	0.533929	0.990541	83.4269	76.3974	4	4
Medtr2g103410.JCVIMt4.0v1	polygalacturonase [Medicago truncatula]	GO:0005975|carbohydrate metabolic process;GO:0071555|cell wall organization;	0.248479	0.437241	0.50033	0.568288	1.14429	0.713748	0.89477	1.37144	1.87514	4	4
Medtr2g103650.JCVIMt4.0v1	polygalacturonase/glycoside hydrolase family protein [Medicago truncatula]	GO:0005975|carbohydrate metabolic process;GO:0071555|cell wall organization;	0.403432	2.24154	0.737561	0.17998	0.329043	0.337863	0.587907	5.28994	5.95819	3	4
Medtr2g105560.JCVIMt4.0v1	pectinesterase [Medicago truncatula]	GO:0042545|cell wall modification;GO:0045490|pectin catabolic process;	0.181096	1.10249	0.233352	0.164261	0.211659	0.131902	0.140214	2.56717	2.67168	4	4
Medtr2g436650.JCVIMt4.0v1	kinesin motor catalytic domain protein [Medicago truncatula]	GO:0016049|cell growth;GO:0007018|microtubule-based movement;GO:1903338|regulation of cell wall organization or biogenesis;	11.0395	7.9662	8.03152	1.38579	1.0082	0.472749	0.991991	38.0114	31.9954	4	4
Medtr2g437660.JCVIMt4.0v1	glycosyltransferase family 92 protein [Medicago truncatula]	GO:0042546|cell wall biogenesis;GO:0071555|cell wall organization;	12.3432	26.8921	15.137	0.458991	0.562879	0.541075	0.693078	78.4706	84.0581	4	4
Medtr2g437770.JCVIMt4.0v1	peroxidase family protein [Medicago truncatula]	GO:0042744|hydrogen peroxide catabolic process;GO:0009664|plant-type cell wall organization;GO:0006979|response to oxidative stress;	0.122345	11.2819	0.417023	0.0108443	0.0369639	0.3223	0.316483	22.8085	23.3978	4	4
Medtr2g437810.JCVIMt4.0v1	transducin/WD-like repeat-protein [Medicago truncatula]	GO:0042744|hydrogen peroxide catabolic process;GO:0009664|plant-type cell wall organization;GO:0006979|response to oxidative stress;	1.39539	1.06111	1.18945	1.31503	1.12095	0.526014	0.758911	4.91299	4.50112	4	4
Medtr2g461970.JCVIMt4.0v1	alpha-1,4-glucan-protein synthase [UDP-forming]-like protein [Medicago truncatula]	GO:0071555|cell wall organization;GO:0030244|cellulose biosynthetic process;GO:0009832|plant-type cell wall biogenesis;GO:0033356|UDP-L-arabinose metabolic process;	11.2098	12.7974	8.30789	0.875941	0.649185	0.280281	0.070197	48.0144	42.2106	4	4
Medtr2g462000.JCVIMt4.0v1	COBRA-like protein 2 precursor [Medicago truncatula]	GO:0016049|cell growth;GO:0010215|cellulose microfibril organization;GO:0009834|plant-type secondary cell wall biogenesis;	0.298078	7.49004	1.3172	0.0397966	0.175861	0.110094	0.0785443	15.5762	17.6145	4	4
Medtr3g005560.JCVIMt4.0v1	cellulose synthase-like protein D3 [Medicago truncatula]	GO:0071555|cell wall organization;GO:0030244|cellulose biosynthetic process;GO:0009833|plant-type primary cell wall biogenesis;	6.32519	16.9202	10.3118	0.373824	0.609436	0.463771	0.714535	46.4909	54.4641	4	4
Medtr3g007770.JCVIMt4.0v1	cellulose synthase-like protein [Medicago truncatula]	GO:0071555|cell wall organization;GO:0030244|cellulose biosynthetic process;GO:0009833|plant-type primary cell wall biogenesis;	0.286095	0.409018	0.26999	0.699467	0.660092	0.805423	0.750726	1.39022	1.35801	4	4
Medtr3g008640.JCVIMt4.0v1	pectinesterase/pectinesterase inhibitor [Medicago truncatula]	GO:0042545|cell wall modification;GO:0045490|pectin catabolic process;	0.19657	0.115743	0.0986719	1.69833	0.852511	0.10568	0.800207	0.624625	0.428829	4	4
Medtr3g008700.JCVIMt4.0v1	pectinesterase/pectinesterase inhibitor [Medicago truncatula]	GO:0042545|cell wall modification;GO:0045490|pectin catabolic process;	0.034566	0.0176496	0	1.95846	0	0.512863	0.5	0.104431	0.0352993	3	1
Medtr3g008720.JCVIMt4.0v1	pectinesterase/pectinesterase inhibitor [Medicago truncatula]	GO:0042545|cell wall modification;GO:0045490|pectin catabolic process;	0.0985303	0.0657585	0.0166379	1.49837	0.253015	0.0367558	0.514837	0.328578	0.164793	4	3
Medtr3g009020.JCVIMt4.0v1	glycoside hydrolase family 5 protein [Medicago truncatula]	GO:0006073|cellular glucan metabolic process;GO:0031505|fungal-type cell wall organization;GO:0009251|glucan catabolic process;	14.112	2.41869	5.15249	5.83459	2.13029	0.000605061	0.394734	33.0615	15.1424	4	4
Medtr3g009030.JCVIMt4.0v1	glycoside hydrolase family 5 protein [Medicago truncatula]	GO:0006073|cellular glucan metabolic process;GO:0031505|fungal-type cell wall organization;GO:0009251|glucan catabolic process;	58.3627	24.8257	32.1105	2.3509	1.29344	0.00587162	0.0629662	166.377	113.872	4	4
Medtr3g009180.JCVIMt4.0v1	vacuolar protein sorting-associated protein VPS9 [Medicago truncatula]	GO:0000919|cell plate assembly;GO:0042546|cell wall biogenesis;GO:0009793|embryo development ending in seed dormancy;GO:0048528|post-embryonic root development;	0.217815	0.22246	0.342124	0.979117	1.53791	0.988001	0.801351	0.88055	1.12917	3	3
Medtr3g010330.JCVIMt4.0v1	glycosyl hydrolase family 9 protein [Medicago truncatula]	GO:0071555|cell wall organization;GO:0030245|cellulose catabolic process;	1.77231	5.20197	1.55091	0.340701	0.298139	0.395385	0.341129	13.9486	13.5058	4	4
Medtr3g010770.JCVIMt4.0v1	pectinesterase/pectinesterase inhibitor [Medicago truncatula]	GO:0042545|cell wall modification;GO:0045490|pectin catabolic process;	37.4831	69.0679	28.9748	0.5427	0.419512	0.384078	0.430973	213.102	196.086	4	4
Medtr3g010780.JCVIMt4.0v1	pectinesterase/pectinesterase inhibitor [Medicago truncatula]	GO:0042545|cell wall modification;GO:0045490|pectin catabolic process;	0	0.739924	0	0	0	0.400546	0.400546	1.47985	1.47985	2	2
Medtr3g021060.JCVIMt4.0v1	Pmr5/Cas1p GDSL/SGNH-like acyl-esterase family protein [Medicago truncatula]	GO:0071554|cell wall organization or biogenesis;	1.79366	0.494082	1.33912	3.63028	2.71032	0.181447	0.487559	4.57548	3.66641	4	4
Medtr3g023150.JCVIMt4.0v1	elongation defective 1 protein/ELD1 protein [Medicago truncatula]	GO:0009738|abscisic acid-activated signaling pathway;GO:0007049|cell cycle;GO:0030154|cell differentiation;GO:0051301|cell division;GO:0071482|cellular response to light stimulus;GO:0030244|cellulose biosynthetic process;GO:0010215|cellulose microfibril organization;GO:0060560|developmental growth involved in morphogenesis;GO:0010078|maintenance of root meristem identity;GO:0009831|plant-type cel…	12.4915	12.7396	12.1425	0.980526	0.953131	0.961429	0.943165	50.4621	49.7641	4	4
Medtr3g023180.JCVIMt4.0v1	PPR containing plant-like protein [Medicago truncatula]	GO:0009738|abscisic acid-activated signaling pathway;GO:0007049|cell cycle;GO:0030154|cell differentiation;GO:0051301|cell division;GO:0071482|cellular response to light stimulus;GO:0030244|cellulose biosynthetic process;GO:0010215|cellulose microfibril organization;GO:0060560|developmental growth involved in morphogenesis;GO:0010078|maintenance of root meristem identity;GO:0009831|plant-type cel…	1.35957	0.766514	0.778334	1.77371	1.01542	0.383804	0.986703	4.25218	3.0897	4	4
Medtr3g028740.JCVIMt4.0v1	myb transcription factor [Medicago truncatula]	GO:0050832|defense response to fungus;GO:0009834|plant-type secondary cell wall biogenesis;GO:1901348|positive regulation of secondary cell wall biogenesis;GO:0045893|positive regulation of transcription, DNA-templated;GO:2000652|regulation of secondary cell wall biogenesis;GO:0009751|response to salicylic acid;GO:0006351|transcription, DNA-templated;	0.0271606	0.199635	0.0819286	0.136051	0.410392	0.0803403	0.169469	0.453591	0.563127	3	4
Medtr3g030040.JCVIMt4.0v1	cellulose synthase-like protein [Medicago truncatula]	GO:0071555|cell wall organization;GO:0030244|cellulose biosynthetic process;GO:0006952|defense response;GO:0009833|plant-type primary cell wall biogenesis;GO:0009834|plant-type secondary cell wall biogenesis;	61.7417	92.3061	57.7678	0.668879	0.625828	0.296728	0.392733	308.096	300.148	4	4
Medtr3g031770.JCVIMt4.0v1	O-glycosyl hydrolase family 17 protein [Medicago truncatula]	GO:0005975|carbohydrate metabolic process;GO:0071555|cell wall organization;GO:0006952|defense response;	0.821547	0.843462	0.785073	0.974018	0.930775	0.893284	0.719669	3.33002	3.25707	4	4
Medtr3g037560.JCVIMt4.0v1	galactoside 2-alpha-L-fucosyltransferase-like protein [Medicago truncatula]	GO:0042546|cell wall biogenesis;GO:0071555|cell wall organization;GO:0006486|protein glycosylation;	1.29902	2.23848	1.61494	0.580313	0.721446	0.416797	0.482016	7.075	7.70684	4	4
Medtr3g037720.JCVIMt4.0v1	secondary cell wall glycosyltransferase family 47 protein [Medicago truncatula]	GO:0071555|cell wall organization;GO:0045489|pectin biosynthetic process;	18.375	20.3741	16.8722	0.901881	0.828122	0.763552	0.613384	77.4981	74.4926	4	4
Medtr3g040450.JCVIMt4.0v1	hypothetical protein MTR_3g040450 [Medicago truncatula]	GO:0042546|cell wall biogenesis;GO:0071555|cell wall organization;GO:0010087|phloem or xylem histogenesis;GO:0010411|xyloglucan metabolic process;	1.37972	1.04051	1.28548	1.326	1.23543	0.357441	0.797899	4.84045	4.65197	4	4
Medtr3g047390.JCVIMt4.0v1	callose synthase-like protein [Medicago truncatula]	GO:0006075|(1->3)-beta-D-glucan biosynthetic process;GO:0071555|cell wall organization;GO:0008360|regulation of cell shape;	0.999772	0.815964	0.478617	1.22526	0.586566	0.689488	0.611952	3.63147	2.58916	4	4
Medtr3g048440.JCVIMt4.0v1	LRR receptor-like kinase [Medicago truncatula]	GO:0052544|defense response by callose deposition in cell wall;GO:0042742|defense response to bacterium;GO:0016045|detection of bacterium;GO:0006898|receptor-mediated endocytosis;GO:0010359|regulation of anion channel activity;	0.0738101	0.153155	0.0635382	0.481931	0.414862	0.391849	0.405443	0.45393	0.433386	4	4
Medtr3g048860.JCVIMt4.0v1	receptor-like protein [Medicago truncatula]	GO:0052544|defense response by callose deposition in cell wall;GO:0042742|defense response to bacterium;GO:0016045|detection of bacterium;GO:0006898|receptor-mediated endocytosis;GO:0010359|regulation of anion channel activity;	0.0120956	0	0.0367393	#DIV/0!	#DIV/0!	0.5	0.5	0.0241911	0.0734786	1	1
Medtr3g049330.JCVIMt4.0v1	Pmr5/Cas1p GDSL/SGNH-like acyl-esterase family protein [Medicago truncatula]	GO:0071554|cell wall organization or biogenesis;	97.3016	46.6684	47.9582	2.08496	1.02764	0.236096	0.974174	287.94	189.253	4	4
Medtr3g055610.JCVIMt4.0v1	glycerophosphoryl diester phosphodiesterase family protein [Medicago truncatula]	GO:0009932|cell tip growth;GO:0006071|glycerol metabolic process;GO:0010442|guard cell morphogenesis;GO:0006629|lipid metabolic process;GO:0052541|plant-type cell wall cellulose metabolic process;GO:0010053|root epidermal cell differentiation;GO:0048765|root hair cell differentiation;GO:0010026|trichome differentiation;	12.2852	6.99642	9.44596	1.75593	1.35011	0.186988	0.544462	38.5633	32.8848	4	4
Medtr3g060220.JCVIMt4.0v1	cellulose synthase-like protein [Medicago truncatula]	GO:0071555|cell wall organization;GO:0030244|cellulose biosynthetic process;GO:0009833|plant-type primary cell wall biogenesis;	0.48361	0.698968	0.473457	0.691892	0.677366	0.314597	0.390483	2.36516	2.34485	4	4
Medtr3g060240.JCVIMt4.0v1	cellulose synthase E1-like protein [Medicago truncatula]	GO:0071555|cell wall organization;GO:0030244|cellulose biosynthetic process;GO:0009833|plant-type primary cell wall biogenesis;	8.03447	2.83461	3.09878	2.83442	1.09319	0.244475	0.910104	21.7382	11.8668	4	4
Medtr3g060280.JCVIMt4.0v1	cellulose synthase E1-like protein [Medicago truncatula]	GO:0071555|cell wall organization;GO:0030244|cellulose biosynthetic process;GO:0009833|plant-type primary cell wall biogenesis;	25.2957	7.01258	11.3119	3.60718	1.61309	0.0128717	0.432413	64.6165	36.6491	4	4
Medtr3g064510.JCVIMt4.0v1	expansin A1 [Medicago truncatula]	GO:0009664|plant-type cell wall organization;	1.85113	1.40068	2.14486	1.3216	1.5313	0.522085	0.358491	6.50361	7.09106	4	4
Medtr3g068130.JCVIMt4.0v1	pattern formation protein GNOM protein [Medicago truncatula]	GO:0010540|basipetal auxin transport;GO:0007155|cell adhesion;GO:0071555|cell wall organization;GO:0000911|cytokinesis by cell plate formation;GO:0009793|embryo development ending in seed dormancy;GO:0009880|embryonic pattern specification;GO:0006897|endocytosis;GO:0032509|endosome transport via multivesicular body sorting pathway;GO:0001736|establishment of planar polarity;GO:0010274|hydrotropis…	11.1641	8.64731	9.65221	1.29104	1.11621	0.632431	0.837347	39.6227	36.599	4	4
Medtr3g068140.JCVIMt4.0v1	pattern formation protein GNOM protein [Medicago truncatula]	GO:0010540|basipetal auxin transport;GO:0007155|cell adhesion;GO:0071555|cell wall organization;GO:0000911|cytokinesis by cell plate formation;GO:0009793|embryo development ending in seed dormancy;GO:0009880|embryonic pattern specification;GO:0006897|endocytosis;GO:0032509|endosome transport via multivesicular body sorting pathway;GO:0001736|establishment of planar polarity;GO:0010274|hydrotropis…	4.23887	4.58861	4.04073	0.923781	0.880601	0.894097	0.827363	17.655	17.2587	4	4
Medtr3g071320.JCVIMt4.0v1	HXXXD-type acyl-transferase family protein [Medicago truncatula]	GO:0052325|cell wall pectin biosynthetic process;GO:0010345|suberin biosynthetic process;	3.61767	6.01466	5.32883	0.601476	0.885974	0.211525	0.661152	19.2647	22.687	4	4
Medtr3g071420.JCVIMt4.0v1	lateral organ boundaries (LOB) domain protein [Medicago truncatula]	GO:0052325|cell wall pectin biosynthetic process;GO:0010345|suberin biosynthetic process;	7.1928	19.9932	12.3674	0.359763	0.618582	0.110992	0.0885625	54.3719	64.7211	4	4
Medtr3g071650.JCVIMt4.0v1	trichome birefringence-like protein [Medicago truncatula]	GO:0009834|plant-type secondary cell wall biogenesis;	7.10286	8.0309	6.85545	0.884441	0.853634	0.817358	0.785842	30.2675	29.7727	4	4
Medtr3g073360.JCVIMt4.0v1	vacuolar protein sorting-associated protein VPS9 [Medicago truncatula]	GO:0000919|cell plate assembly;GO:0042546|cell wall biogenesis;GO:0009793|embryo development ending in seed dormancy;GO:0048528|post-embryonic root development;	15.5217	14.5655	13.8699	1.06564	0.952242	0.864674	0.842873	60.1744	56.8709	4	4
Medtr3g073420.JCVIMt4.0v1	auxin response factor, putative [Medicago truncatula]	GO:0048830|adventitious root development;GO:0009653|anatomical structure morphogenesis;GO:0009734|auxin-activated signaling pathway;GO:0052543|callose deposition in cell wall;GO:0009555|pollen development;GO:0010208|pollen wall assembly;GO:0006355|regulation of transcription, DNA-templated;GO:0006351|transcription, DNA-templated;	0.661708	0.768347	0.839829	0.86121	1.09303	0.878594	0.89744	2.86011	3.21635	4	4
Medtr3g075180.JCVIMt4.0v1	callose synthase-like protein [Medicago truncatula]	GO:0006075|(1->3)-beta-D-glucan biosynthetic process;GO:0071555|cell wall organization;GO:0008360|regulation of cell shape;	10.9617	7.8595	8.8346	1.3947	1.12407	0.429482	0.816856	37.6423	33.3882	4	4
Medtr3g078090.JCVIMt4.0v1	polygalacturonase non-catalytic protein [Medicago truncatula]	GO:0071555|cell wall organization;GO:0009835|fruit ripening;	2.88304	7.12285	4.68467	0.40476	0.657696	0.0379122	0.12011	20.0118	23.615	4	4
Medtr3g078250.JCVIMt4.0v1	LRR receptor-like kinase [Medicago truncatula]	GO:0009834|plant-type secondary cell wall biogenesis;	0.0408591	0	0.041055	#DIV/0!	#DIV/0!	0.20431	0.201382	0.0817182	0.08211	2	2
Medtr3g080190.JCVIMt4.0v1	glycosyl hydrolase family 9 protein [Medicago truncatula]	GO:0071555|cell wall organization;GO:0030245|cellulose catabolic process;	0.48977	0.960293	0.741057	0.510022	0.771698	0.519664	0.800614	2.90013	3.4027	4	4
Medtr3g080410.JCVIMt4.0v1	glycoside hydrolase family 17 protein [Medicago truncatula]	GO:0005975|carbohydrate metabolic process;GO:0007154|cell communication;GO:0071555|cell wall organization;GO:0006952|defense response;	12.0106	14.5022	15.1792	0.82819	1.04668	0.705497	0.930413	53.0256	59.3628	4	4
Medtr3g082100.JCVIMt4.0v1	MtN4 [Medicago truncatula]	GO:0052543|callose deposition in cell wall;GO:0009408|response to heat;	61.3311	78.7961	63.7319	0.778352	0.808821	0.822526	0.387827	280.254	285.056	4	4
Medtr3g082440.JCVIMt4.0v1	endo-1,4-beta-glucanase [Medicago truncatula]	GO:0071555|cell wall organization;GO:0030245|cellulose catabolic process;	1.07101	0.565709	1.07847	1.89322	1.9064	0.00967293	0.174163	3.27344	3.28836	4	4
Medtr3g084620.JCVIMt4.0v1	xyloglucan endotransglucosylase/hydrolase family protein [Medicago truncatula]	GO:0042546|cell wall biogenesis;GO:0010411|xyloglucan metabolic process;	0.597423	1.61312	0.30136	0.370352	0.186818	0.234635	0.107216	4.42109	3.82897	4	4
Medtr3g084630.JCVIMt4.0v1	xyloglucan endotransglucosylase/hydrolase family protein [Medicago truncatula]	GO:0042546|cell wall biogenesis;GO:0010411|xyloglucan metabolic process;	7.02927	16.897	15.3823	0.416006	0.910356	0.0785411	0.619165	47.8526	64.5587	4	4
Medtr3g085480.JCVIMt4.0v1	exostosin-like protein [Medicago truncatula]	GO:0071555|cell wall organization;GO:0045489|pectin biosynthetic process;	0.297496	0.140252	0.230746	2.12116	1.64523	0.588808	0.71426	0.875495	0.741994	3	3
Medtr3g086750.JCVIMt4.0v1	glycoside hydrolase family 5 protein [Medicago truncatula]	GO:0071555|cell wall organization;GO:0000272|polysaccharide catabolic process;	1.30704	0.648152	1.26498	2.01656	1.95168	0.375301	0.535809	3.91038	3.82627	4	4
Medtr3g090120.JCVIMt4.0v1	Pmr5/Cas1p GDSL/SGNH-like acyl-esterase family protein [Medicago truncatula]	GO:0071554|cell wall organization or biogenesis;	4.3557	4.72782	3.1462	0.921292	0.665466	0.771372	0.346806	18.167	15.748	4	4
Medtr3g090540.JCVIMt4.0v1	glycosyl hydrolase family 9 protein [Medicago truncatula]	GO:0071555|cell wall organization;GO:0030244|cellulose biosynthetic process;GO:0030245|cellulose catabolic process;GO:0043622|cortical microtubule organization;GO:0042538|hyperosmotic salinity response;GO:0009735|response to cytokinin;GO:0048367|shoot system development;GO:0009826|unidimensional cell growth;	0	0.0158909	0	0	0	0.5	0.5	0.0317818	0.0317818	1	1
Medtr3g091380.JCVIMt4.0v1	pectinesterase/pectinesterase inhibitor [Medicago truncatula]	GO:0042545|cell wall modification;GO:0045490|pectin catabolic process;	16.5274	30.558	25.7778	0.540851	0.843569	0.32361	0.738212	94.1708	112.672	4	4
Medtr3g092310.JCVIMt4.0v1	CAZy family GT8 glycosyltransferase [Medicago truncatula]	GO:0071555|cell wall organization;GO:0045489|pectin biosynthetic process;GO:0000271|polysaccharide biosynthetic process;	19.1802	31.9884	28.6428	0.5996	0.895412	0.435748	0.791685	102.337	121.262	4	4
Medtr3g094040.JCVIMt4.0v1	expansin A10 [Medicago truncatula]	GO:0009664|plant-type cell wall organization;GO:0006949|syncytium formation;	8.58945	13.8991	8.93134	0.617985	0.642583	0.300911	0.538986	44.9771	45.6609	4	4
Medtr3g094060.JCVIMt4.0v1	expansin A10 [Medicago truncatula]	GO:0009664|plant-type cell wall organization;GO:0006949|syncytium formation;	15.8785	27.0288	19.5276	0.587466	0.722473	0.450808	0.712457	85.8147	93.1128	4	4
Medtr3g094160.JCVIMt4.0v1	alpha-galactosidase-like protein [Medicago truncatula]	GO:0005975|carbohydrate metabolic process;GO:0071555|cell wall organization;	70.4129	101.616	75.8075	0.692929	0.746018	0.336772	0.389838	344.058	354.848	4	4
Medtr3g095130.JCVIMt4.0v1	nucleotide/sugar transporter family protein [Medicago truncatula]	GO:0015783|GDP-fucose transport;GO:0009833|plant-type primary cell wall biogenesis;GO:0009624|response to nematode;GO:0072334|UDP-galactose transmembrane transport;GO:0015786|UDP-glucose transport;	28.8208	45.91	31.084	0.627766	0.677063	0.100816	0.104055	149.462	153.988	4	4
Medtr3g095910.JCVIMt4.0v1	UDP-glucuronate:xylan alpha-glucuronosyltransferase [Medicago truncatula]	GO:0071555|cell wall organization;GO:0010417|glucuronoxylan biosynthetic process;GO:0009834|plant-type secondary cell wall biogenesis;GO:0045492|xylan biosynthetic process;	3.17821	4.91362	4.4323	0.646816	0.902044	0.320264	0.74116	16.1837	18.6918	4	4
Medtr3g095920.JCVIMt4.0v1	pectinesterase/pectinesterase inhibitor [Medicago truncatula]	GO:0042545|cell wall modification;GO:0045490|pectin catabolic process;	4.47082	8.25022	6.38564	0.541903	0.773997	0.110334	0.215933	25.4421	29.2717	4	4
Medtr3g096200.JCVIMt4.0v1	glucan synthase-like protein [Medicago truncatula]	GO:0006075|(1->3)-beta-D-glucan biosynthetic process;GO:0071555|cell wall organization;GO:0009556|microsporogenesis;GO:0009846|pollen germination;GO:0009860|pollen tube growth;GO:0010208|pollen wall assembly;GO:0008360|regulation of cell shape;GO:0080092|regulation of pollen tube growth;	0.120438	0.0832775	0.072998	1.44622	0.876563	0.788681	0.939946	0.40743	0.312551	4	4
Medtr3g098980.JCVIMt4.0v1	omega-hydroxypalmitate O-feruloyl transferase [Medicago truncatula]	GO:0052325|cell wall pectin biosynthetic process;GO:0010345|suberin biosynthetic process;	1.1808	4.79017	1.4974	0.246505	0.312598	0.349136	0.455347	11.9419	12.5751	4	4
Medtr3g100150.JCVIMt4.0v1	HXXXD-type acyl-transferase family protein [Medicago truncatula]	GO:0071555|cell wall organization;GO:0009555|pollen development;GO:0042761|very long-chain fatty acid biosynthetic process;GO:0010025|wax biosynthetic process;	10.69	30.3306	12.5253	0.35245	0.412957	0.572958	0.621212	82.0413	85.7117	4	4
Medtr3g100230.JCVIMt4.0v1	chromosome-associated kinesin KIF4-like protein, putative [Medicago truncatula]	GO:0071555|cell wall organization;GO:0007018|microtubule-based movement;	1.37109	0.528355	0.66588	2.59502	1.26029	0.292557	0.816342	3.79889	2.38847	4	4
Medtr3g100950.JCVIMt4.0v1	pollen-specific LRR extensin-like protein, putative [Medicago truncatula]	GO:0071555|cell wall organization;	0.0357808	0.0458418	0.0238276	0.780527	0.519778	0.889324	0.712211	0.163245	0.139339	3	3
Medtr3g102170.JCVIMt4.0v1	chromosome-associated kinesin KIF4A-like protein [Medicago truncatula]	GO:0071555|cell wall organization;GO:0007018|microtubule-based movement;	2.36303	1.82884	1.53166	1.29209	0.8375	0.645265	0.882615	8.38374	6.721	4	4
Medtr3g103500.JCVIMt4.0v1	xyloglucan glycosyltransferase [Medicago truncatula]	GO:0071555|cell wall organization;	3.98791	6.1263	4.22852	0.650948	0.690223	0.608503	0.663878	20.2284	20.7096	4	4
Medtr3g103580.JCVIMt4.0v1	branched-chain amino acid aminotransferase [Medicago truncatula]	GO:0006532|aspartate biosynthetic process;GO:0009097|isoleucine biosynthetic process;GO:0009098|leucine biosynthetic process;GO:0071669|plant-type cell wall organization or biogenesis;GO:0009099|valine biosynthetic process;	379.231	20.2685	126.571	18.7104	6.24474	0.01783	0.00368116	798.998	293.68	4	4
Medtr3g105790.JCVIMt4.0v1	peroxidase family protein [Medicago truncatula]	GO:0042744|hydrogen peroxide catabolic process;GO:0009664|plant-type cell wall organization;GO:0006979|response to oxidative stress;	6.22082	7.12362	5.88908	0.873266	0.826698	0.775142	0.480715	26.6889	26.0254	4	4
Medtr3g106690.JCVIMt4.0v1	glycosyltransferase [Medicago truncatula]	GO:0071555|cell wall organization;	0.0898673	0.156968	0.136247	0.572519	0.867991	0.246357	0.919837	0.493671	0.586431	4	4
Medtr3g106700.JCVIMt4.0v1	CGS1 mRNA stability protein [Medicago truncatula]	GO:0071555|cell wall organization;	6.61077	4.02103	4.81392	1.64405	1.19719	0.404092	0.838363	21.2636	17.6699	4	4
Medtr3g107520.JCVIMt4.0v1	cellulose synthase-like protein [Medicago truncatula]	GO:0071555|cell wall organization;GO:0030244|cellulose biosynthetic process;GO:0042538|hyperosmotic salinity response;GO:0009833|plant-type primary cell wall biogenesis;	409.64	359.428	350.863	1.1397	0.976169	0.528432	0.483876	1538.14	1420.58	4	4
Medtr3g107930.JCVIMt4.0v1	polygalacturonate 4-alpha-galacturonosyltransferase [Medicago truncatula]	GO:0071555|cell wall organization;GO:0045489|pectin biosynthetic process;	7.78975	7.90277	7.15348	0.985699	0.905186	0.972203	0.877502	31.385	30.1125	4	4
Medtr3g109040.JCVIMt4.0v1	xyloglucan glycosyltransferase [Medicago truncatula]	GO:0071555|cell wall organization;	1.60817	3.60375	2.28011	0.446248	0.632704	0.315454	0.376594	10.4238	11.7677	4	4
Medtr3g110142.JCVIMt4.0v1	beta-1,4-xylosyltransferase, putative [Medicago truncatula]	GO:0071555|cell wall organization;GO:0010417|glucuronoxylan biosynthetic process;GO:0009834|plant-type secondary cell wall biogenesis;GO:0010584|pollen exine formation;GO:0045492|xylan biosynthetic process;	1.34081	1.6658	1.23302	0.804907	0.740196	0.714106	0.585456	6.01323	5.79763	4	4
Medtr3g110198.JCVIMt4.0v1	exostosin family protein [Medicago truncatula]	GO:0071555|cell wall organization;	2.79115	2.93886	1.54954	0.949741	0.527259	0.903844	0.532924	11.46	8.97679	4	4
Medtr3g110200.JCVIMt4.0v1	glycosyltransferase plant-like protein [Medicago truncatula]	GO:0071555|cell wall organization;	1.77972	1.12644	1.4512	1.57995	1.2883	0.40183	0.781766	5.81232	5.15527	4	4
Medtr3g111060.JCVIMt4.0v1	beta-1,4-xylosyltransferase, putative [Medicago truncatula]	GO:0071555|cell wall organization;GO:0010417|glucuronoxylan biosynthetic process;GO:0009834|plant-type secondary cell wall biogenesis;GO:0010584|pollen exine formation;GO:0045492|xylan biosynthetic process;	11.9995	12.4271	9.8904	0.96559	0.795871	0.910655	0.522283	48.8533	44.6351	4	4
Medtr3g111380.JCVIMt4.0v1	rhamnogalacturonate lyase B-like protein [Medicago truncatula]	GO:0071555|cell wall organization;GO:0045490|pectin catabolic process;	0.749202	0.864591	0.919588	0.866539	1.06361	0.826711	0.958639	3.22758	3.56836	4	4
Medtr3g111600.JCVIMt4.0v1	PREDICTED: probable galacturonosyltransferase-like 1 [Cicer arietinum]	GO:0071555|cell wall organization;GO:0045489|pectin biosynthetic process;GO:0000271|polysaccharide biosynthetic process;	5.59407	13.0692	9.964	0.428036	0.762405	0.0664936	0.118641	37.3265	46.0663	4	4
Medtr3g112180.JCVIMt4.0v1	omega-hydroxypalmitate O-feruloyl transferase [Medicago truncatula]	GO:0052325|cell wall pectin biosynthetic process;GO:0010345|suberin biosynthetic process;	1.31904	1.10089	1.134	1.19816	1.03007	0.268508	0.654158	4.83986	4.46978	4	4
Medtr3g112480.JCVIMt4.0v1	auxin-induced 5NG4-like protein [Medicago truncatula]	GO:0009851|auxin biosynthetic process;GO:0010315|auxin efflux;GO:0009734|auxin-activated signaling pathway;GO:0071555|cell wall organization;GO:0008652|cellular amino acid biosynthetic process;GO:0006952|defense response;GO:0009834|plant-type secondary cell wall biogenesis;GO:0090355|positive regulation of auxin metabolic process;GO:0090358|positive regulation of tryptophan metabolic process;GO:0…	13.8232	31.2502	14.4043	0.442338	0.460935	0.478304	0.47401	90.1468	91.3091	4	4
Medtr3g113720.JCVIMt4.0v1	glycosyl hydrolase family 9 protein [Medicago truncatula]	GO:0071555|cell wall organization;GO:0030245|cellulose catabolic process;	9.85039	21.1868	12.4883	0.464931	0.58944	0.000873028	0.0149524	62.0743	67.3502	4	4
Medtr3g117500.JCVIMt4.0v1	glycosyl hydrolase family 9 protein [Medicago truncatula]	GO:0071555|cell wall organization;GO:0030245|cellulose catabolic process;	6.00822	9.92114	8.20648	0.605598	0.827172	0.30558	0.0646381	31.8587	36.2552	4	4
Medtr3g118390.JCVIMt4.0v1	Chitinase (Class I) / Hevein [Medicago truncatula]	GO:0016998|cell wall macromolecule catabolic process;GO:0006032|chitin catabolic process;GO:0006952|defense response;GO:0000272|polysaccharide catabolic process;	295.399	88.6833	266.813	3.33094	3.0086	0.100223	0.0459973	768.165	710.992	4	4
Medtr3g435430.JCVIMt4.0v1	expansin A10 [Medicago truncatula]	GO:0009664|plant-type cell wall organization;GO:0006949|syncytium formation;	0.213332	0.399945	0.431376	0.533403	1.07859	0.706915	0.962538	1.22655	1.66264	4	4
Medtr3g436010.JCVIMt4.0v1	BZIP transcription factor [Medicago truncatula]	GO:0071555|cell wall organization;GO:0030244|cellulose biosynthetic process;GO:0042538|hyperosmotic salinity response;GO:0009833|plant-type primary cell wall biogenesis;	2.81165	2.57956	1.88369	1.08997	0.730237	0.846485	0.791173	10.7824	8.9265	4	4
Medtr3g450800.JCVIMt4.0v1	cellulose synthase-like protein [Medicago truncatula]	GO:0071555|cell wall organization;GO:0030244|cellulose biosynthetic process;GO:0009833|plant-type primary cell wall biogenesis;	0.388556	1.25457	0.716042	0.309713	0.570748	0.459838	0.810644	3.28625	3.94122	4	4
Medtr3g452360.JCVIMt4.0v1	CAZy family GT8 glycosyltransferase [Medicago truncatula]	GO:0071555|cell wall organization;GO:0045489|pectin biosynthetic process;	3.53931	6.17125	4.15735	0.573517	0.673665	0.505655	0.54279	19.4211	20.6572	4	4
Medtr3g462760.JCVIMt4.0v1	laccase/diphenol oxidase family protein [Medicago truncatula]	GO:0009809|lignin biosynthetic process;GO:0046274|lignin catabolic process;GO:0009834|plant-type secondary cell wall biogenesis;	5.32157	14.688	14.5438	0.362308	0.990184	0.317856	0.975705	40.0191	58.4635	4	4
Medtr3g464570.JCVIMt4.0v1	Pmr5/Cas1p GDSL/SGNH-like acyl-esterase family protein [Medicago truncatula]	GO:0071554|cell wall organization or biogenesis;GO:0006952|defense response;GO:0009620|response to fungus;	2.22775	4.96576	3.16396	0.448622	0.637155	0.245533	0.471113	14.387	16.2594	4	4
Medtr3g466760.JCVIMt4.0v1	expansin A10 [Medicago truncatula]	GO:0009664|plant-type cell wall organization;GO:0006949|syncytium formation;	36.5769	42.0439	26.2485	0.869968	0.624311	0.725736	0.463472	157.242	136.585	4	4
Medtr3g466790.JCVIMt4.0v1	expansin A10 [Medicago truncatula]	GO:0009664|plant-type cell wall organization;GO:0006949|syncytium formation;	26.446	38.7062	22.3376	0.68325	0.577105	0.539883	0.352678	130.305	122.088	4	4
Medtr4g006010.JCVIMt4.0v1	xyloglucan glycosyltransferase [Medicago truncatula]	GO:0071555|cell wall organization;	1.55947	5.47164	4.78702	0.28501	0.87488	0.0765133	0.162861	14.0622	20.5173	4	4
Medtr4g007220.JCVIMt4.0v1	galactoside 2-alpha-L-fucosyltransferase-like protein [Medicago truncatula]	GO:0042546|cell wall biogenesis;GO:0071555|cell wall organization;GO:0009969|xyloglucan biosynthetic process;	1.81001	4.04167	1.41281	0.447836	0.34956	0.564892	0.56703	11.7034	10.909	4	4
Medtr4g007240.JCVIMt4.0v1	F-box protein [Medicago truncatula]	GO:0042546|cell wall biogenesis;GO:0071555|cell wall organization;GO:0009969|xyloglucan biosynthetic process;	0.0507133	0.0976597	0.102213	0.519285	1.04662	0.0661489	0.935989	0.296746	0.399745	3	4
Medtr4g011810.JCVIMt4.0v1	katanin p60 ATPase subunit-like protein [Medicago truncatula]	GO:0043622|cortical microtubule organization;GO:0000226|microtubule cytoskeleton organization;GO:0051013|microtubule severing;GO:0009825|multidimensional cell growth;GO:0009832|plant-type cell wall biogenesis;GO:0010091|trichome branching;	3.2743	3.4683	3.80415	0.944065	1.09684	0.890553	0.727849	13.4852	14.5449	4	4
Medtr4g014960.JCVIMt4.0v1	defective in exine formation protein [Medicago truncatula]	GO:0071555|cell wall organization;GO:0010584|pollen exine formation;GO:0010208|pollen wall assembly;	13.7307	14.1733	13.5937	0.968773	0.959105	0.938484	0.956902	55.8082	55.5341	4	4
Medtr4g015120.JCVIMt4.0v1	laccase/diphenol oxidase family protein [Medicago truncatula]	GO:0009809|lignin biosynthetic process;GO:0046274|lignin catabolic process;GO:0009834|plant-type secondary cell wall biogenesis;	2.44747	9.50792	5.29731	0.257414	0.557147	0.34323	0.453526	23.9108	29.6105	4	4
Medtr4g016940.JCVIMt4.0v1	Pmr5/Cas1p GDSL/SGNH-like acyl-esterase family protein [Medicago truncatula]	GO:0030244|cellulose biosynthetic process;GO:0045489|pectin biosynthetic process;GO:0009827|plant-type cell wall modification;GO:0045492|xylan biosynthetic process;	0.094252	0.498708	0.303702	0.188992	0.608976	0.501682	0.764629	1.18592	1.60482	4	4
Medtr4g016960.JCVIMt4.0v1	late embryogenesis abundant protein B19.1A [Medicago truncatula]	GO:0030244|cellulose biosynthetic process;GO:0045489|pectin biosynthetic process;GO:0009827|plant-type cell wall modification;GO:0045492|xylan biosynthetic process;	1.21336	0.355528	0.188619	3.41284	0.53053	0.0826742	0.496187	3.13778	1.08829	4	4
Medtr4g025690.JCVIMt4.0v1	pectinesterase/pectinesterase inhibitor [Medicago truncatula]	GO:0042545|cell wall modification;GO:0045490|pectin catabolic process;	1.94938	0.880844	0.29735	2.21308	0.337575	0.359547	0.423194	5.66044	2.35639	4	4
Medtr4g025730.JCVIMt4.0v1	pectinesterase/pectinesterase inhibitor [Medicago truncatula]	GO:0042545|cell wall modification;GO:0045490|pectin catabolic process;	159.54	35.5653	76.5549	4.48585	2.15252	0.0425348	0.201228	390.211	224.24	4	4
Medtr4g025980.JCVIMt4.0v1	cytochrome P450 family 71 protein [Medicago truncatula]	GO:0048830|adventitious root development;GO:0052544|defense response by callose deposition in cell wall;GO:0042742|defense response to bacterium;GO:0009759|indole glucosinolate biosynthetic process;GO:0009684|indoleacetic acid biosynthetic process;GO:0009682|induced systemic resistance;GO:0040008|regulation of growth;GO:0010114|response to red light;GO:0009641|shade avoidance;GO:0000162|tryptopha…	0.236039	0.220981	0.220246	1.06815	0.996676	0.900734	0.998602	0.91404	0.882453	4	4
Medtr4g026050.JCVIMt4.0v1	cytochrome P450 family 71 protein [Medicago truncatula]	GO:0048830|adventitious root development;GO:0052544|defense response by callose deposition in cell wall;GO:0042742|defense response to bacterium;GO:0009759|indole glucosinolate biosynthetic process;GO:0009684|indoleacetic acid biosynthetic process;GO:0009682|induced systemic resistance;GO:0040008|regulation of growth;GO:0010114|response to red light;GO:0009641|shade avoidance;GO:0000162|tryptopha…	41.2515	8.43239	12.7857	4.89203	1.51626	0.115742	0.567302	99.3677	42.4361	4	4
Medtr4g026200.JCVIMt4.0v1	cytochrome P450 family 71 protein [Medicago truncatula]	GO:0048830|adventitious root development;GO:0052544|defense response by callose deposition in cell wall;GO:0042742|defense response to bacterium;GO:0009759|indole glucosinolate biosynthetic process;GO:0009684|indoleacetic acid biosynthetic process;GO:0009682|induced systemic resistance;GO:0040008|regulation of growth;GO:0010114|response to red light;GO:0009641|shade avoidance;GO:0000162|tryptopha…	4.00921	0.858664	2.97154	4.66912	3.46066	0.0871835	0.0550323	9.73574	7.66041	4	4
Medtr4g028660.JCVIMt4.0v1	F-box protein interaction domain protein [Medicago truncatula]	GO:0009828|plant-type cell wall loosening;GO:0019953|sexual reproduction;GO:0009826|unidimensional cell growth;	0.218461	0.0699962	0.147013	3.12104	2.1003	0.558499	0.314058	0.576915	0.434019	4	4
Medtr4g028930.JCVIMt4.0v1	ovate transcriptional repressor [Medicago truncatula]	GO:0045892|negative regulation of transcription, DNA-templated;GO:2000652|regulation of secondary cell wall biogenesis;GO:0006351|transcription, DNA-templated;	3.40045	5.85613	2.13062	0.580666	0.363828	0.642032	0.614191	18.5132	15.9735	4	4
Medtr4g032925.JCVIMt4.0v1	phosphoinositide phosphatase SAC4 [Medicago truncatula]	GO:0007010|cytoskeleton organization;GO:0036092|phosphatidylinositol-3-phosphate biosynthetic process;GO:0009832|plant-type cell wall biogenesis;GO:0009826|unidimensional cell growth;	7.34762	5.06161	5.74045	1.45164	1.13411	0.410361	0.831137	24.8185	21.6041	4	4
Medtr4g035590.JCVIMt4.0v1	NAC transcription factor-like protein [Medicago truncatula]	GO:0009834|plant-type secondary cell wall biogenesis;GO:0010628|positive regulation of gene expression;GO:0045893|positive regulation of transcription, DNA-templated;GO:0048829|root cap development;GO:0006351|transcription, DNA-templated;	0.246035	0.489028	0.0622758	0.503109	0.127346	0.168206	0.329048	1.47013	1.10261	3	3
Medtr4g035975.JCVIMt4.0v1	glycosyl hydrolase family 9 protein [Medicago truncatula]	GO:0042547|cell wall modification involved in multidimensional cell growth;GO:0030245|cellulose catabolic process;	0	0.0389898	0	0	0	0.5	0.5	0.0779796	0.0779796	1	1
Medtr4g035980.JCVIMt4.0v1	pectinesterase/pectinesterase inhibitor [Medicago truncatula]	GO:0042545|cell wall modification;GO:0045490|pectin catabolic process;	1.04134	1.26272	0.647712	0.82468	0.512948	0.349019	0.705835	4.60813	3.82087	4	4
Medtr4g036030.JCVIMt4.0v1	transcription factor [Medicago truncatula]	GO:0071555|cell wall organization;GO:0007275|multicellular organismal development;GO:1901348|positive regulation of secondary cell wall biogenesis;GO:0006355|regulation of transcription, DNA-templated;GO:0006351|transcription, DNA-templated;GO:0048759|xylem vessel member cell differentiation;	0.151875	0.380554	0.238202	0.39909	0.625935	0.221786	0.150904	1.06486	1.23751	4	4
Medtr4g045853.JCVIMt4.0v1	xyloglucan endotransglucosylase/hydrolase family protein [Medicago truncatula]	GO:0042546|cell wall biogenesis;GO:0071555|cell wall organization;GO:0010411|xyloglucan metabolic process;	44.2427	38.8916	35.45	1.13759	0.911509	0.790694	0.851329	166.268	148.683	4	4
Medtr4g046713.JCVIMt4.0v1	peroxidase family protein [Medicago truncatula]	GO:0042744|hydrogen peroxide catabolic process;GO:0042538|hyperosmotic salinity response;GO:0009664|plant-type cell wall organization;GO:0009409|response to cold;GO:0009269|response to desiccation;GO:0006979|response to oxidative stress;	1.48439	4.81485	0.580825	0.308293	0.120632	0.334903	0.363765	12.5985	10.7914	4	4
Medtr4g050000.JCVIMt4.0v1	cellulose synthase H1-like protein [Medicago truncatula]	GO:0071555|cell wall organization;GO:0030244|cellulose biosynthetic process;GO:0009833|plant-type primary cell wall biogenesis;	6.83928	5.6476	4.75711	1.211	0.842323	0.667462	0.728604	24.9738	20.8094	4	4
Medtr4g052970.JCVIMt4.0v1	glycoside hydrolase family 17 protein [Medicago truncatula]	GO:0005975|carbohydrate metabolic process;GO:0071555|cell wall organization;GO:0006952|defense response;	3.42042	3.18347	2.43129	1.07443	0.763724	0.855977	0.464734	13.2078	11.2295	4	4
Medtr4g053380.JCVIMt4.0v1	fasciclin-like arabinogalactan protein [Medicago truncatula]	GO:0009834|plant-type secondary cell wall biogenesis;	0.462661	3.6019	1.93007	0.128449	0.535848	0.134319	0.345533	8.12912	11.0639	4	4
Medtr4g055520.JCVIMt4.0v1	cellulose synthase-like protein A1 [Medicago truncatula]	GO:0071555|cell wall organization;GO:0010192|mucilage biosynthetic process;GO:0048359|mucilage metabolic process involved in seed coat development;	29.5379	40.0706	30.8787	0.737147	0.770609	0.725029	0.774852	139.217	141.899	4	4
Medtr4g055580.JCVIMt4.0v1	F-box/RNI/FBD-like domain protein [Medicago truncatula]	GO:0071555|cell wall organization;GO:0010192|mucilage biosynthetic process;GO:0048359|mucilage metabolic process involved in seed coat development;	0	0.0146376	0	0	0	0.5	0.5	0.0292752	0.0292752	1	1
Medtr4g056100.JCVIMt4.0v1	UDP-D-apiose/UDP-D-xylose synthase [Medicago truncatula]	GO:0071555|cell wall organization;	222.946	408.337	297.842	0.545985	0.729404	0.10904	0.208537	1262.57	1412.36	4	4
Medtr4g057450.JCVIMt4.0v1	xyloglucan endotransglucosylase/hydrolase family protein [Medicago truncatula]	GO:0042546|cell wall biogenesis;GO:0016998|cell wall macromolecule catabolic process;GO:0071555|cell wall organization;GO:0010411|xyloglucan metabolic process;	12.2183	55.7975	10.9707	0.218976	0.196617	0.17576	0.150376	136.032	133.536	4	4
Medtr4g057500.JCVIMt4.0v1	glycosyltransferase family 47 protein [Medicago truncatula]	GO:0071555|cell wall organization;GO:0010417|glucuronoxylan biosynthetic process;GO:0009834|plant-type secondary cell wall biogenesis;	29.7818	10.8693	13.4951	2.74	1.24159	0.22955	0.825019	81.3021	48.7287	4	4
Medtr4g059720.JCVIMt4.0v1	fasciclin-like arabinogalactan protein [Medicago truncatula]	GO:0009834|plant-type secondary cell wall biogenesis;	22.5177	51.7145	28.634	0.435423	0.553693	0.259668	0.258427	148.464	160.697	4	4
Medtr4g059780.JCVIMt4.0v1	fasciclin domain protein, partial [Medicago truncatula]	GO:0009834|plant-type secondary cell wall biogenesis;	0.591871	18.5356	4.32988	0.0319316	0.233598	0.0233503	0.0200618	38.255	45.731	4	4
Medtr4g059790.JCVIMt4.0v1	fasciclin-like arabinogalactan protein [Medicago truncatula]	GO:0009834|plant-type secondary cell wall biogenesis;	1.64546	52.274	12.7055	0.0314776	0.243055	0.0535168	0.163178	107.839	129.959	4	4
Medtr4g059840.JCVIMt4.0v1	fasciclin-like arabinogalactan protein [Medicago truncatula]	GO:0009834|plant-type secondary cell wall biogenesis;	0.0787905	10.2318	3.14293	0.00770057	0.307173	0.024674	0.11984	20.6212	26.7494	4	4
Medtr4g063975.JCVIMt4.0v1	expansin A10 [Medicago truncatula]	GO:0009664|plant-type cell wall organization;GO:0006949|syncytium formation;	14.3294	31.5439	19.631	0.45427	0.62234	0.0417166	0.407386	91.7466	102.35	4	4
Medtr4g065017.JCVIMt4.0v1	myb transcription factor [Medicago truncatula]	GO:0050832|defense response to fungus;GO:0009834|plant-type secondary cell wall biogenesis;GO:1901348|positive regulation of secondary cell wall biogenesis;GO:0045893|positive regulation of transcription, DNA-templated;GO:2000652|regulation of secondary cell wall biogenesis;GO:0009751|response to salicylic acid;GO:0006351|transcription, DNA-templated;	0.430508	0.724751	0.479007	0.594008	0.660927	0.511552	0.451588	2.31052	2.40752	4	4
Medtr4g069240.JCVIMt4.0v1	oligosaccharyltransferase 48 kDa subunit beta [Medicago truncatula]	GO:0009664|plant-type cell wall organization;GO:0018279|protein N-linked glycosylation via asparagine;GO:0009826|unidimensional cell growth;	41.2097	65.2921	51.7638	0.631158	0.792803	0.152793	0.445984	213.004	234.112	4	4
Medtr4g069260.JCVIMt4.0v1	nucleotide-diphospho-sugar transferase family protein [Medicago truncatula]	GO:0071555|cell wall organization;GO:0080147|root hair cell development;	21.6702	28.1376	21.4769	0.770153	0.763279	0.351516	0.386142	99.6157	99.2289	4	4
Medtr4g069300.JCVIMt4.0v1	nucleotide-diphospho-sugar transferase family protein [Medicago truncatula]	GO:0071555|cell wall organization;GO:0080147|root hair cell development;	0.019997	0.160041	0.0601963	0.124949	0.376131	0.275763	0.367646	0.360076	0.440474	3	4
Medtr4g069350.JCVIMt4.0v1	nucleotide-diphospho-sugar transferase family protein [Medicago truncatula]	GO:0071555|cell wall organization;GO:0080147|root hair cell development;	0.158781	0.191694	0.399888	0.828303	2.08607	0.721051	0.0833771	0.70095	1.18316	4	4
Medtr4g069420.JCVIMt4.0v1	nucleotide-diphospho-sugar transferase family protein [Medicago truncatula]	GO:0071555|cell wall organization;GO:0080147|root hair cell development;	5.32012	5.17371	6.4424	1.0283	1.24522	0.95091	0.625935	20.9876	23.2322	4	4
Medtr4g069430.JCVIMt4.0v1	nucleotide-diphospho-sugar transferase family protein [Medicago truncatula]	GO:0071555|cell wall organization;GO:0080147|root hair cell development;	0.0787301	0.0185428	0.059043	4.24585	3.18415	0.191038	0.693725	0.194546	0.155172	3	2
Medtr4g073540.JCVIMt4.0v1	subtilisin-like serine protease [Medicago truncatula]	GO:0009827|plant-type cell wall modification;	43.1302	80.5638	67.1883	0.535354	0.833976	0.123899	0.231945	247.388	295.504	4	4
Medtr4g074390.JCVIMt4.0v1	PPR containing plant-like protein [Medicago truncatula]	GO:0071555|cell wall organization;	0.224347	0.338933	0.159257	0.661922	0.469877	0.381864	0.139113	1.12656	0.996378	4	4
Medtr4g077910.JCVIMt4.0v1	cellulose synthase-like protein [Medicago truncatula]	GO:0071555|cell wall organization;GO:0030244|cellulose biosynthetic process;GO:0009409|response to cold;	14.5072	23.0771	15.3586	0.628638	0.665532	0.00141768	0.194962	75.1685	76.8713	4	4
Medtr4g077920.JCVIMt4.0v1	exostosin family protein [Medicago truncatula]	GO:0071555|cell wall organization;GO:0045489|pectin biosynthetic process;	3.34748	3.4372	3.15586	0.973897	0.918148	0.938608	0.883263	13.5693	13.1861	4	4
Medtr4g078220.JCVIMt4.0v1	callose synthase-like protein [Medicago truncatula]	GO:0006075|(1->3)-beta-D-glucan biosynthetic process;GO:0006952|defense response;GO:0052542|defense response by callose deposition;GO:0052544|defense response by callose deposition in cell wall;GO:0009870|defense response signaling pathway, resistance gene-dependent;GO:0042742|defense response to bacterium;GO:0050832|defense response to fungus;GO:0009965|leaf morphogenesis;GO:0010150|leaf senesce…	8.4292	8.98882	8.37133	0.937742	0.931304	0.876159	0.904963	34.836	34.7203	4	4
Medtr4g078535.JCVIMt4.0v1	LRR/extensin [Medicago truncatula]	GO:0071555|cell wall organization;	0.603123	8.32844	1.64419	0.0724173	0.197418	0.101867	0.178818	17.8631	19.9453	4	4
Medtr4g078875.JCVIMt4.0v1	NAC transcription factor-like protein [Medicago truncatula]	GO:0045893|positive regulation of transcription, DNA-templated;GO:2000652|regulation of secondary cell wall biogenesis;GO:0006351|transcription, DNA-templated;	0	0.0375663	0	0	0	0.5	0.5	0.0751326	0.0751326	1	1
Medtr4g079700.JCVIMt4.0v1	Pmr5/Cas1p GDSL/SGNH-like acyl-esterase family protein [Medicago truncatula]	GO:0071554|cell wall organization or biogenesis;	38.9405	41.8867	30.2835	0.929663	0.722987	0.769661	0.325112	161.654	144.34	4	4
Medtr4g081360.JCVIMt4.0v1	CAZy family GT8 glycosyltransferase [Medicago truncatula]	GO:0071555|cell wall organization;GO:0010417|glucuronoxylan biosynthetic process;GO:0010413|glucuronoxylan metabolic process;GO:0045489|pectin biosynthetic process;GO:0045492|xylan biosynthetic process;	0.172041	0.0877551	0	1.96047	0	0.5	0.5	0.519592	0.17551	2	1
Medtr4g081880.JCVIMt4.0v1	casparian strip membrane protein [Medicago truncatula]	GO:0071555|cell wall organization;	0	0.437474	0.0958027	0	0.21899	0.114676	0.201951	0.874949	1.06655	2	4
Medtr4g081950.JCVIMt4.0v1	expansin-A1-like protein [Medicago truncatula]	GO:0009664|plant-type cell wall organization;	1.87206	8.41785	2.97336	0.222392	0.353221	0.220357	0.267254	20.5798	22.7824	4	4
Medtr4g083070.JCVIMt4.0v1	carbohydrate-binding X8 domain protein [Medicago truncatula]	GO:0052543|callose deposition in cell wall;GO:0009408|response to heat;	4.04503	7.02853	4.84813	0.575516	0.689779	0.301862	0.234203	22.1471	23.7533	4	4
Medtr4g083660.JCVIMt4.0v1	polygalacturonase [Medicago truncatula]	GO:0005975|carbohydrate metabolic process;GO:0071555|cell wall organization;GO:0009835|fruit ripening;	1.79467	0.0914272	0.464892	19.6295	5.08483	0.210973	0.0575069	3.77219	1.11264	3	3
Medtr4g083680.JCVIMt4.0v1	LOB domain protein [Medicago truncatula]	GO:0005975|carbohydrate metabolic process;GO:0071555|cell wall organization;GO:0009835|fruit ripening;	3.49861	6.08374	3.24517	0.575076	0.533417	0.157778	0.30788	19.1647	18.6578	4	4
Medtr4g084060.JCVIMt4.0v1	alpha 1,4-glycosyltransferase family protein [Medicago truncatula]	GO:0005975|carbohydrate metabolic process;GO:0071555|cell wall organization;	7.65961	10.2074	9.1364	0.750395	0.895072	0.298703	0.700502	35.7341	38.6877	4	4
Medtr4g084200.JCVIMt4.0v1	beta-1,4-xylosyltransferase IRX10L-like protein, putative [Medicago truncatula]	GO:0071555|cell wall organization;GO:0045489|pectin biosynthetic process;	15.5969	8.36866	12.1709	1.86372	1.45434	0.200475	0.635088	47.9311	41.0791	4	4
Medtr4g084480.JCVIMt4.0v1	glycoside hydrolase family 17 protein [Medicago truncatula]	GO:0005975|carbohydrate metabolic process;GO:0071555|cell wall organization;GO:0006952|defense response;	1.43724	0.166312	0.65422	8.64185	3.9337	0.14699	0.0118783	3.2071	1.64106	4	4
Medtr4g086010.JCVIMt4.0v1	glycoprotein 3-alpha-L-fucosyltransferase A [Medicago truncatula]	GO:0071555|cell wall organization;GO:0006486|protein glycosylation;	20.6942	20.0377	17.332	1.03277	0.86497	0.924777	0.760145	81.4638	74.7394	4	4
Medtr4g087965.JCVIMt4.0v1	peroxidase family protein [Medicago truncatula]	GO:0042744|hydrogen peroxide catabolic process;GO:0009664|plant-type cell wall organization;GO:0006979|response to oxidative stress;	0.289158	0.673072	0.170779	0.429609	0.253731	0.0348989	0.486219	1.92446	1.6877	3	3
Medtr4g087970.JCVIMt4.0v1	pectinesterase/pectinesterase inhibitor [Medicago truncatula]	GO:0042545|cell wall modification;GO:0045490|pectin catabolic process;	1.42275	0.197204	0.373048	7.21458	1.89168	0.408511	0.4326	3.2399	1.14051	4	4
Medtr4g087980.JCVIMt4.0v1	pectinesterase/pectinesterase inhibitor [Medicago truncatula]	GO:0042545|cell wall modification;GO:0045490|pectin catabolic process;	23.978	70.3962	33.595	0.340615	0.477228	0.152799	0.148447	188.749	207.983	4	4
Medtr4g088030.JCVIMt4.0v1	trichome birefringence-like protein [Medicago truncatula]	GO:0071554|cell wall organization or biogenesis;	17.34	15.2296	20.5697	1.13857	1.35064	0.580514	0.372969	65.1391	71.5986	4	4
Medtr4g088055.JCVIMt4.0v1	Rho-like GTP-binding protein [Medicago truncatula]	GO:0009834|plant-type secondary cell wall biogenesis;GO:0090379|secondary cell wall biogenesis involved in seed trichome differentiation;GO:0007264|small GTPase mediated signal transduction;	1.22681	3.00407	1.67032	0.408381	0.556018	0.44706	0.608337	8.46176	9.34878	4	4
Medtr4g088225.JCVIMt4.0v1	cellulose synthase-like protein D3 [Medicago truncatula]	GO:0071555|cell wall organization;GO:0030244|cellulose biosynthetic process;GO:0009833|plant-type primary cell wall biogenesis;	15.2566	8.56898	10.4541	1.78045	1.22	0.185549	0.352088	47.6513	38.0462	4	4
Medtr4g088235.JCVIMt4.0v1	FHA domain plant protein [Medicago truncatula]	GO:0071555|cell wall organization;GO:0030244|cellulose biosynthetic process;GO:0009833|plant-type primary cell wall biogenesis;	0.017083		0	#DIV/0!	#DIV/0!	0.5	#DIV/0!	0.0341659	0	1	0
Medtr4g088245.JCVIMt4.0v1	NAC transcription factor-like protein [Medicago truncatula]	GO:0045893|positive regulation of transcription, DNA-templated;GO:2000652|regulation of secondary cell wall biogenesis;GO:0006351|transcription, DNA-templated;	0.423275	0.607173	0.492768	0.697125	0.811579	0.735341	0.800427	2.0609	2.19988	4	4
Medtr4g088965.JCVIMt4.0v1	mediator of RNA polymerase II transcription subunit 16 [Medicago truncatula]	GO:0032922|circadian regulation of gene expression;GO:1901672|positive regulation of systemic acquired resistance;GO:1902066|regulation of cell wall pectin metabolic process;GO:0010104|regulation of ethylene-activated signaling pathway;GO:2000022|regulation of jasmonic acid mediated signaling pathway;GO:0048586|regulation of long-day photoperiodism, flowering;GO:2001009|regulation of plant-type c…	9.17532	12.4241	10.6846	0.738507	0.859986	0.489569	0.708845	43.1989	46.2175	4	4
Medtr4g092830.JCVIMt4.0v1	Pmr5/Cas1p GDSL/SGNH-like acyl-esterase family protein [Medicago truncatula]	GO:0071554|cell wall organization or biogenesis;	4.08718	4.82514	3.76413	0.847058	0.780107	0.834066	0.735093	17.8246	17.1785	4	4
Medtr4g094590.JCVIMt4.0v1	O-acetyltransferase family protein [Medicago truncatula]	GO:0009834|plant-type secondary cell wall biogenesis;GO:0045492|xylan biosynthetic process;GO:0045491|xylan metabolic process;	8.59506	15.3095	9.85507	0.561419	0.643722	0.0883124	0.126002	47.8092	50.3292	4	4
Medtr4g094592.JCVIMt4.0v1	pentatricopeptide (PPR) repeat protein [Medicago truncatula]	GO:0009834|plant-type secondary cell wall biogenesis;GO:0045492|xylan biosynthetic process;GO:0045491|xylan metabolic process;	0.650189	0.593417	0.571965	1.09567	0.963849	0.0908156	0.914256	2.48721	2.33076	4	4
Medtr4g094610.JCVIMt4.0v1	LRR receptor-like kinase family protein [Medicago truncatula]	GO:0052544|defense response by callose deposition in cell wall;GO:0042742|defense response to bacterium;GO:0016045|detection of bacterium;GO:0006898|receptor-mediated endocytosis;GO:0010359|regulation of anion channel activity;	2.20198	1.89828	1.69985	1.15998	0.895467	0.656761	0.674502	8.20052	7.19627	4	4
Medtr4g094715.JCVIMt4.0v1	pectin lyase superfamily protein [Medicago truncatula]	GO:0005975|carbohydrate metabolic process;GO:0071555|cell wall organization;	1.48178	2.20482	2.16767	0.672067	0.983152	0.614005	0.987557	7.3732	8.74497	4	4
Medtr4g094882.JCVIMt4.0v1	chromosome-associated kinesin KIF4A-like protein [Medicago truncatula]	GO:0071555|cell wall organization;GO:0007018|microtubule-based movement;	1.48227	1.36784	2.01254	1.08366	1.47133	0.890802	0.647666	5.70022	6.76075	4	4
Medtr4g094895.JCVIMt4.0v1	polysaccharide biosynthesis protein [Medicago truncatula]	GO:0009834|plant-type secondary cell wall biogenesis;GO:0045492|xylan biosynthetic process;	3.46264	15.7315	7.71045	0.220109	0.490128	0.252993	0.237206	38.3883	46.8839	4	4
Medtr4g094912.JCVIMt4.0v1	beta-1,4-xylosyltransferase, putative [Medicago truncatula]	GO:0071555|cell wall organization;GO:0010417|glucuronoxylan biosynthetic process;GO:0009834|plant-type secondary cell wall biogenesis;	8.23506	7.44524	7.97527	1.10608	1.07119	0.752128	0.797932	31.3606	30.841	4	4
Medtr4g097640.JCVIMt4.0v1	xyloglucan endotransglucosylase/hydrolase family protein [Medicago truncatula]	GO:0042546|cell wall biogenesis;GO:0071555|cell wall organization;GO:0010411|xyloglucan metabolic process;	0.58112	1.27313	1.26408	0.45645	0.992895	0.616978	0.995845	3.7085	5.07443	4	4
Medtr4g097670.JCVIMt4.0v1	xyloglucan endotransglucosylase/hydrolase family protein [Medicago truncatula]	GO:0042546|cell wall biogenesis;GO:0071555|cell wall organization;GO:0010411|xyloglucan metabolic process;	5.18604	12.2929	8.65193	0.421872	0.703814	0.586966	0.729199	34.9579	41.8897	4	4
Medtr4g100730.JCVIMt4.0v1	exostosin family protein [Medicago truncatula]	GO:0071555|cell wall organization;	10.275	7.90678	6.80114	1.29951	0.860166	0.482974	0.686031	36.3635	29.4158	4	4
Medtr4g102450.JCVIMt4.0v1	expansin A10 [Medicago truncatula]	GO:0009664|plant-type cell wall organization;GO:0048767|root hair elongation;	0	6.52141	0.301582	0	0.046245	0.246311	0.230468	13.0428	13.646	2	3
Medtr4g102550.JCVIMt4.0v1	3,5-epimerase/4-reductase [Medicago truncatula]	GO:0071555|cell wall organization;GO:0019305|dTDP-rhamnose biosynthetic process;GO:0010253|UDP-rhamnose biosynthetic process;	63.5934	75.5525	61.9704	0.841712	0.82023	0.385627	0.245242	278.292	275.046	4	4
Medtr4g108060.JCVIMt4.0v1	PPR containing plant-like protein [Medicago truncatula]	GO:0071555|cell wall organization;	4.59914	2.43906	2.317	1.88562	0.949956	0.416658	0.954976	14.0764	9.51214	4	4
Medtr4g109490.JCVIMt4.0v1	carbohydrate-binding X8 domain protein [Medicago truncatula]	GO:0052543|callose deposition in cell wall;GO:0009408|response to heat;	87.4586	157.099	119.033	0.55671	0.757691	0.220633	0.453439	489.115	552.263	4	4
Medtr4g109890.JCVIMt4.0v1	CAZy family GT8 glycosyltransferase [Medicago truncatula]	GO:0071555|cell wall organization;GO:0010192|mucilage biosynthetic process;GO:0045489|pectin biosynthetic process;	5.02463	6.66941	3.57272	0.753385	0.535687	0.289875	0.214722	23.3881	20.4843	4	4
Medtr4g112025.JCVIMt4.0v1	glucan endo-1,3-beta-glucosidase-like protein [Medicago truncatula]	GO:0005975|carbohydrate metabolic process;GO:0071555|cell wall organization;GO:0006952|defense response;	1.16529	0.883207	0.567662	1.31938	0.642728	0.822533	0.565796	4.09699	2.90174	4	4
Medtr4g113080.JCVIMt4.0v1	LisH-SSDP-WD40 [Medicago truncatula]	GO:0030154|cell differentiation;GO:0006974|cellular response to DNA damage stimulus;GO:0071217|cellular response to external biotic stimulus;GO:0009908|flower development;GO:0010393|galacturonan metabolic process;GO:0010073|meristem maintenance;GO:0010192|mucilage biosynthetic process;GO:0080001|mucilage extrusion from seed coat;GO:0048359|mucilage metabolic process involved in seed coat developm…	0.141008	0.127806	0.116178	1.1033	0.909018	0.375265	0.893808	0.537627	0.487967	4	4
Medtr4g114000.JCVIMt4.0v1	aspartate racemase [Medicago truncatula]	GO:0071555|cell wall organization;GO:0006520|cellular amino acid metabolic process;GO:0009252|peptidoglycan biosynthetic process;GO:0008360|regulation of cell shape;GO:0030435|sporulation resulting in formation of a cellular spore;	0.0932992	0.433762	0.189081	0.215093	0.435909	0.469753	0.718775	1.05412	1.24569	4	3
Medtr4g114850.JCVIMt4.0v1	glycoside hydrolase family 17 protein [Medicago truncatula]	GO:0005975|carbohydrate metabolic process;GO:0071555|cell wall organization;GO:0006952|defense response;	9.08981	11.6831	10.3482	0.778032	0.885743	0.667652	0.782062	41.5458	44.0626	4	4
Medtr4g119980.JCVIMt4.0v1	P-loop nucleoside triphosphate hydrolase superfamily protein [Medicago truncatula]	GO:0016049|cell growth;GO:0090058|metaxylem development;GO:0007019|microtubule depolymerization;GO:0007018|microtubule-based movement;GO:0009834|plant-type secondary cell wall biogenesis;GO:1903338|regulation of cell wall organization or biogenesis;GO:0010090|trichome morphogenesis;	38.976	32.7919	32.295	1.18859	0.984846	0.66748	0.980435	143.536	130.174	4	4
Medtr4g122920.JCVIMt4.0v1	O-acetyltransferase family protein [Medicago truncatula]	GO:0009834|plant-type secondary cell wall biogenesis;GO:0005976|polysaccharide metabolic process;GO:0045492|xylan biosynthetic process;GO:0045491|xylan metabolic process;GO:0010411|xyloglucan metabolic process;	6.89063	10.7503	7.73537	0.64097	0.719548	0.494325	0.568664	35.2819	36.9714	4	4
Medtr4g122940.JCVIMt4.0v1	desiccation PCC13-like protein [Medicago truncatula]	GO:0009834|plant-type secondary cell wall biogenesis;GO:0005976|polysaccharide metabolic process;GO:0045492|xylan biosynthetic process;GO:0045491|xylan metabolic process;GO:0010411|xyloglucan metabolic process;	3.96894	1.44084	5.40103	2.75461	3.74854	0.539372	0.0896855	10.8196	13.6837	4	4
Medtr4g124320.JCVIMt4.0v1	pectinacetylesterase family protein [Medicago truncatula]	GO:0071555|cell wall organization;	1.95392	7.2067	3.23856	0.271125	0.449382	0.078742	0.153879	18.3212	20.8905	4	4
Medtr4g124855.JCVIMt4.0v1	unknown [Medicago truncatula]	GO:0042545|cell wall modification;GO:0050829|defense response to Gram-negative bacterium;GO:0045490|pectin catabolic process;GO:0009620|response to fungus;GO:0009624|response to nematode;	0.984022	1.09747	0.46834	0.896626	0.426744	0.920285	0.385444	4.16299	3.13162	4	4
Medtr4g126920.JCVIMt4.0v1	xyloglucan endotransglucosylase/hydrolase family protein [Medicago truncatula]	GO:0042546|cell wall biogenesis;GO:0071555|cell wall organization;GO:0010411|xyloglucan metabolic process;	334.311	187.3	150.409	1.7849	0.80304	0.131036	0.462439	1043.22	675.418	4	4
Medtr4g126950.JCVIMt4.0v1	Pmr5/Cas1p GDSL/SGNH-like acyl-esterase family protein [Medicago truncatula]	GO:0071554|cell wall organization or biogenesis;	4.52825	4.25263	4.37043	1.06481	1.0277	0.889829	0.969325	17.5617	17.2461	4	4
Medtr4g127800.JCVIMt4.0v1	homogentisate phytyltransferase [Medicago truncatula]	GO:0071555|cell wall organization;GO:0009915|phloem sucrose loading;GO:0031347|regulation of defense response;GO:0009266|response to temperature stimulus;GO:0006636|unsaturated fatty acid biosynthetic process;GO:0010189|vitamin E biosynthetic process;	1.9208	4.81239	3.30982	0.399136	0.68777	0.32549	0.584537	13.4664	16.2444	4	4
Medtr4g128400.JCVIMt4.0v1	xyloglucan endotransglucosylase/hydrolase family protein [Medicago truncatula]	GO:0042546|cell wall biogenesis;GO:0071555|cell wall organization;GO:0010411|xyloglucan metabolic process;	1.60283	2.25447	1.04721	0.710956	0.464503	0.381357	0.0475097	7.71459	6.60335	4	4
Medtr4g128410.JCVIMt4.0v1	xyloglucan endotransglucosylase/hydrolase family protein [Medicago truncatula]	GO:0042546|cell wall biogenesis;GO:0071555|cell wall organization;GO:0010411|xyloglucan metabolic process;	2.75887	2.29743	1.35731	1.20085	0.590795	0.26336	0.511526	10.1126	7.30947	4	4
Medtr4g128570.JCVIMt4.0v1	xyloglucan endotransglucosylase/hydrolase family protein [Medicago truncatula]	GO:0042546|cell wall biogenesis;GO:0071555|cell wall organization;GO:0010411|xyloglucan metabolic process;	32.2367	29.9627	51.6825	1.07589	1.72489	0.863807	0.208119	124.399	163.29	4	4
Medtr4g128580.JCVIMt4.0v1	xyloglucan endotransglucosylase/hydrolase family protein [Medicago truncatula]	GO:0042546|cell wall biogenesis;GO:0071555|cell wall organization;GO:0010411|xyloglucan metabolic process;	51.0154	59.3225	56.9774	0.859967	0.96047	0.826263	0.953279	220.676	232.6	4	4
Medtr4g130510.JCVIMt4.0v1	cellulose synthase-like protein [Medicago truncatula]	GO:0030244|cellulose biosynthetic process;GO:0009832|plant-type cell wall biogenesis;GO:0009833|plant-type primary cell wall biogenesis;GO:0009834|plant-type secondary cell wall biogenesis;GO:0010400|rhamnogalacturonan I side chain metabolic process;	4.91434	9.9693	7.31689	0.492947	0.733942	0.22595	0.536202	29.7673	34.5724	4	4
Medtr4g132110.JCVIMt4.0v1	cationic peroxidase [Medicago truncatula]	GO:0042744|hydrogen peroxide catabolic process;GO:0009664|plant-type cell wall organization;GO:0006979|response to oxidative stress;GO:0048511|rhythmic process;	635.269	1593.34	1082.24	0.398703	0.679228	0.0921251	0.263043	4457.22	5351.16	4	4
Medtr4g133600.JCVIMt4.0v1	calcium-binding protein [Medicago truncatula]	GO:0071555|cell wall organization;GO:0010417|glucuronoxylan biosynthetic process;GO:0010413|glucuronoxylan metabolic process;GO:0045489|pectin biosynthetic process;GO:0045492|xylan biosynthetic process;	13.3777	10.2422	8.46215	1.30613	0.826203	0.679735	0.87692	47.2398	37.4087	4	4
Medtr4g133610.JCVIMt4.0v1	PPR containing plant-like protein [Medicago truncatula]	GO:0071555|cell wall organization;GO:0010417|glucuronoxylan biosynthetic process;GO:0010413|glucuronoxylan metabolic process;GO:0045489|pectin biosynthetic process;GO:0045492|xylan biosynthetic process;	0.140593	0.0466066	0.188864	3.01659	4.05231	0.195527	0.214764	0.3744	0.470942	4	4
Medtr4g133800.JCVIMt4.0v1	peroxidase family protein [Medicago truncatula]	GO:0042744|hydrogen peroxide catabolic process;GO:0009664|plant-type cell wall organization;GO:0006979|response to oxidative stress;	0.0714509	4.66403	0.311219	0.0153196	0.0667275	0.149119	0.163815	9.47096	9.9505	3	4
Medtr4g133890.JCVIMt4.0v1	myosin II heavy chain family protein [Medicago truncatula]	GO:0071555|cell wall organization;GO:0007010|cytoskeleton organization;GO:0009832|plant-type cell wall biogenesis;GO:0010051|xylem and phloem pattern formation;	0.151492	0.121118	0.0139568	1.25078	0.115233	0.406446	0.0317058	0.54522	0.270149	4	3
Medtr4g485570.JCVIMt4.0v1	polysaccharide biosynthesis protein [Medicago truncatula]	GO:0009834|plant-type secondary cell wall biogenesis;GO:0045492|xylan biosynthetic process;	3.82303	9.23748	4.19835	0.41386	0.454491	0.00431526	0.0783606	26.121	26.8717	4	4
Medtr5g004620.JCVIMt4.0v1	nucleotide/sugar transporter family protein [Medicago truncatula]	GO:0015783|GDP-fucose transport;GO:0009833|plant-type primary cell wall biogenesis;GO:0009624|response to nematode;GO:0072334|UDP-galactose transmembrane transport;GO:0015786|UDP-glucose transport;	0.0241226	0.159244	0.120728	0.151482	0.75813	0.5	0.912965	0.366733	0.559943	2	2
Medtr5g010020.JCVIMt4.0v1	myb transcription factor [Medicago truncatula]	GO:0009834|plant-type secondary cell wall biogenesis;GO:0009739|response to gibberellin;GO:0006351|transcription, DNA-templated;	0.0201391	0.872497	0.22311	0.0230821	0.255714	0.384827	0.44727	1.78527	2.19121	3	4
Medtr5g010250.JCVIMt4.0v1	glutamate-cysteine ligase B [Medicago truncatula]	GO:0052544|defense response by callose deposition in cell wall;GO:0009816|defense response to bacterium, incompatible interaction;GO:0050832|defense response to fungus;GO:0002213|defense response to insect;GO:0009908|flower development;GO:0019761|glucosinolate biosynthetic process;GO:0006750|glutathione biosynthetic process;GO:0009700|indole phytoalexin biosynthetic process;GO:0046686|response to…	0.0356937	0	0.0540768	#DIV/0!	#DIV/0!	0.5	0.208256	0.0713873	0.108154	1	2
Medtr5g010370.JCVIMt4.0v1	xyloglucan galactosyltransferase KATAMARI-like protein [Medicago truncatula]	GO:0042546|cell wall biogenesis;GO:0000271|polysaccharide biosynthetic process;GO:0048767|root hair elongation;	0	1.117	0.0172835	0	0.0154732	0.191152	0.203038	2.234	2.26856	2	3
Medtr5g011210.JCVIMt4.0v1	expansin A10 [Medicago truncatula]	GO:0009664|plant-type cell wall organization;GO:0048767|root hair elongation;	0.103028	10.028	0.283159	0.010274	0.0282367	0.0947316	0.081623	20.2622	20.6224	4	3
Medtr5g012080.JCVIMt4.0v1	transcription factor [Medicago truncatula]	GO:0071555|cell wall organization;GO:0007275|multicellular organismal development;GO:1901348|positive regulation of secondary cell wall biogenesis;GO:0006355|regulation of transcription, DNA-templated;GO:0006351|transcription, DNA-templated;GO:0048759|xylem vessel member cell differentiation;	0.30203	0.510073	0.490555	0.592132	0.961735	0.20918	0.866762	1.62421	2.00126	4	4
Medtr5g012600.JCVIMt4.0v1	pectinesterase [Medicago truncatula]	GO:0042545|cell wall modification;GO:0045490|pectin catabolic process;	1.42531	0.638774	1.25368	2.23132	1.96263	0.426313	0.621106	4.12817	3.7849	4	4
Medtr5g015260.JCVIMt4.0v1	galactosyl transferase GMA12/MNN10 family protein [Medicago truncatula]	GO:0071555|cell wall organization;	3.27938	6.53759	5.6327	0.501619	0.861587	0.332969	0.477149	19.6339	24.3406	4	4
Medtr5g016600.JCVIMt4.0v1	beta-1,4-xylosyltransferase, putative [Medicago truncatula]	GO:0071555|cell wall organization;GO:0010417|glucuronoxylan biosynthetic process;GO:0009834|plant-type secondary cell wall biogenesis;	5.58518	7.88935	5.2814	0.707939	0.669434	0.55678	0.619196	26.9491	26.3415	4	4
Medtr5g019220.JCVIMt4.0v1	CAZy family GT8 glycosyltransferase [Medicago truncatula]	GO:0071555|cell wall organization;GO:0045489|pectin biosynthetic process;GO:0000271|polysaccharide biosynthetic process;	0.937865	1.83129	1.88996	0.512133	1.03204	0.408013	0.962484	5.53831	7.44251	4	4
Medtr5g021160.JCVIMt4.0v1	nodulin MtN21/EamA-like transporter family protein [Medicago truncatula]	GO:0009851|auxin biosynthetic process;GO:0010315|auxin efflux;GO:0009734|auxin-activated signaling pathway;GO:0071555|cell wall organization;GO:0008652|cellular amino acid biosynthetic process;GO:0006952|defense response;GO:0009834|plant-type secondary cell wall biogenesis;GO:0090355|positive regulation of auxin metabolic process;GO:0090358|positive regulation of tryptophan metabolic process;GO:0…	4.37434	2.3504	2.76828	1.8611	1.17779	0.261909	0.752171	13.4495	10.2374	4	4
Medtr5g021710.JCVIMt4.0v1	transcription factor [Medicago truncatula]	GO:1990110|callus formation;GO:0071555|cell wall organization;GO:0007275|multicellular organismal development;GO:1901348|positive regulation of secondary cell wall biogenesis;GO:0006355|regulation of transcription, DNA-templated;GO:0010200|response to chitin;GO:0006351|transcription, DNA-templated;GO:0048759|xylem vessel member cell differentiation;	0.986756	1.2031	0.864763	0.82018	0.718782	0.814661	0.737231	4.3797	4.13572	4	4
Medtr5g023680.JCVIMt4.0v1	cytochrome P450 family 71 protein [Medicago truncatula]	GO:0048830|adventitious root development;GO:0052544|defense response by callose deposition in cell wall;GO:0042742|defense response to bacterium;GO:0009759|indole glucosinolate biosynthetic process;GO:0009684|indoleacetic acid biosynthetic process;GO:0009682|induced systemic resistance;GO:0040008|regulation of growth;GO:0010114|response to red light;GO:0009641|shade avoidance;GO:0000162|tryptopha…	2.02848	1.06601	3.18602	1.90288	2.98875	0.544117	0.351912	6.18896	8.50406	4	4
Medtr5g029100.JCVIMt4.0v1	xyloglucan endotransglucosylase/hydrolase family protein [Medicago truncatula]	GO:0042546|cell wall biogenesis;GO:0071555|cell wall organization;GO:0010411|xyloglucan metabolic process;	175.765	118.701	113.564	1.48074	0.956724	0.272892	0.90195	588.931	464.528	4	4
Medtr5g029190.JCVIMt4.0v1	cellulose synthase-like protein [Medicago truncatula]	GO:0071555|cell wall organization;GO:0030244|cellulose biosynthetic process;GO:0009409|response to cold;	13.3475	10.9189	15.6904	1.22242	1.43699	0.675086	0.0497666	48.5327	53.2186	4	4
Medtr5g031480.JCVIMt4.0v1	glycosyltransferase family protein [Medicago truncatula]	GO:0071555|cell wall organization;	7.89873	9.77527	10.1284	0.808032	1.03613	0.736281	0.94636	35.348	39.8074	4	4
Medtr5g033470.JCVIMt4.0v1	peroxidase family protein [Medicago truncatula]	GO:0042744|hydrogen peroxide catabolic process;GO:0009664|plant-type cell wall organization;GO:0006979|response to oxidative stress;	0.310643	0.0243755	0.0520949	12.7441	2.13719	0.357242	0.454609	0.670037	0.152941	3	3
Medtr5g033680.JCVIMt4.0v1	polygalacturonase [Medicago truncatula]	GO:0005975|carbohydrate metabolic process;GO:0071555|cell wall organization;	0	0.021518	0	0	0	0.5	0.5	0.0430361	0.0430361	1	1
Medtr5g033800.JCVIMt4.0v1	Pmr5/Cas1p GDSL/SGNH-like acyl-esterase family protein [Medicago truncatula]	GO:0071554|cell wall organization or biogenesis;	7.55191	4.95291	5.99394	1.52474	1.21019	0.075366	0.825742	25.0097	21.8937	4	4
Medtr5g034810.JCVIMt4.0v1	Pmr5/Cas1p GDSL/SGNH-like acyl-esterase family protein [Medicago truncatula]	GO:0071554|cell wall organization or biogenesis;	0.0527228	0.0786762	0.0267176	0.670125	0.339589	0.534736	0.522251	0.262798	0.210788	4	3
Medtr5g035560.JCVIMt4.0v1	UDP-glucosyltransferase family protein [Medicago truncatula]	GO:0052544|defense response by callose deposition in cell wall;GO:0042742|defense response to bacterium;GO:0009813|flavonoid biosynthetic process;GO:0052696|flavonoid glucuronidation;GO:0019761|glucosinolate biosynthetic process;	0.183176	0.0415835	0.24596	4.40502	5.91484	0.398827	0.132743	0.44952	0.575086	3	3
Medtr5g035580.JCVIMt4.0v1	UDP-glucosyltransferase family protein [Medicago truncatula]	GO:0052544|defense response by callose deposition in cell wall;GO:0042742|defense response to bacterium;GO:0009813|flavonoid biosynthetic process;GO:0052696|flavonoid glucuronidation;GO:0019761|glucosinolate biosynthetic process;	3.14645	1.06207	1.7971	2.96256	1.69207	0.0909612	0.572605	8.41703	5.71834	4	4
Medtr5g038490.JCVIMt4.0v1	pectate lyase P59-like protein [Medicago truncatula]	GO:0045490|pectin catabolic process;GO:0009664|plant-type cell wall organization;	0.0423013	0	0	#DIV/0!	#DIV/0!	0.5	#DIV/0!	0.0846025	0	1	0
Medtr5g038510.JCVIMt4.0v1	pectate lyase P59-like protein [Medicago truncatula]	GO:0045490|pectin catabolic process;GO:0009664|plant-type cell wall organization;	0.0677385	0.156103	0.226775	0.433934	1.45273	0.332942	0.453288	0.447683	0.765757	4	4
Medtr5g041700.JCVIMt4.0v1	expansin A10 [Medicago truncatula]	GO:0009664|plant-type cell wall organization;GO:0006949|syncytium formation;	41.6389	97.6715	30.7609	0.426316	0.314942	0.146418	0.124769	278.621	256.865	4	4
Medtr5g041900.JCVIMt4.0v1	casparian strip membrane protein [Medicago truncatula]	GO:0071555|cell wall organization;	0.758196	1.03661	0.307077	0.731422	0.296233	0.810737	0.560358	3.5896	2.68737	4	4
Medtr5g044530.JCVIMt4.0v1	carbohydrate-binding X8 domain protein [Medicago truncatula]	GO:0052543|callose deposition in cell wall;GO:0009408|response to heat;	48.583	72.3456	62.6348	0.671541	0.865772	0.251508	0.444276	241.857	269.961	4	4
Medtr5g046030.JCVIMt4.0v1	alpha-1,4-glucan-protein synthase [UDP-forming]-like protein [Medicago truncatula]	GO:0071555|cell wall organization;GO:0030244|cellulose biosynthetic process;	105.417	209.312	129.49	0.503637	0.618647	0.0394717	0.0169028	629.458	677.603	4	4
Medtr5g049790.JCVIMt4.0v1	exostosin family protein [Medicago truncatula]	GO:0071555|cell wall organization;	0.1414	0.115448	0.0998714	1.22479	0.865075	0.551346	0.937752	0.513696	0.430639	3	3
Medtr5g057990.JCVIMt4.0v1	alpha-glucosidase [Medicago truncatula]	GO:0071555|cell wall organization;GO:0046686|response to cadmium ion;GO:0045493|xylan catabolic process;GO:0010411|xyloglucan metabolic process;	41.9622	65.5446	49.8678	0.640208	0.760823	0.302508	0.431729	215.014	230.825	4	4
Medtr5g062190.JCVIMt4.0v1	glycoside hydrolase family 5 protein [Medicago truncatula]	GO:0071555|cell wall organization;GO:0000272|polysaccharide catabolic process;	10.0739	7.10503	7.29154	1.41786	1.02625	0.418695	0.136187	34.3579	28.7931	4	4
Medtr5g062290.JCVIMt4.0v1	glycoside hydrolase family 5 protein [Medicago truncatula]	GO:0071555|cell wall organization;GO:0000272|polysaccharide catabolic process;	1.58803	0.622294	0.93552	2.55189	1.50334	0.154255	0.44541	4.42064	3.11563	4	4
Medtr5g066320.JCVIMt4.0v1	chromosome-associated kinesin KIF4A-like protein [Medicago truncatula]	GO:0071555|cell wall organization;GO:0007018|microtubule-based movement;	3.43332	0.855051	1.55549	4.01534	1.81917	0.0383142	0.458585	8.57674	4.82107	4	4
Medtr5g069680.JCVIMt4.0v1	laccase/diphenol oxidase family protein [Medicago truncatula]	GO:0009809|lignin biosynthetic process;GO:0046274|lignin catabolic process;GO:0009834|plant-type secondary cell wall biogenesis;	0.124866	0.468062	0.472	0.266773	1.00841	0.29336	0.99307	1.18586	1.88013	4	4
Medtr5g071350.JCVIMt4.0v1	Pmr5/Cas1p GDSL/SGNH-like acyl-esterase family protein [Medicago truncatula]	GO:0071554|cell wall organization or biogenesis;GO:0006952|defense response;GO:0009620|response to fungus;	1.93136	1.5712	1.65651	1.22922	1.0543	0.303724	0.817955	7.00513	6.45544	4	4
Medtr5g072930.JCVIMt4.0v1	cytochrome P450 family 71 protein [Medicago truncatula]	GO:0048830|adventitious root development;GO:0052544|defense response by callose deposition in cell wall;GO:0042742|defense response to bacterium;GO:0009759|indole glucosinolate biosynthetic process;GO:0009684|indoleacetic acid biosynthetic process;GO:0009682|induced systemic resistance;GO:0040008|regulation of growth;GO:0010114|response to red light;GO:0009641|shade avoidance;GO:0000162|tryptopha…	17.6997	2.57447	9.07259	6.87508	3.52405	0.208736	0.16351	40.5484	23.2941	4	4
Medtr5g072980.JCVIMt4.0v1	cytochrome P450 family 71 protein [Medicago truncatula]	GO:0048830|adventitious root development;GO:0052544|defense response by callose deposition in cell wall;GO:0042742|defense response to bacterium;GO:0009759|indole glucosinolate biosynthetic process;GO:0009684|indoleacetic acid biosynthetic process;GO:0009682|induced systemic resistance;GO:0040008|regulation of growth;GO:0010114|response to red light;GO:0009641|shade avoidance;GO:0000162|tryptopha…	33.1257	4.31358	15.9149	7.67939	3.68948	0.216167	0.181858	74.8785	40.4569	4	4
Medtr5g073020.JCVIMt4.0v1	cytochrome P450 family 71 protein [Medicago truncatula]	GO:0048830|adventitious root development;GO:0052544|defense response by callose deposition in cell wall;GO:0042742|defense response to bacterium;GO:0009759|indole glucosinolate biosynthetic process;GO:0009684|indoleacetic acid biosynthetic process;GO:0009682|induced systemic resistance;GO:0040008|regulation of growth;GO:0010114|response to red light;GO:0009641|shade avoidance;GO:0000162|tryptopha…	0.0178731	0	0.0178534	#DIV/0!	#DIV/0!	0.5	0.5	0.0357462	0.0357068	1	1
Medtr5g075210.JCVIMt4.0v1	ovate transcriptional repressor [Medicago truncatula]	GO:0045892|negative regulation of transcription, DNA-templated;GO:2000652|regulation of secondary cell wall biogenesis;GO:0006351|transcription, DNA-templated;	0.400433	0.24544	0.320794	1.63149	1.30702	0.752601	0.174774	1.29175	1.13247	3	3
Medtr5g075320.JCVIMt4.0v1	expansin A10 [Medicago truncatula]	GO:0009664|plant-type cell wall organization;GO:0006949|syncytium formation;	0.386552	3.16236	1.06626	0.122235	0.337171	0.23584	0.487611	7.09783	8.45724	3	4
Medtr5g076950.JCVIMt4.0v1	expansin A1 [Medicago truncatula]	GO:0009664|plant-type cell wall organization;	16.4442	29.4455	23.22	0.558463	0.788576	0.0900963	0.0431532	91.7794	105.331	4	4
Medtr5g079950.JCVIMt4.0v1	expansin A10 [Medicago truncatula]	GO:0009664|plant-type cell wall organization;GO:0006949|syncytium formation;	19.9785	37.3349	20.6917	0.535117	0.55422	0.201712	0.266787	114.627	116.053	4	4
Medtr5g081290.JCVIMt4.0v1	exostosin family protein [Medicago truncatula]	GO:0071555|cell wall organization;	21.0608	20.2636	22.9542	1.03934	1.13278	0.92829	0.552411	82.6488	86.4356	4	4
Medtr5g083260.JCVIMt4.0v1	trichome birefringence-like protein [Medicago truncatula]	GO:0009834|plant-type secondary cell wall biogenesis;	2.8962	8.75877	6.52356	0.330663	0.744803	0.352179	0.463077	23.31	30.5647	4	4
Medtr5g085580.JCVIMt4.0v1	O-glycosyl hydrolase family 17 protein [Medicago truncatula]	GO:0005975|carbohydrate metabolic process;GO:0071555|cell wall organization;GO:0006952|defense response;	19.2272	44.3335	25.2341	0.433695	0.569188	0.283603	0.2518	127.121	139.135	4	4
Medtr5g085730.JCVIMt4.0v1	glycosyl hydrolase family 9 protein [Medicago truncatula]	GO:0071555|cell wall organization;GO:0030245|cellulose catabolic process;	0.214815	0.380426	0.333061	0.564671	0.875495	0.655917	0.870197	1.19048	1.42697	4	4
Medtr5g093390.JCVIMt4.0v1	GDP-L-galactose phosphorylase [Medicago truncatula]	GO:0052544|defense response by callose deposition in cell wall;GO:0042742|defense response to bacterium;GO:0006006|glucose metabolic process;GO:0019853|L-ascorbic acid biosynthetic process;GO:0009408|response to heat;GO:0009753|response to jasmonic acid;	227.992	178.291	267.778	1.27877	1.50192	0.214858	0.0265787	812.566	892.138	4	4
Medtr5g094230.JCVIMt4.0v1	glycerophosphoryl diester phosphodiesterase family protein [Medicago truncatula]	GO:0009932|cell tip growth;GO:0006071|glycerol metabolic process;GO:0010442|guard cell morphogenesis;GO:0006629|lipid metabolic process;GO:0052541|plant-type cell wall cellulose metabolic process;GO:0010053|root epidermal cell differentiation;GO:0048765|root hair cell differentiation;GO:0010026|trichome differentiation;	67.6877	87.5607	73.1028	0.773037	0.834881	0.414177	0.642463	310.497	321.327	4	4
Medtr5g095490.JCVIMt4.0v1	pectinesterase [Medicago truncatula]	GO:0042545|cell wall modification;GO:0045490|pectin catabolic process;	0.03798	0.0745664	0.0192466	0.509345	0.258113	0.0514953	0.243462	0.225093	0.187626	4	3
Medtr6g004430.JCVIMt4.0v1	GHMP kinase ATP-binding protein, putative [Medicago truncatula]	GO:0042546|cell wall biogenesis;GO:0006020|inositol metabolic process;GO:0048868|pollen tube development;	55.1763	19.5646	24.6831	2.82022	1.26162	0.15047	0.518667	149.482	88.4953	4	4
Medtr6g005630.JCVIMt4.0v1	polygalacturonase [Medicago truncatula]	GO:0005975|carbohydrate metabolic process;GO:0071555|cell wall organization;	0.397177	0	0.121003	#DIV/0!	#DIV/0!	0.439675	0.393461	0.794354	0.242005	2	2
Medtr6g007807.JCVIMt4.0v1	xyloglucan glycosyltransferase [Medicago truncatula]	GO:0071555|cell wall organization;	23.1462	32.1377	21.262	0.72022	0.661591	0.388212	0.489502	110.568	106.799	4	4
Medtr6g012520.JCVIMt4.0v1	expansin A10 [Medicago truncatula]	GO:0009664|plant-type cell wall organization;GO:0006949|syncytium formation;	4.35242	12.2072	8.5182	0.356547	0.697803	0.061407	0.208929	33.1192	41.4507	4	4
Medtr6g012800.JCVIMt4.0v1	pectinesterase [Medicago truncatula]	GO:0042545|cell wall modification;GO:0050829|defense response to Gram-negative bacterium;GO:0045490|pectin catabolic process;GO:0045488|pectin metabolic process;	4.9442	6.26063	6.66584	0.789729	1.06472	0.459197	0.865877	22.4097	25.8529	4	4
Medtr6g013840.JCVIMt4.0v1	CAZy family GT8 glycosyltransferase [Medicago truncatula]	GO:0052325|cell wall pectin biosynthetic process;GO:0009555|pollen development;GO:0009860|pollen tube growth;	3.28279	3.58181	2.27022	0.916518	0.633818	0.905245	0.578933	13.7292	11.7041	4	4
Medtr6g015785.JCVIMt4.0v1	polygalacturonase QRT3-like protein [Medicago truncatula]	GO:0071555|cell wall organization;GO:0008152|metabolic process;GO:0009556|microsporogenesis;GO:0010584|pollen exine formation;	0.109639	0.189378	0.0947789	0.578943	0.500474	0.513906	0.66445	0.598035	0.568314	4	4
Medtr6g015880.JCVIMt4.0v1	COBRA-like protein 2 precursor [Medicago truncatula]	GO:0016049|cell growth;GO:0010215|cellulose microfibril organization;GO:0009834|plant-type secondary cell wall biogenesis;	3.74124	3.43741	2.78125	1.08839	0.809113	0.145632	0.586283	14.3573	12.4373	4	4
Medtr6g015905.JCVIMt4.0v1	alpha-1,4-glucan-protein synthase [UDP-forming]-like protein [Medicago truncatula]	GO:0071555|cell wall organization;GO:0030244|cellulose biosynthetic process;GO:0009832|plant-type cell wall biogenesis;GO:0071669|plant-type cell wall organization or biogenesis;GO:0009555|pollen development;GO:0009651|response to salt stress;GO:0033356|UDP-L-arabinose metabolic process;	1.13749	3.46138	1.40999	0.328623	0.407348	0.296635	0.504576	9.19773	9.74273	4	4
Medtr6g016240.JCVIMt4.0v1	Pmr5/Cas1p GDSL/SGNH-like acyl-esterase family protein [Medicago truncatula]	GO:0071554|cell wall organization or biogenesis;	7.51315	8.03964	7.03657	0.934513	0.875234	0.712983	0.749026	31.1056	30.1524	4	4
Medtr6g016875.JCVIMt4.0v1	Pmr5/Cas1p GDSL/SGNH-like acyl-esterase family protein [Medicago truncatula]	GO:0071554|cell wall organization or biogenesis;	54.4537	37.9826	29.8784	1.43365	0.786634	0.544322	0.800917	184.873	135.722	4	4
Medtr6g016880.JCVIMt4.0v1	Pmr5/Cas1p GDSL/SGNH-like acyl-esterase family protein [Medicago truncatula]	GO:0071554|cell wall organization or biogenesis;	22.2008	23.8297	17.6741	0.931642	0.741683	0.937857	0.789816	92.061	83.0077	4	4
Medtr6g027310.JCVIMt4.0v1	secondary cell wall glycosyltransferase family 47 protein [Medicago truncatula]	GO:0071555|cell wall organization;GO:0045489|pectin biosynthetic process;	0.114547	0.299211	0.144377	0.38283	0.482526	0.410418	0.468273	0.827517	0.887177	4	4
Medtr6g027440.JCVIMt4.0v1	peroxidase family protein [Medicago truncatula]	GO:0042744|hydrogen peroxide catabolic process;GO:0009664|plant-type cell wall organization;GO:0006979|response to oxidative stress;	0	0.0259932	0.0275887	0	1.06138	0.5	0.981049	0.0519864	0.107164	1	2
Medtr6g032820.JCVIMt4.0v1	O-glycosyl hydrolase family 17 protein [Medicago truncatula]	GO:0005975|carbohydrate metabolic process;GO:0071555|cell wall organization;GO:0006952|defense response;	5.01257	4.32401	3.56145	1.15924	0.823645	0.849894	0.833674	18.6732	15.7709	4	4
Medtr6g033055.JCVIMt4.0v1	xyloglucan endotransglucosylase/hydrolase family protein [Medicago truncatula]	GO:0042546|cell wall biogenesis;GO:0071555|cell wall organization;GO:0010411|xyloglucan metabolic process;	63.5549	65.9915	30.4655	0.963077	0.461657	0.853663	0.40854	259.093	192.914	4	4
Medtr6g033085.JCVIMt4.0v1	xyloglucan endotransglucosylase/hydrolase family protein [Medicago truncatula]	GO:0042546|cell wall biogenesis;GO:0071555|cell wall organization;GO:0010411|xyloglucan metabolic process;	8.16577	5.25361	2.65807	1.55432	0.505952	0.151741	0.510951	26.8388	15.8234	4	4
Medtr6g042660.JCVIMt4.0v1	pectinesterase [Medicago truncatula]	GO:0042545|cell wall modification;GO:0045490|pectin catabolic process;	2.23423	0.078672	1.14027	28.3993	14.494	0.0153592	0.28021	4.6258	2.43788	3	3
Medtr6g043240.JCVIMt4.0v1	peroxidase family protein [Medicago truncatula]	GO:0042744|hydrogen peroxide catabolic process;GO:0009664|plant-type cell wall organization;GO:0006979|response to oxidative stress;	103.957	233.152	105.283	0.445876	0.451564	0.114889	0.263256	674.217	676.87	4	4
Medtr6g043460.JCVIMt4.0v1	peroxidase family protein [Medicago truncatula]	GO:0042744|hydrogen peroxide catabolic process;GO:0009664|plant-type cell wall organization;GO:0006979|response to oxidative stress;	0.0206541	0.0210706	0.0412628	0.980233	1.95831	0.5	0.5	0.0834496	0.124667	2	2
Medtr6g061710.JCVIMt4.0v1	trichome birefringence-like protein [Medicago truncatula]	GO:0071554|cell wall organization or biogenesis;GO:0010150|leaf senescence;	0.740482	1.33904	0.642636	0.552993	0.479922	0.272265	0.412855	4.15905	3.96336	4	4
Medtr6g086115.JCVIMt4.0v1	LRR extensin-like protein [Medicago truncatula]	GO:0071555|cell wall organization;	76.3063	69.6226	60.82	1.096	0.873567	0.120492	0.495336	291.858	260.885	4	4
Medtr6g086735.JCVIMt4.0v1	kinesin motor family protein [Medicago truncatula]	GO:0016049|cell growth;GO:0007018|microtubule-based movement;GO:1903338|regulation of cell wall organization or biogenesis;	8.85433	5.58849	6.64649	1.58439	1.18932	0.427893	0.777517	28.8856	24.47	4	4
Medtr6g088320.JCVIMt4.0v1	xyloglucan endotransglucosylase/hydrolase family protein [Medicago truncatula]	GO:0042546|cell wall biogenesis;GO:0071555|cell wall organization;GO:0010411|xyloglucan metabolic process;	0.0241796	6.12687	0.194278	0.00394648	0.0317092	0.197396	0.190969	12.3021	12.6423	3	4
Medtr6g088885.JCVIMt4.0v1	glucan endo-1,3-beta-glucosidase-like protein [Medicago truncatula]	GO:0005975|carbohydrate metabolic process;GO:0071555|cell wall organization;GO:0006952|defense response;	3.74859	4.54498	3.26461	0.824775	0.718289	0.67326	0.534295	16.5871	15.6192	4	4
Medtr6g090080.JCVIMt4.0v1	LRR/extensin [Medicago truncatula]	GO:0071555|cell wall organization;	1.32288	2.04752	1.16696	0.646087	0.569937	0.537848	0.446729	6.74079	6.42896	4	4
Medtr7g005950.JCVIMt4.0v1	glucan synthase-like protein [Medicago truncatula]	GO:0006075|(1->3)-beta-D-glucan biosynthetic process;GO:0071555|cell wall organization;GO:0008360|regulation of cell shape;	3.45222	3.03522	3.02929	1.13739	0.998047	0.79926	0.997636	12.9749	12.129	4	4
Medtr7g009390.JCVIMt4.0v1	pectate lyase P59-like protein [Medicago truncatula]	GO:0045490|pectin catabolic process;GO:0009664|plant-type cell wall organization;	0.469744	0	0.107532	#DIV/0!	#DIV/0!	0.436678	0.129621	0.939488	0.215064	2	2
Medtr7g011060.JCVIMt4.0v1	expansin A10 [Medicago truncatula]	GO:0009664|plant-type cell wall organization;GO:0006949|syncytium formation;	4.64777	10.3284	5.64964	0.449997	0.546998	0.199705	0.0904633	29.9524	31.9562	4	4
Medtr7g011090.JCVIMt4.0v1	casparian strip membrane protein [Medicago truncatula]	GO:0071555|cell wall organization;	0.249785	1.89749	0.648169	0.13164	0.341593	0.0965427	0.213901	4.29455	5.09131	4	4
Medtr7g011100.JCVIMt4.0v1	pentatricopeptide (PPR) repeat protein [Medicago truncatula]	GO:0071555|cell wall organization;	0.263737	0.362881	0.265428	0.726788	0.731449	0.649829	0.308578	1.25324	1.25662	4	4
Medtr7g011530.JCVIMt4.0v1	pectinesterase [Medicago truncatula]	GO:0042545|cell wall modification;GO:0050829|defense response to Gram-negative bacterium;GO:0045490|pectin catabolic process;GO:0045488|pectin metabolic process;	12.855	13.2308	11.3608	0.9716	0.858665	0.942098	0.749971	52.1715	49.1831	4	4
Medtr7g012370.JCVIMt4.0v1	CAZy family GT8 glycosyltransferase [Medicago truncatula]	GO:0052325|cell wall pectin biosynthetic process;GO:0009555|pollen development;GO:0009860|pollen tube growth;	5.9615	7.17843	5.19287	0.830474	0.723399	0.766078	0.744269	26.2799	24.7426	4	4
Medtr7g012860.JCVIMt4.0v1	cytochrome P450 family 71 protein [Medicago truncatula]	GO:0048830|adventitious root development;GO:0052544|defense response by callose deposition in cell wall;GO:0042742|defense response to bacterium;GO:0009759|indole glucosinolate biosynthetic process;GO:0009684|indoleacetic acid biosynthetic process;GO:0009682|induced systemic resistance;GO:0040008|regulation of growth;GO:0010114|response to red light;GO:0009641|shade avoidance;GO:0000162|tryptopha…	1.12911	1.20941	0.876521	0.93361	0.724753	0.685681	0.680977	4.67704	4.17185	4	4
Medtr7g015960.JCVIMt4.0v1	COBRA-like protein 2 precursor [Medicago truncatula]	GO:0016049|cell growth;GO:0010215|cellulose microfibril organization;GO:0009834|plant-type secondary cell wall biogenesis;	1.16777	11.1449	5.72504	0.104781	0.513692	0.0460976	0.0435324	24.6253	33.7399	4	4
Medtr7g015970.JCVIMt4.0v1	alpha-1,4-glucan-protein synthase [UDP-forming]-like protein [Medicago truncatula]	GO:0019567|arabinose biosynthetic process;GO:0071555|cell wall organization;GO:0030244|cellulose biosynthetic process;GO:0009832|plant-type cell wall biogenesis;GO:0071669|plant-type cell wall organization or biogenesis;GO:0009555|pollen development;GO:0046686|response to cadmium ion;GO:0009651|response to salt stress;GO:0033356|UDP-L-arabinose metabolic process;	38.1453	62.6586	47.2428	0.608779	0.753971	0.152402	0.497818	201.608	219.803	4	4
Medtr7g019120.JCVIMt4.0v1	Pmr5/Cas1p GDSL/SGNH-like acyl-esterase family protein [Medicago truncatula]	GO:0071554|cell wall organization or biogenesis;	123.341	97.2096	72.8763	1.26882	0.749682	0.620328	0.715252	441.102	340.172	4	4
Medtr7g021640.JCVIMt4.0v1	Nodule Cysteine-Rich (NCR) secreted peptide [Medicago truncatula]	GO:0006040|amino sugar metabolic process;GO:0016998|cell wall macromolecule catabolic process;GO:0030244|cellulose biosynthetic process;GO:0006032|chitin catabolic process;GO:0009873|ethylene-activated signaling pathway;GO:0009825|multidimensional cell growth;GO:0010337|regulation of salicylic acid metabolic process;GO:0009735|response to cytokinin;GO:0009408|response to heat;GO:0010167|response …	183.572	333.817	222.356	0.549917	0.666102	0.0556984	0.0951487	1034.78	1112.35	4	4
Medtr7g027175.JCVIMt4.0v1	omega-hydroxypalmitate O-feruloyl transferase [Medicago truncatula]	GO:0052325|cell wall pectin biosynthetic process;GO:0010345|suberin biosynthetic process;	5.98885	26.6022	7.9539	0.225126	0.298993	0.319735	0.381372	65.1822	69.1123	4	4
Medtr7g050870.JCVIMt4.0v1	pectinesterase/pectinesterase inhibitor [Medicago truncatula]	GO:0042545|cell wall modification;GO:0009835|fruit ripening;GO:0045490|pectin catabolic process;	192.083	164.167	212.722	1.17005	1.29576	0.36323	0.309803	712.501	753.778	4	4
Medtr7g050950.JCVIMt4.0v1	pectinesterase/pectinesterase inhibitor [Medicago truncatula]	GO:0042545|cell wall modification;GO:0009835|fruit ripening;GO:0045490|pectin catabolic process;	147.345	294.783	295.202	0.499842	1.00142	0.198847	0.991799	884.256	1179.97	4	4
Medtr7g050980.JCVIMt4.0v1	pectinesterase/pectinesterase inhibitor [Medicago truncatula]	GO:0042545|cell wall modification;GO:0009835|fruit ripening;GO:0045490|pectin catabolic process;	19.1847	89.8562	29.8686	0.213505	0.332404	0.191978	0.292306	218.082	239.449	4	4
Medtr7g058440.JCVIMt4.0v1	transcriptional corepressor leunig-like protein [Medicago truncatula]	GO:0030154|cell differentiation;GO:0006974|cellular response to DNA damage stimulus;GO:0071217|cellular response to external biotic stimulus;GO:0009908|flower development;GO:0010393|galacturonan metabolic process;GO:0010073|meristem maintenance;GO:0010192|mucilage biosynthetic process;GO:0080001|mucilage extrusion from seed coat;GO:0048359|mucilage metabolic process involved in seed coat developm…	0.0875107	0.109046	0.0380392	0.802513	0.348837	0.604388	0.0505473	0.393113	0.29417	4	3
Medtr7g058460.JCVIMt4.0v1	transcriptional corepressor leunig-like protein [Medicago truncatula]	GO:0030154|cell differentiation;GO:0006974|cellular response to DNA damage stimulus;GO:0071217|cellular response to external biotic stimulus;GO:0009908|flower development;GO:0010393|galacturonan metabolic process;GO:0010073|meristem maintenance;GO:0010192|mucilage biosynthetic process;GO:0080001|mucilage extrusion from seed coat;GO:0048359|mucilage metabolic process involved in seed coat developm…	10.691	9.1614	7.81215	1.16696	0.852725	0.77329	0.850883	39.7048	33.9471	4	4
Medtr7g060760.JCVIMt4.0v1	pectinacetylesterase family protein [Medicago truncatula]	GO:0071555|cell wall organization;	1.35959	1.93432	1.24351	0.702877	0.642869	0.335555	0.528976	6.58781	6.35566	4	4
Medtr7g061720.JCVIMt4.0v1	expansin-A1-like protein [Medicago truncatula]	GO:0009664|plant-type cell wall organization;GO:0006949|syncytium formation;	9.01657	14.781	8.87266	0.61001	0.600274	0.408073	0.419901	47.5952	47.3074	4	4
Medtr7g071990.JCVIMt4.0v1	D-alanine-D-alanine ligase [Medicago truncatula]	GO:0071555|cell wall organization;GO:0009252|peptidoglycan biosynthetic process;GO:0008360|regulation of cell shape;	7.59941	8.20566	8.5585	0.926118	1.043	0.887533	0.921862	31.6101	33.5283	4	4
Medtr7g072630.JCVIMt4.0v1	ovate transcriptional repressor [Medicago truncatula]	GO:0045892|negative regulation of transcription, DNA-templated;GO:2000652|regulation of secondary cell wall biogenesis;GO:0006351|transcription, DNA-templated;	0.131091	0.153064	0.075191	0.856449	0.49124	0.933359	0.62324	0.56831	0.45651	3	3
Medtr7g073640.JCVIMt4.0v1	alpha-galactosidase-like protein [Medicago truncatula]	GO:0005975|carbohydrate metabolic process;GO:0071555|cell wall organization;	1.50517	1.16049	1.35313	1.29701	1.166	0.162234	0.569561	5.33132	5.02724	4	4
Medtr7g073650.JCVIMt4.0v1	alpha-galactosidase-like protein [Medicago truncatula]	GO:0005975|carbohydrate metabolic process;GO:0071555|cell wall organization;	96.012	80.4375	84.4728	1.19362	1.05017	0.305877	0.236166	352.899	329.821	4	4
Medtr7g074680.JCVIMt4.0v1	glycosyltransferase family 8 protein [Medicago truncatula]	GO:0071555|cell wall organization;GO:0045489|pectin biosynthetic process;	2.36951	2.79862	2.27437	0.846672	0.812677	0.821314	0.819338	10.3363	10.146	4	4
Medtr7g076080.JCVIMt4.0v1	homeobox leucine zipper protein [Medicago truncatula]	GO:0043481|anthocyanin accumulation in tissues in response to UV light;GO:0042335|cuticle development;GO:0009827|plant-type cell wall modification;GO:0048364|root development;GO:0048765|root hair cell differentiation;GO:0006351|transcription, DNA-templated;	3.93659	2.69181	2.78	1.46243	1.03276	0.700802	0.967175	13.2568	10.9436	4	4
Medtr7g076150.JCVIMt4.0v1	methyltransferase PMT16, putative [Medicago truncatula]	GO:0052546|cell wall pectin metabolic process;	2.40059	3.48534	3.46084	0.688766	0.99297	0.534611	0.990471	11.7719	13.8924	4	4
Medtr7g079490.JCVIMt4.0v1	alpha-1,4-glucan-protein synthase [UDP-forming]-like protein [Medicago truncatula]	GO:0071555|cell wall organization;GO:0030244|cellulose biosynthetic process;GO:0009832|plant-type cell wall biogenesis;GO:0009651|response to salt stress;GO:0033356|UDP-L-arabinose metabolic process;	50.6701	52.6322	48.8364	0.962721	0.927882	0.860308	0.726944	206.605	202.937	4	4
Medtr7g084750.JCVIMt4.0v1	xyloglucan endotransglucosylase/hydrolase family protein [Medicago truncatula]	GO:0042546|cell wall biogenesis;GO:0071555|cell wall organization;GO:0010411|xyloglucan metabolic process;	3.33815	7.48984	2.66056	0.44569	0.355222	0.162566	0.240857	21.656	20.3008	4	4
Medtr7g084760.JCVIMt4.0v1	xyloglucan endotransglucosylase/hydrolase family protein [Medicago truncatula]	GO:0042546|cell wall biogenesis;GO:0071555|cell wall organization;GO:0010411|xyloglucan metabolic process;	123.283	236.793	125.028	0.520638	0.528007	0.0336484	0.143176	720.152	723.642	4	4
Medtr7g084770.JCVIMt4.0v1	xyloglucan endotransglucosylase/hydrolase family protein [Medicago truncatula]	GO:0042546|cell wall biogenesis;GO:0071555|cell wall organization;GO:0010411|xyloglucan metabolic process;	377.067	425.299	343.836	0.886593	0.808456	0.732421	0.584735	1604.73	1538.27	4	4
Medtr7g085390.JCVIMt4.0v1	O-glycosyl hydrolase family 17 protein [Medicago truncatula]	GO:0005975|carbohydrate metabolic process;GO:0071555|cell wall organization;GO:0006952|defense response;	3.99898	8.9121	5.30399	0.448713	0.595144	0.123366	0.18499	25.8222	28.4322	4	4
Medtr7g085840.JCVIMt4.0v1	Exostosin-like [Medicago truncatula]	GO:0071555|cell wall organization;	0.81652	0.332623	0.608643	2.45479	1.82983	0.41769	0.231092	2.29829	1.88253	4	4
Medtr7g087070.JCVIMt4.0v1	alpha/beta fold hydrolase [Medicago truncatula]	GO:0071555|cell wall organization;	7.2345	2.95789	3.75131	2.44583	1.26824	0.0428486	0.687955	20.3848	13.4184	4	4
Medtr7g087100.JCVIMt4.0v1	secondary cell wall glycosyltransferase family 47 protein [Medicago truncatula]	GO:0071555|cell wall organization;GO:0045489|pectin biosynthetic process;	0.283682	0.635049	0.349694	0.446709	0.550657	0.561588	0.682915	1.83746	1.96949	4	4
Medtr7g090740.JCVIMt4.0v1	elongation defective 1 protein/ELD1 protein [Medicago truncatula]	GO:0007049|cell cycle;GO:0030154|cell differentiation;GO:0051301|cell division;GO:0071555|cell wall organization;GO:0007275|multicellular organismal development;GO:0040008|regulation of growth;	4.23054	4.29579	4.24804	0.98481	0.988883	0.897782	0.947571	17.0527	17.0877	4	4
Medtr7g090810.JCVIMt4.0v1	F-box protein interaction domain protein [Medicago truncatula]	GO:0007049|cell cycle;GO:0030154|cell differentiation;GO:0051301|cell division;GO:0071555|cell wall organization;GO:0007275|multicellular organismal development;GO:0040008|regulation of growth;	2.71347	1.7779	1.95412	1.52622	1.09912	0.364431	0.924408	8.98274	7.46405	4	4
Medtr7g090890.JCVIMt4.0v1	transmembrane protein 14C [Medicago truncatula]	GO:1902001|fatty acid transmembrane transport;GO:0015908|fatty acid transport;GO:0055088|lipid homeostasis;GO:0071668|plant-type cell wall assembly;GO:0010208|pollen wall assembly;	54.2803	55.3023	50.5231	0.98152	0.913581	0.945867	0.590594	219.165	211.651	4	4
Medtr7g092780.JCVIMt4.0v1	pectinesterase [Medicago truncatula]	GO:0042545|cell wall modification;GO:0045490|pectin catabolic process;	3.02506	4.59412	4.70887	0.658464	1.02498	0.0427734	0.929667	15.2384	18.606	4	4
Medtr7g093450.JCVIMt4.0v1	Pmr5/Cas1p GDSL/SGNH-like acyl-esterase family protein [Medicago truncatula]	GO:0030244|cellulose biosynthetic process;GO:0045489|pectin biosynthetic process;GO:0009827|plant-type cell wall modification;	2.11994	4.55197	2.48551	0.465718	0.546028	0.45521	0.573405	13.3438	14.075	4	4
Medtr7g093530.JCVIMt4.0v1	xyloglucan endotransglucosylase/hydrolase family protein [Medicago truncatula]	GO:0042546|cell wall biogenesis;GO:0071555|cell wall organization;GO:0010411|xyloglucan metabolic process;	33.6053	30.3179	22.1239	1.10843	0.729731	0.721126	0.362634	127.846	104.884	4	4
Medtr7g094010.JCVIMt4.0v1	LRR receptor-like kinase [Medicago truncatula]	GO:0052544|defense response by callose deposition in cell wall;GO:0042742|defense response to bacterium;GO:0016045|detection of bacterium;GO:0006898|receptor-mediated endocytosis;GO:0010359|regulation of anion channel activity;	9.44142	14.2613	13.5129	0.662032	0.947525	0.0505502	0.873143	47.4054	55.5484	4	4
Medtr7g094240.JCVIMt4.0v1	synapse-associated protein, putative [Medicago truncatula]	GO:0071555|cell wall organization;GO:0045489|pectin biosynthetic process;GO:0000271|polysaccharide biosynthetic process;	11.0658	5.25959	6.02853	2.10393	1.1462	0.30223	0.862339	32.6508	22.5763	4	4
Medtr7g094750.JCVIMt4.0v1	Pmr5/Cas1p GDSL/SGNH-like acyl-esterase family protein [Medicago truncatula]	GO:0071554|cell wall organization or biogenesis;	5.05219	3.89973	3.19937	1.29552	0.820407	0.59734	0.700924	17.9038	14.1982	4	4
Medtr7g096080.JCVIMt4.0v1	indole-3-glycerol phosphate lyase IGL1 [Medicago truncatula]	GO:0009851|auxin biosynthetic process;GO:0008652|cellular amino acid biosynthetic process;GO:0052544|defense response by callose deposition in cell wall;GO:0042742|defense response to bacterium;GO:0009630|gravitropism;GO:0009735|response to cytokinin;GO:0000162|tryptophan biosynthetic process;	0.239581	1.38893	0.348042	0.172493	0.250582	0.145425	0.0343349	3.25703	3.47395	4	4
Medtr7g096160.JCVIMt4.0v1	galacturonosyltransferase [Medicago truncatula]	GO:0071555|cell wall organization;GO:0045489|pectin biosynthetic process;	12.8489	9.83583	8.25896	1.30633	0.839681	0.610203	0.861533	45.3694	36.1896	4	4
Medtr7g101080.JCVIMt4.0v1	fasciclin-like arabinogalactan protein [Medicago truncatula]	GO:0009834|plant-type secondary cell wall biogenesis;	24.3462	47.0492	29.7507	0.517462	0.632332	0.0425997	0.318245	142.791	153.6	4	4
Medtr7g102260.JCVIMt4.0v1	xyloglucan endotransglucosylase/hydrolase family protein [Medicago truncatula]	GO:0042546|cell wall biogenesis;GO:0016998|cell wall macromolecule catabolic process;GO:0071555|cell wall organization;GO:0010411|xyloglucan metabolic process;	5.16946	7.05183	2.73472	0.733067	0.387803	0.292862	0.132659	24.4426	19.5731	4	4
Medtr7g102980.JCVIMt4.0v1	indole-3-glycerol phosphate lyase IGL1 [Medicago truncatula]	GO:0009851|auxin biosynthetic process;GO:0008652|cellular amino acid biosynthetic process;GO:0052544|defense response by callose deposition in cell wall;GO:0042742|defense response to bacterium;GO:0009630|gravitropism;GO:0009735|response to cytokinin;GO:0000162|tryptophan biosynthetic process;	23.3329	29.7514	27.3833	0.784263	0.920405	0.0576026	0.635238	106.169	114.269	4	4
Medtr7g103440.JCVIMt4.0v1	LRR receptor-like kinase [Medicago truncatula]	GO:0009834|plant-type secondary cell wall biogenesis;	4.74573	11.2588	6.90691	0.421514	0.613469	0.296345	0.212847	32.009	36.3314	4	4
Medtr7g103590.JCVIMt4.0v1	cellulose synthase-like protein A1 [Medicago truncatula]	GO:0071555|cell wall organization;GO:0009294|DNA mediated transformation;GO:0009617|response to bacterium;	2.02418	4.27707	4.05204	0.473264	0.947388	0.339147	0.853746	12.6025	16.6582	4	4
Medtr7g107520.JCVIMt4.0v1	cationic peroxidase [Medicago truncatula]	GO:0042744|hydrogen peroxide catabolic process;GO:0042538|hyperosmotic salinity response;GO:0009664|plant-type cell wall organization;GO:0009409|response to cold;GO:0009269|response to desiccation;GO:0006979|response to oxidative stress;	0.473629	3.47417	0.189301	0.136328	0.054488	0.433228	0.422828	7.89561	7.32695	4	3
Medtr7g108310.JCVIMt4.0v1	spermatogenesis-associated-like protein [Medicago truncatula]	GO:0030154|cell differentiation;GO:0071554|cell wall organization or biogenesis;GO:0007275|multicellular organismal development;GO:0007283|spermatogenesis;	8.94127	8.92678	11.0661	1.00162	1.23965	0.998322	0.767053	35.7361	39.9857	4	4
Medtr7g108875.JCVIMt4.0v1	pectinesterase/pectinesterase inhibitor, putative [Medicago truncatula]	GO:0042545|cell wall modification;GO:0045490|pectin catabolic process;GO:0009741|response to brassinosteroid;GO:0009409|response to cold;GO:0009620|response to fungus;	56.1687	43.4641	34.2191	1.2923	0.787294	0.423421	0.583307	199.266	155.366	4	4
Medtr7g108890.JCVIMt4.0v1	pectinesterase/pectinesterase inhibitor [Medicago truncatula]	GO:0042545|cell wall modification;GO:0045490|pectin catabolic process;GO:0009741|response to brassinosteroid;GO:0009409|response to cold;GO:0009620|response to fungus;	0.357474	0.358888	0.150439	0.996058	0.419181	0.981846	0.622743	1.43272	1.01866	4	4
Medtr7g108900.JCVIMt4.0v1	pectinesterase/pectinesterase inhibitor [Medicago truncatula]	GO:0042545|cell wall modification;GO:0045490|pectin catabolic process;GO:0009741|response to brassinosteroid;GO:0009409|response to cold;GO:0009620|response to fungus;	0.0156879	5.69896	0.486428	0.00275276	0.0853537	0.243604	0.22382	11.4293	12.3708	3	4
Medtr7g108905.JCVIMt4.0v1	pectinesterase/pectinesterase inhibitor [Medicago truncatula]	GO:0042545|cell wall modification;GO:0045490|pectin catabolic process;	35.9573	35.126	51.8885	1.02367	1.47721	0.815355	0.37944	142.167	174.029	4	4
Medtr7g109200.JCVIMt4.0v1	cellulose synthase-like protein [Medicago truncatula]	GO:0042546|cell wall biogenesis;GO:0071555|cell wall organization;GO:0030244|cellulose biosynthetic process;GO:0071669|plant-type cell wall organization or biogenesis;GO:0006970|response to osmotic stress;GO:0009651|response to salt stress;GO:0009414|response to water deprivation;GO:0048367|shoot system development;	6.99992	6.02649	5.86374	1.16152	0.972995	0.344828	0.926454	26.0528	23.7805	4	4
Medtr7g109210.JCVIMt4.0v1	CAZy family GT8 glycosyltransferase [Medicago truncatula]	GO:0071555|cell wall organization;GO:0045489|pectin biosynthetic process;GO:0000271|polysaccharide biosynthetic process;	6.90002	10.1072	8.4233	0.682682	0.833394	0.353199	0.139036	34.0145	37.061	4	4
Medtr7g109550.JCVIMt4.0v1	Pmr5/Cas1p GDSL/SGNH-like acyl-esterase family protein [Medicago truncatula]	GO:0071554|cell wall organization or biogenesis;	5.08668	2.92196	3.50533	1.74085	1.19965	0.382771	0.775749	16.0173	12.8546	4	4
Medtr7g110050.JCVIMt4.0v1	polygalacturonase/glycoside hydrolase family protein [Medicago truncatula]	GO:0005975|carbohydrate metabolic process;GO:0071555|cell wall organization;	0.261283	0.301443	0.262566	0.866773	0.87103	0.731349	0.743187	1.12545	1.12802	4	4
Medtr7g110780.JCVIMt4.0v1	Chitinase [Medicago truncatula]	GO:0006040|amino sugar metabolic process;GO:0016998|cell wall macromolecule catabolic process;GO:0006032|chitin catabolic process;GO:0000272|polysaccharide catabolic process;	1.76654	2.42976	1.2606	0.72704	0.518815	0.612764	0.520365	8.3926	7.38072	4	4
Medtr7g110900.JCVIMt4.0v1	pectinacetylesterase family protein [Medicago truncatula]	GO:0071555|cell wall organization;	8.0981	12.999	10.6887	0.622978	0.822274	0.496914	0.699646	42.1942	47.3755	4	4
Medtr7g111280.JCVIMt4.0v1	pectinacetylesterase family protein [Medicago truncatula]	GO:0071555|cell wall organization;	1.90677	3.16019	3.62695	0.603372	1.1477	0.0113592	0.624314	10.1339	13.5743	4	4
Medtr7g112580.JCVIMt4.0v1	pectinesterase/pectinesterase inhibitor [Medicago truncatula]	GO:0042545|cell wall modification;GO:0045490|pectin catabolic process;	11.2361	19.0156	16.677	0.59089	0.877016	0.346225	0.382446	60.5034	71.3851	4	4
Medtr7g112590.JCVIMt4.0v1	pectinesterase/pectinesterase inhibitor [Medicago truncatula]	GO:0042545|cell wall modification;GO:0045490|pectin catabolic process;	0	0.0154573	0	0	0	0.5	0.5	0.0309146	0.0309146	1	1
Medtr8g012320.JCVIMt4.0v1	xyloglucan glycosyltransferase [Medicago truncatula]	GO:0071555|cell wall organization;GO:0048868|pollen tube development;	10.3656	10.2868	8.71819	1.00766	0.847512	0.985534	0.790307	41.3048	38.01	4	4
Medtr8g014360.JCVIMt4.0v1	drug resistance transporter-like ABC domain protein [Medicago truncatula]	GO:0015691|cadmium ion transport;GO:0071366|cellular response to indolebutyric acid stimulus;GO:0052544|defense response by callose deposition in cell wall;GO:0042742|defense response to bacterium;GO:0009817|defense response to fungus, incompatible interaction;GO:0006855|drug transmembrane transport;GO:0042344|indole glucosinolate catabolic process;GO:0031348|negative regulation of defense respon…	158.969	77.1935	84.346	2.05935	1.09266	0.0787687	0.900871	472.324	323.079	4	4
Medtr8g016310.JCVIMt4.0v1	ROOT HAIR defective 3 GTP-binding family protein [Medicago truncatula]	GO:0030036|actin cytoskeleton organization;GO:0009932|cell tip growth;GO:0006888|ER to Golgi vesicle-mediated transport;GO:0009832|plant-type cell wall biogenesis;GO:0000028|ribosomal small subunit assembly;GO:0010053|root epidermal cell differentiation;	12.7761	14.1365	11.4937	0.903767	0.813052	0.783909	0.696682	53.8252	51.2604	4	4
Medtr8g023150.JCVIMt4.0v1	pectinesterase/pectinesterase inhibitor [Medicago truncatula]	GO:0042545|cell wall modification;GO:0045490|pectin catabolic process;	14.2488	26.998	18.0661	0.527772	0.669167	0.344789	0.574561	82.4935	90.1282	4	4
Medtr8g023310.JCVIMt4.0v1	pectinesterase/pectinesterase inhibitor [Medicago truncatula]	GO:0042545|cell wall modification;GO:0045490|pectin catabolic process;	31.9671	47.8332	37.1932	0.668303	0.777559	0.408758	0.614797	159.601	170.053	4	4
Medtr8g024480.JCVIMt4.0v1	NAC transcription factor-like protein [Medicago truncatula]	GO:0010047|fruit dehiscence;GO:0009834|plant-type secondary cell wall biogenesis;GO:0045893|positive regulation of transcription, DNA-templated;GO:0006351|transcription, DNA-templated;	0.210744	2.06685	0.732735	0.101964	0.354518	0.190748	0.187869	4.55518	5.59916	4	4
Medtr8g026680.JCVIMt4.0v1	Rac GTPase activating protein [Medicago truncatula]	GO:0007275|multicellular organismal development;GO:0009664|plant-type cell wall organization;GO:0007165|signal transduction;	2.57551	3.46034	1.89247	0.744295	0.546903	0.365264	0.471037	12.0717	10.7056	4	4
Medtr8g027220.JCVIMt4.0v1	Ras-related small GTP-binding family protein [Medicago truncatula]	GO:0042546|cell wall biogenesis;GO:0015031|protein transport;GO:0007264|small GTPase mediated signal transduction;	4.58692	3.77388	3.49344	1.21544	0.92569	0.645827	0.838069	16.7216	14.5347	4	4
Medtr8g027900.JCVIMt4.0v1	Pmr5/Cas1p GDSL/SGNH-like acyl-esterase family protein [Medicago truncatula]	GO:0071554|cell wall organization or biogenesis;	12.1583	20.2362	12.979	0.600817	0.641376	0.229149	0.265345	64.789	66.4305	4	4
Medtr8g032130.JCVIMt4.0v1	homeobox leucine zipper protein, putative [Medicago truncatula]	GO:0009828|plant-type cell wall loosening;GO:0006351|transcription, DNA-templated;GO:0010091|trichome branching;	0	0.140821	0.0953218	0	0.676902	0.224865	0.728309	0.281641	0.472285	2	4
Medtr8g032640.JCVIMt4.0v1	glycosyl hydrolase family 16 xyloglucan endotransglycosylase [Medicago truncatula]	GO:0042546|cell wall biogenesis;GO:0071555|cell wall organization;GO:0010411|xyloglucan metabolic process;	4.5959	5.2692	4.35624	0.87222	0.826736	0.377818	0.117146	19.7302	19.2509	4	4
Medtr8g037260.JCVIMt4.0v1	cellulose synthase-like protein [Medicago truncatula]	GO:0071555|cell wall organization;GO:0030244|cellulose biosynthetic process;GO:0006952|defense response;GO:0009833|plant-type primary cell wall biogenesis;GO:0009834|plant-type secondary cell wall biogenesis;	16.3293	16.3072	23.879	1.00136	1.46433	0.998068	0.603154	65.2729	80.3724	4	4
Medtr8g042900.JCVIMt4.0v1	pectinesterase/pectinesterase inhibitor [Medicago truncatula]	GO:0042545|cell wall modification;GO:0045490|pectin catabolic process;	0.0138096	1.41952	0.041758	0.00972835	0.029417	0.390566	0.40505	2.86665	2.92255	3	4
Medtr8g042910.JCVIMt4.0v1	pectinesterase/pectinesterase inhibitor [Medicago truncatula]	GO:0042545|cell wall modification;GO:0045490|pectin catabolic process;	0.0871566	0.103733	0.0147073	0.8402	0.14178	0.5	0.589662	0.38178	0.236881	2	2
Medtr8g064180.JCVIMt4.0v1	xyloglucan endotransglucosylase/hydrolase family protein [Medicago truncatula]	GO:0042546|cell wall biogenesis;GO:0009831|plant-type cell wall modification involved in multidimensional cell growth;GO:0010411|xyloglucan metabolic process;	48.4298	47.0695	23.5197	1.0289	0.499681	0.90257	0.0343494	190.998	141.178	4	4
Medtr8g064560.JCVIMt4.0v1	polygalacturonase non-catalytic protein [Medicago truncatula]	GO:0071555|cell wall organization;GO:0009835|fruit ripening;	197.263	263.794	309.998	0.74779	1.17515	0.0645931	0.564533	922.113	1147.58	4	4
Medtr8g065010.JCVIMt4.0v1	polygalacturonase plant-like protein [Medicago truncatula]	GO:0005975|carbohydrate metabolic process;GO:0071555|cell wall organization;	3.79275	4.29909	13.8346	0.882223	3.21804	0.869985	0.0569723	16.1837	36.2674	4	4
Medtr8g065030.JCVIMt4.0v1	pectin lyase superfamily protein [Medicago truncatula]	GO:0005975|carbohydrate metabolic process;GO:0071555|cell wall organization;	2.82981	2.76924	3.50603	1.02188	1.26606	0.971641	0.701649	11.1981	12.5505	4	4
Medtr8g068110.JCVIMt4.0v1	rhamnogalacturonate lyase B-like protein [Medicago truncatula]	GO:0071555|cell wall organization;GO:0000272|polysaccharide catabolic process;	1.63896	0.766215	0.754699	2.13904	0.98497	0.042379	0.98597	4.81036	3.04183	4	4
Medtr8g068120.JCVIMt4.0v1	rhamnogalacturonate lyase B-like protein [Medicago truncatula]	GO:0071555|cell wall organization;GO:0000272|polysaccharide catabolic process;	0.0417936	0.0142413	0.112503	2.93467	7.89975	0.709075	0.263028	0.11207	0.253488	2	3
Medtr8g069790.JCVIMt4.0v1	Pmr5/Cas1p GDSL/SGNH-like acyl-esterase family protein [Medicago truncatula]	GO:0071554|cell wall organization or biogenesis;	0.0720094	0.0551809	0	1.30497	0	0.883749	0.5	0.254381	0.110362	3	1
Medtr8g070700.JCVIMt4.0v1	glycosyltransferase family 92 protein [Medicago truncatula]	GO:0042546|cell wall biogenesis;GO:0071555|cell wall organization;	2.33637	7.72885	4.85144	0.302292	0.627705	0.230569	0.360067	20.1305	25.1606	4	4
Medtr8g072000.JCVIMt4.0v1	pectinacetylesterase family protein [Medicago truncatula]	GO:0071555|cell wall organization;	134.528	138.244	105.268	0.973117	0.761462	0.898069	0.658263	545.543	487.023	4	4
Medtr8g072010.JCVIMt4.0v1	pectinacetylesterase family protein [Medicago truncatula]	GO:0071555|cell wall organization;	0.846726	6.4073	2.70076	0.13215	0.421513	0.121677	0.0697369	14.5081	18.2161	4	4
Medtr8g072310.JCVIMt4.0v1	nucleotide-diphospho-sugar transferase family protein [Medicago truncatula]	GO:0052325|cell wall pectin biosynthetic process;GO:0006486|protein glycosylation;GO:0080147|root hair cell development;	6.31553	6.74377	5.1178	0.936498	0.758893	0.909709	0.755075	26.1186	23.7231	4	4
Medtr8g074330.JCVIMt4.0v1	Chitinase (Class Ib) / Hevein [Medicago truncatula]	GO:0016998|cell wall macromolecule catabolic process;GO:0006032|chitin catabolic process;GO:0006952|defense response;GO:0000272|polysaccharide catabolic process;	65.0209	69.7158	46.2362	0.932656	0.66321	0.926296	0.625651	269.473	231.904	4	4
Medtr8g074335.JCVIMt4.0v1	Chitinase (Class Ib) / Hevein [Medicago truncatula]	GO:0016998|cell wall macromolecule catabolic process;GO:0006032|chitin catabolic process;GO:0006952|defense response;GO:0000272|polysaccharide catabolic process;	583.289	103.083	424.602	5.65842	4.11901	0.000930721	0.0178259	1372.74	1055.37	4	4
Medtr8g074350.JCVIMt4.0v1	Chitinase (Class Ib) / Hevein [Medicago truncatula]	GO:0016998|cell wall macromolecule catabolic process;GO:0006032|chitin catabolic process;GO:0006952|defense response;GO:0000272|polysaccharide catabolic process;	6.05773	2.1497	5.43637	2.81794	2.5289	0.275526	0.206859	16.4148	15.1721	4	4
Medtr8g075100.JCVIMt4.0v1	peroxidase family protein [Medicago truncatula]	GO:0042744|hydrogen peroxide catabolic process;GO:0009664|plant-type cell wall organization;GO:0006979|response to oxidative stress;	0.688608	3.53845	1.23849	0.194608	0.350011	0.331624	0.421451	8.45411	9.55388	4	4
Medtr8g076110.JCVIMt4.0v1	transcription factor [Medicago truncatula]	GO:1990110|callus formation;GO:0071555|cell wall organization;GO:0007275|multicellular organismal development;GO:1901348|positive regulation of secondary cell wall biogenesis;GO:0006355|regulation of transcription, DNA-templated;GO:0010200|response to chitin;GO:0006351|transcription, DNA-templated;GO:0048759|xylem vessel member cell differentiation;	1.00989	0.591984	0.444992	1.70593	0.751696	0.384004	0.431081	3.20374	2.07395	4	4
Medtr8g077105.JCVIMt4.0v1	LRR receptor-like kinase [Medicago truncatula]	GO:0052544|defense response by callose deposition in cell wall;GO:0042742|defense response to bacterium;GO:0016045|detection of bacterium;GO:0006898|receptor-mediated endocytosis;GO:0010359|regulation of anion channel activity;	0.0400013	0.204179	0.0135093	0.195913	0.0661639	0.54767	0.54206	0.48836	0.435377	3	2
Medtr8g078240.JCVIMt4.0v1	CAZy family GT8 glycosyltransferase [Medicago truncatula]	GO:0071555|cell wall organization;GO:0045489|pectin biosynthetic process;GO:0000271|polysaccharide biosynthetic process;	0.370091	0.414203	0.440077	0.8935	1.06247	0.82055	0.915418	1.56859	1.70856	4	4
Medtr8g079060.JCVIMt4.0v1	Dof domain zinc finger protein [Medicago truncatula]	GO:0042545|cell wall modification;GO:0045787|positive regulation of cell cycle;GO:0045893|positive regulation of transcription, DNA-templated;GO:0009733|response to auxin;GO:0009751|response to salicylic acid;GO:0006351|transcription, DNA-templated;	6.66991	9.26197	6.76152	0.720139	0.730031	0.401527	0.64303	31.8637	32.047	4	4
Medtr8g080490.JCVIMt4.0v1	exostosin-like protein [Medicago truncatula]	GO:0071555|cell wall organization;GO:0045489|pectin biosynthetic process;	4.90259	6.67121	5.32902	0.734887	0.798808	0.575474	0.575797	23.1476	24.0005	4	4
Medtr8g081040.JCVIMt4.0v1	xyloglucan endotransglucosylase/hydrolase family protein [Medicago truncatula]	GO:0042546|cell wall biogenesis;GO:0010411|xyloglucan metabolic process;	662.348	648.825	552.438	1.02084	0.851444	0.967156	0.720703	2622.35	2402.53	4	4
Medtr8g085390.JCVIMt4.0v1	carbohydrate-binding X8 domain protein [Medicago truncatula]	GO:0052543|callose deposition in cell wall;GO:0009408|response to heat;	0.638915	1.13653	1.12453	0.562163	0.989438	0.27878	0.905701	3.55089	4.52212	4	4
Medtr8g086600.JCVIMt4.0v1	cellulose synthase-like protein [Medicago truncatula]	GO:0071555|cell wall organization;GO:0030244|cellulose biosynthetic process;GO:0042742|defense response to bacterium;GO:0050832|defense response to fungus;GO:0009834|plant-type secondary cell wall biogenesis;GO:0006970|response to osmotic stress;GO:0009414|response to water deprivation;	0.799561	6.73833	1.42314	0.118659	0.211201	0.301218	0.340069	15.0758	16.3229	4	4
Medtr8g086605.JCVIMt4.0v1	transducin/WD-like repeat-protein [Medicago truncatula]	GO:0071555|cell wall organization;GO:0030244|cellulose biosynthetic process;GO:0042742|defense response to bacterium;GO:0050832|defense response to fungus;GO:0009834|plant-type secondary cell wall biogenesis;GO:0006970|response to osmotic stress;GO:0009414|response to water deprivation;	2.58093	2.58159	2.19181	0.999746	0.849017	0.999483	0.804398	10.325	9.5468	4	4
Medtr8g087450.JCVIMt4.0v1	fasciclin domain protein [Medicago truncatula]	GO:0009834|plant-type secondary cell wall biogenesis;	0.749617	24.9541	4.65322	0.0300399	0.186471	0.150962	0.135083	51.4074	59.2146	4	4
Medtr8g087460.JCVIMt4.0v1	fasciclin domain protein [Medicago truncatula]	GO:0009834|plant-type secondary cell wall biogenesis;	0.264874	9.36298	2.53816	0.0282895	0.271085	0.0314807	0.0825174	19.2557	23.8023	4	4
Medtr8g087470.JCVIMt4.0v1	fasciclin domain protein [Medicago truncatula]	GO:0009834|plant-type secondary cell wall biogenesis;	0.281978	12.252	3.45557	0.0230149	0.282042	0.0602931	0.159345	25.0679	31.4151	4	4
Medtr8g089180.JCVIMt4.0v1	UDP-D-glucose/UDP-D-galactose 4-epimerase [Medicago truncatula]	GO:0019567|arabinose biosynthetic process;GO:0045227|capsule polysaccharide biosynthetic process;GO:0006012|galactose metabolic process;GO:0009832|plant-type cell wall biogenesis;GO:0033358|UDP-L-arabinose biosynthetic process;	2.87848	4.29735	3.28235	0.669827	0.763809	0.325775	0.673409	14.3517	15.1594	4	4
Medtr8g089400.JCVIMt4.0v1	carbohydrate-binding X8 domain protein [Medicago truncatula]	GO:0005975|carbohydrate metabolic process;GO:0071555|cell wall organization;GO:0006952|defense response;	0.823889	0.98151	0.414782	0.83941	0.422596	0.67065	0.157669	3.6108	2.79258	4	4
Medtr8g092190.JCVIMt4.0v1	nucleotide/sugar transporter family protein [Medicago truncatula]	GO:0015783|GDP-fucose transport;GO:0009833|plant-type primary cell wall biogenesis;GO:0009624|response to nematode;GO:0072334|UDP-galactose transmembrane transport;GO:0015786|UDP-glucose transport;	0.0894633	1.73428	0.791755	0.0515854	0.456533	0.0135774	0.127722	3.64748	5.05206	4	4
Medtr8g092590.JCVIMt4.0v1	cellulose synthase-like protein [Medicago truncatula]	GO:0016049|cell growth;GO:0071555|cell wall organization;GO:0030244|cellulose biosynthetic process;GO:0043622|cortical microtubule organization;GO:0009833|plant-type primary cell wall biogenesis;	74.1175	130.94	86.1529	0.566041	0.657957	0.307476	0.52162	410.115	434.186	4	4
Medtr8g093460.JCVIMt4.0v1	pectinesterase/pectinesterase inhibitor [Medicago truncatula]	GO:0042545|cell wall modification;GO:0045490|pectin catabolic process;	12.8099	21.905	16.5492	0.584797	0.7555	0.218118	0.196843	69.4298	76.9083	4	4
Medtr8g093530.JCVIMt4.0v1	Pmr5/Cas1p GDSL/SGNH-like acyl-esterase family protein [Medicago truncatula]	GO:0071554|cell wall organization or biogenesis;	3.07052	4.501	2.45375	0.682186	0.545158	0.361409	0.220703	15.143	13.9095	4	4
Medtr8g093630.JCVIMt4.0v1	glucan synthase-like protein [Medicago truncatula]	GO:0006075|(1->3)-beta-D-glucan biosynthetic process;GO:0071555|cell wall organization;GO:0009556|microsporogenesis;GO:0009846|pollen germination;GO:0009860|pollen tube growth;GO:0010208|pollen wall assembly;GO:0008360|regulation of cell shape;GO:0080092|regulation of pollen tube growth;	0.120655	0.0872051	0.0732552	1.38358	0.840033	0.732403	0.915732	0.415721	0.320921	4	4
Medtr8g096140.JCVIMt4.0v1	beta-1,4-xylosyltransferase IRX10L-like protein, putative [Medicago truncatula]	GO:0042546|cell wall biogenesis;GO:0071555|cell wall organization;GO:0010417|glucuronoxylan biosynthetic process;GO:0009834|plant-type secondary cell wall biogenesis;GO:0045492|xylan biosynthetic process;	15.4362	29.6476	20.192	0.520656	0.681066	0.0104381	0.0266522	90.1677	99.6792	4	4
Medtr8g096160.JCVIMt4.0v1	beta-1,4-xylosyltransferase IRX10L-like protein, putative [Medicago truncatula]	GO:0042546|cell wall biogenesis;GO:0071555|cell wall organization;GO:0010417|glucuronoxylan biosynthetic process;GO:0009834|plant-type secondary cell wall biogenesis;GO:0045492|xylan biosynthetic process;	8.16107	9.1259	8.38035	0.894275	0.918304	0.672132	0.796446	34.574	35.0125	4	4
Medtr8g096170.JCVIMt4.0v1	polyphosphoinositide-binding protein [Medicago truncatula]	GO:0042546|cell wall biogenesis;GO:0071555|cell wall organization;GO:0010417|glucuronoxylan biosynthetic process;GO:0009834|plant-type secondary cell wall biogenesis;GO:0045492|xylan biosynthetic process;	0.226282	0	0.0376978	#DIV/0!	#DIV/0!	0.205355	0.5	0.452563	0.0753956	2	1
Medtr8g096530.JCVIMt4.0v1	omega-hydroxypalmitate O-feruloyl transferase [Medicago truncatula]	GO:0052325|cell wall pectin biosynthetic process;GO:0010345|suberin biosynthetic process;	3.16621	0.128503	0.693822	24.6393	5.39928	0.28936	0.106432	6.58943	1.64465	4	4
Medtr8g096880.JCVIMt4.0v1	UDP-D-glucose/UDP-D-galactose 4-epimerase [Medicago truncatula]	GO:0045227|capsule polysaccharide biosynthetic process;GO:0071555|cell wall organization;GO:0006012|galactose metabolic process;GO:0033358|UDP-L-arabinose biosynthetic process;	451.022	120.308	250.626	3.7489	2.08321	0.118363	0.211263	1142.66	741.868	4	4
Medtr8g098345.JCVIMt4.0v1	UDP-N-acetylmuramyl-tripeptide synthetase [Medicago truncatula]	GO:0007049|cell cycle;GO:0051301|cell division;GO:0071555|cell wall organization;GO:0009252|peptidoglycan biosynthetic process;GO:0008360|regulation of cell shape;	12.6548	14.9047	14.5736	0.849052	0.977791	0.509461	0.934054	55.119	58.9566	4	4
Medtr8g098350.JCVIMt4.0v1	glutamate-cysteine ligase B [Medicago truncatula]	GO:0052544|defense response by callose deposition in cell wall;GO:0009816|defense response to bacterium, incompatible interaction;GO:0050832|defense response to fungus;GO:0002213|defense response to insect;GO:0009908|flower development;GO:0019761|glucosinolate biosynthetic process;GO:0006750|glutathione biosynthetic process;GO:0009700|indole phytoalexin biosynthetic process;GO:0046686|response to…	70.7599	71.6712	68.6363	0.987285	0.957655	0.964434	0.889048	284.862	280.615	4	4
Medtr8g099300.JCVIMt4.0v1	trichome birefringence-like protein [Medicago truncatula]	GO:0071554|cell wall organization or biogenesis;	12.1348	20.696	15.0545	0.586337	0.727413	0.0185777	0.0593063	65.6617	71.5011	4	4
Medtr8g099410.JCVIMt4.0v1	endo-1,4-beta-glucanase [Medicago truncatula]	GO:0071555|cell wall organization;GO:0030245|cellulose catabolic process;	14.6365	26.1718	20.8015	0.559247	0.794809	0.302488	0.137042	81.6165	93.9466	4	4
Medtr8g099865.JCVIMt4.0v1	galactoside 2-alpha-L-fucosyltransferase-like protein [Medicago truncatula]	GO:0042546|cell wall biogenesis;GO:0071555|cell wall organization;GO:0006486|protein glycosylation;	0.944809	1.4906	1.05819	0.633846	0.709908	0.600558	0.691013	4.87081	5.09757	4	4
Medtr8g102240.JCVIMt4.0v1	NAC transcription factor-like protein [Medicago truncatula]	GO:0045893|positive regulation of transcription, DNA-templated;GO:2000652|regulation of secondary cell wall biogenesis;GO:0006351|transcription, DNA-templated;	0.221779	0.302716	0.188286	0.73263	0.621989	0.804275	0.588074	1.04899	0.982003	4	4
Medtr8g102260.JCVIMt4.0v1	LRR/extensin [Medicago truncatula]	GO:0071555|cell wall organization;	0.937248	2.47507	1.7033	0.378676	0.688184	0.178179	0.14394	6.82463	8.35675	4	4
Medtr8g102340.JCVIMt4.0v1	glucan endo-1,3-beta-glucosidase-like protein [Medicago truncatula]	GO:0005975|carbohydrate metabolic process;GO:0071555|cell wall organization;GO:0006952|defense response;	11.5797	11.5485	13.3694	1.0027	1.15767	0.994603	0.667053	46.2563	49.8357	4	4
Medtr8g102380.JCVIMt4.0v1	pectinesterase [Medicago truncatula]	GO:0042545|cell wall modification;GO:0045490|pectin catabolic process;	1.70087	1.93837	1.66422	0.877473	0.858567	0.72748	0.802664	7.27848	7.20519	4	4
Medtr8g102590.JCVIMt4.0v1	anaphase-promoting complex subunit 11 RING-H2 finger protein [Medicago truncatula]	GO:0030968|endoplasmic reticulum unfolded protein response;GO:0030433|ER-associated ubiquitin-dependent protein catabolic process;GO:0031505|fungal-type cell wall organization;GO:0051865|protein autoubiquitination;GO:0070936|protein K48-linked ubiquitination;GO:0000209|protein polyubiquitination;GO:0042787|protein ubiquitination involved in ubiquitin-dependent protein catabolic process;GO:0030970…	0.139203	0.273298	0.348925	0.509345	1.27672	0.0514953	0.766463	0.825	1.24445	4	4
Medtr8g102840.JCVIMt4.0v1	exostosin family protein [Medicago truncatula]	GO:0071555|cell wall organization;	2.29259	2.45032	1.92467	0.93563	0.785475	0.939426	0.834604	9.48583	8.74997	4	4
Medtr8g103700.JCVIMt4.0v1	LRR extensin-like protein [Medicago truncatula]	GO:0071555|cell wall organization;	6.10124	25.4243	11.5955	0.239977	0.45608	0.137075	0.194476	63.0511	74.0396	4	4
Medtr8g104655.JCVIMt4.0v1	pectinesterase/pectinesterase inhibitor [Medicago truncatula]	GO:0042545|cell wall modification;GO:0045490|pectin catabolic process;	0.63395	1.12833	0.425345	0.561847	0.376968	0.516023	0.502389	3.52456	3.10735	4	4
Medtr8g104820.JCVIMt4.0v1	glycosyl hydrolase family 9 protein [Medicago truncatula]	GO:0042547|cell wall modification involved in multidimensional cell growth;GO:0030245|cellulose catabolic process;	18.0298	19.9065	19.2645	0.905723	0.967748	0.0446685	0.644803	75.8726	78.342	4	4
Medtr8g105350.JCVIMt4.0v1	microtubule-associated protein 70-1 [Medicago truncatula]	GO:0071555|cell wall organization;GO:0007010|cytoskeleton organization;GO:0009832|plant-type cell wall biogenesis;GO:0010051|xylem and phloem pattern formation;	3.89014	3.85473	2.74145	1.00919	0.711191	0.989008	0.748275	15.4897	13.1924	4	4
Medtr8g432540.JCVIMt4.0v1	homeobox leucine zipper protein [Medicago truncatula]	GO:0043481|anthocyanin accumulation in tissues in response to UV light;GO:0042335|cuticle development;GO:0009827|plant-type cell wall modification;GO:0048364|root development;GO:0048765|root hair cell differentiation;GO:0006351|transcription, DNA-templated;	38.0124	27.2752	41.8311	1.39366	1.53367	0.337138	0.414759	130.575	138.213	4	4
Medtr8g432620.JCVIMt4.0v1	methyltransferase [Medicago truncatula]	GO:0052546|cell wall pectin metabolic process;	13.5315	21.377	12.7898	0.632995	0.598298	0.452545	0.465363	69.8171	68.3337	4	4

## Sheet: Cu vs Control 
name	Description	Biological processes	Mean			Fold change		p-value, paired t-test		sum of FPKMs		FPKM threshold
			Cu	Control	PA	CU/control	PA/Control	Cu/control	PA/control	CU and control	PA and control	CU/control	PA/Control
Medtr1g023700.JCVIMt4.0v1	cytochrome P450 family 71 protein [Medicago truncatula]	GO:0048830|adventitious root development;GO:0052544|defense response by callose deposition in cell wall;GO:0042742|defense response to bacterium;GO:0009759|indole glucosinolate biosynthetic process;GO:0009684|indoleacetic acid biosynthetic process;GO:0009682|induced systemic resistance;GO:0040008|regulation of growth;GO:0010114|response to red light;GO:0009641|shade avoidance;GO:0000162|tryptopha…	11.9994	3.87859	4.57911	3.09376	1.18061	0.0228876	0.845282	31.756	16.9154	4	4
Medtr1g026590.JCVIMt4.0v1	nucleotide/sugar transporter family protein [Medicago truncatula]	GO:0015783|GDP-fucose transport;GO:0009833|plant-type primary cell wall biogenesis;GO:0009624|response to nematode;GO:0072334|UDP-galactose transmembrane transport;GO:0015786|UDP-glucose transport;	27.3072	60.3628	35.5588	0.452385	0.589085	0.044533	0.0293051	175.34	191.843	4	4
Medtr1g056640.JCVIMt4.0v1	O-glycosyl hydrolase family 17 protein [Medicago truncatula]	GO:0005975|carbohydrate metabolic process;GO:0071555|cell wall organization;GO:0006952|defense response;	23.5758	33.9285	20.6983	0.694866	0.610056	0.0441132	0.00784232	115.009	109.254	4	4
Medtr1g061590.JCVIMt4.0v1	LRR receptor-like kinase [Medicago truncatula]	GO:0009834|plant-type secondary cell wall biogenesis;	8.50534	21.1222	11.6614	0.402672	0.552092	0.0154256	0.0658806	59.2552	65.5674	4	4
Medtr1g073740.JCVIMt4.0v1	cellulose synthase-like protein D3 [Medicago truncatula]	GO:0071555|cell wall organization;GO:0030244|cellulose biosynthetic process;GO:0009833|plant-type primary cell wall biogenesis;	127.321	59.3493	91.4978	2.14527	1.54168	0.00945862	0.40545	373.34	301.694	4	4
Medtr1g085070.JCVIMt4.0v1	pectinacetylesterase family protein [Medicago truncatula]	GO:0071555|cell wall organization;	34.6757	8.1976	9.0886	4.22999	1.10869	0.0456558	0.892688	85.7467	34.5724	4	4
Medtr1g105495.JCVIMt4.0v1	xyloglucan endotransglucosylase/hydrolase family protein [Medicago truncatula]	GO:0042546|cell wall biogenesis;GO:0071555|cell wall organization;GO:0010411|xyloglucan metabolic process;	11.3195	34.3314	12.2362	0.329712	0.356415	0.03474	0.00269148	91.3017	93.1351	4	4
Medtr2g014680.JCVIMt4.0v1	NAC transcription factor-like protein [Medicago truncatula]	GO:0045893|positive regulation of transcription, DNA-templated;GO:2000652|regulation of secondary cell wall biogenesis;GO:0006351|transcription, DNA-templated;	0.542717	0.121948	0.288821	4.45038	2.36838	0.00386481	0.508455	1.32933	0.821538	4	4
Medtr2g017960.JCVIMt4.0v1	fasciclin domain protein [Medicago truncatula]	GO:0009834|plant-type secondary cell wall biogenesis;	0.754211	17.8577	6.25596	0.0422345	0.350322	0.00367427	0.15014	37.2238	48.2273	4	4
Medtr2g037830.JCVIMt4.0v1	cellulose synthase-like protein D3 [Medicago truncatula]	GO:0071555|cell wall organization;GO:0030244|cellulose biosynthetic process;GO:0009833|plant-type primary cell wall biogenesis;	3.04894	3.88852	3.26255	0.784088	0.83902	0.0293522	0.740964	13.8749	14.3021	4	4
Medtr2g044880.JCVIMt4.0v1	pectinesterase/pectinesterase inhibitor [Medicago truncatula]	GO:0042545|cell wall modification;GO:0045490|pectin catabolic process;	38.8675	27.455	29.5243	1.41568	1.07537	0.0439016	0.803993	132.645	113.959	4	4
Medtr2g078610.JCVIMt4.0v1	peroxidase family protein [Medicago truncatula]	GO:0042744|hydrogen peroxide catabolic process;GO:0009664|plant-type cell wall organization;GO:0006979|response to oxidative stress;	0.0848506	0.043303	0.0212001	1.95946	0.489577	0.012448	0.5	0.256307	0.129006	3	3
Medtr2g086530.JCVIMt4.0v1	glycoside hydrolase family 17 protein [Medicago truncatula]	GO:0005975|carbohydrate metabolic process;GO:0071555|cell wall organization;GO:0006952|defense response;	19.2344	10.2864	8.57981	1.86989	0.834095	0.0416904	0.659347	59.0415	37.7323	4	4
Medtr2g093970.JCVIMt4.0v1	fasciclin domain protein [Medicago truncatula]	GO:0009834|plant-type secondary cell wall biogenesis;	5.91752	155.838	31.1544	0.0379722	0.199915	0.0228908	0.026545	323.511	373.985	4	4
Medtr2g093990.JCVIMt4.0v1	fasciclin-like arabinogalactan protein [Medicago truncatula]	GO:0009834|plant-type secondary cell wall biogenesis;	2.99144	35.6075	16.3798	0.0840116	0.460009	0.00899432	0.126581	77.198	103.975	4	4
Medtr2g099465.JCVIMt4.0v1	class I chitinase [Medicago truncatula]	GO:0006040|amino sugar metabolic process;GO:0016998|cell wall macromolecule catabolic process;GO:0006032|chitin catabolic process;GO:0006952|defense response;GO:0000272|polysaccharide catabolic process;GO:0009617|response to bacterium;GO:0009611|response to wounding;GO:0010262|somatic embryogenesis;	32.8715	19.6074	19.784	1.67649	1.00901	0.0208868	0.956627	104.958	78.7826	4	4
Medtr3g008720.JCVIMt4.0v1	pectinesterase/pectinesterase inhibitor [Medicago truncatula]	GO:0042545|cell wall modification;GO:0045490|pectin catabolic process;	0.0985303	0.0657585	0.0166379	1.49837	0.253015	0.0367558	0.514837	0.328578	0.164793	4	3
Medtr3g009020.JCVIMt4.0v1	glycoside hydrolase family 5 protein [Medicago truncatula]	GO:0006073|cellular glucan metabolic process;GO:0031505|fungal-type cell wall organization;GO:0009251|glucan catabolic process;	14.112	2.41869	5.15249	5.83459	2.13029	0.000605061	0.394734	33.0615	15.1424	4	4
Medtr3g009030.JCVIMt4.0v1	glycoside hydrolase family 5 protein [Medicago truncatula]	GO:0006073|cellular glucan metabolic process;GO:0031505|fungal-type cell wall organization;GO:0009251|glucan catabolic process;	58.3627	24.8257	32.1105	2.3509	1.29344	0.00587162	0.0629662	166.377	113.872	4	4
Medtr3g060280.JCVIMt4.0v1	cellulose synthase E1-like protein [Medicago truncatula]	GO:0071555|cell wall organization;GO:0030244|cellulose biosynthetic process;GO:0009833|plant-type primary cell wall biogenesis;	25.2957	7.01258	11.3119	3.60718	1.61309	0.0128717	0.432413	64.6165	36.6491	4	4
Medtr3g078090.JCVIMt4.0v1	polygalacturonase non-catalytic protein [Medicago truncatula]	GO:0071555|cell wall organization;GO:0009835|fruit ripening;	2.88304	7.12285	4.68467	0.40476	0.657696	0.0379122	0.12011	20.0118	23.615	4	4
Medtr3g082440.JCVIMt4.0v1	endo-1,4-beta-glucanase [Medicago truncatula]	GO:0071555|cell wall organization;GO:0030245|cellulose catabolic process;	1.07101	0.565709	1.07847	1.89322	1.9064	0.00967293	0.174163	3.27344	3.28836	4	4
Medtr3g103580.JCVIMt4.0v1	branched-chain amino acid aminotransferase [Medicago truncatula]	GO:0006532|aspartate biosynthetic process;GO:0009097|isoleucine biosynthetic process;GO:0009098|leucine biosynthetic process;GO:0071669|plant-type cell wall organization or biogenesis;GO:0009099|valine biosynthetic process;	379.231	20.2685	126.571	18.7104	6.24474	0.01783	0.00368116	798.998	293.68	4	4
Medtr3g113720.JCVIMt4.0v1	glycosyl hydrolase family 9 protein [Medicago truncatula]	GO:0071555|cell wall organization;GO:0030245|cellulose catabolic process;	9.85039	21.1868	12.4883	0.464931	0.58944	0.000873028	0.0149524	62.0743	67.3502	4	4
Medtr4g025730.JCVIMt4.0v1	pectinesterase/pectinesterase inhibitor [Medicago truncatula]	GO:0042545|cell wall modification;GO:0045490|pectin catabolic process;	159.54	35.5653	76.5549	4.48585	2.15252	0.0425348	0.201228	390.211	224.24	4	4
Medtr4g059780.JCVIMt4.0v1	fasciclin domain protein, partial [Medicago truncatula]	GO:0009834|plant-type secondary cell wall biogenesis;	0.591871	18.5356	4.32988	0.0319316	0.233598	0.0233503	0.0200618	38.255	45.731	4	4
Medtr4g059840.JCVIMt4.0v1	fasciclin-like arabinogalactan protein [Medicago truncatula]	GO:0009834|plant-type secondary cell wall biogenesis;	0.0787905	10.2318	3.14293	0.00770057	0.307173	0.024674	0.11984	20.6212	26.7494	4	4
Medtr4g063975.JCVIMt4.0v1	expansin A10 [Medicago truncatula]	GO:0009664|plant-type cell wall organization;GO:0006949|syncytium formation;	14.3294	31.5439	19.631	0.45427	0.62234	0.0417166	0.407386	91.7466	102.35	4	4
Medtr4g077910.JCVIMt4.0v1	cellulose synthase-like protein [Medicago truncatula]	GO:0071555|cell wall organization;GO:0030244|cellulose biosynthetic process;GO:0009409|response to cold;	14.5072	23.0771	15.3586	0.628638	0.665532	0.00141768	0.194962	75.1685	76.8713	4	4
Medtr4g087965.JCVIMt4.0v1	peroxidase family protein [Medicago truncatula]	GO:0042744|hydrogen peroxide catabolic process;GO:0009664|plant-type cell wall organization;GO:0006979|response to oxidative stress;	0.289158	0.673072	0.170779	0.429609	0.253731	0.0348989	0.486219	1.92446	1.6877	3	2
Medtr4g485570.JCVIMt4.0v1	polysaccharide biosynthesis protein [Medicago truncatula]	GO:0009834|plant-type secondary cell wall biogenesis;GO:0045492|xylan biosynthetic process;	3.82303	9.23748	4.19835	0.41386	0.454491	0.00431526	0.0783606	26.121	26.8717	4	4
Medtr5g046030.JCVIMt4.0v1	alpha-1,4-glucan-protein synthase [UDP-forming]-like protein [Medicago truncatula]	GO:0071555|cell wall organization;GO:0030244|cellulose biosynthetic process;	105.417	209.312	129.49	0.503637	0.618647	0.0394717	0.0169028	629.458	677.603	4	4
Medtr5g066320.JCVIMt4.0v1	chromosome-associated kinesin KIF4A-like protein [Medicago truncatula]	GO:0071555|cell wall organization;GO:0007018|microtubule-based movement;	3.43332	0.855051	1.55549	4.01534	1.81917	0.0383142	0.458585	8.57674	4.82107	4	4
Medtr6g042660.JCVIMt4.0v1	pectinesterase [Medicago truncatula]	GO:0042545|cell wall modification;GO:0045490|pectin catabolic process;	2.23423	0.078672	1.14027	28.3993	14.494	0.0153592	0.28021	4.6258	2.43788	3	4
Medtr7g015960.JCVIMt4.0v1	COBRA-like protein 2 precursor [Medicago truncatula]	GO:0016049|cell growth;GO:0010215|cellulose microfibril organization;GO:0009834|plant-type secondary cell wall biogenesis;	1.16777	11.1449	5.72504	0.104781	0.513692	0.0460976	0.0435324	24.6253	33.7399	4	4
Medtr7g084760.JCVIMt4.0v1	xyloglucan endotransglucosylase/hydrolase family protein [Medicago truncatula]	GO:0042546|cell wall biogenesis;GO:0071555|cell wall organization;GO:0010411|xyloglucan metabolic process;	123.283	236.793	125.028	0.520638	0.528007	0.0336484	0.143176	720.152	723.642	4	4
Medtr7g087070.JCVIMt4.0v1	alpha/beta fold hydrolase [Medicago truncatula]	GO:0071555|cell wall organization;	7.2345	2.95789	3.75131	2.44583	1.26824	0.0428486	0.687955	20.3848	13.4184	4	4
Medtr7g092780.JCVIMt4.0v1	pectinesterase [Medicago truncatula]	GO:0042545|cell wall modification;GO:0045490|pectin catabolic process;	3.02506	4.59412	4.70887	0.658464	1.02498	0.0427734	0.929667	15.2384	18.606	4	4
Medtr7g101080.JCVIMt4.0v1	fasciclin-like arabinogalactan protein [Medicago truncatula]	GO:0009834|plant-type secondary cell wall biogenesis;	24.3462	47.0492	29.7507	0.517462	0.632332	0.0425997	0.318245	142.791	153.6	4	4
Medtr7g111280.JCVIMt4.0v1	pectinacetylesterase family protein [Medicago truncatula]	GO:0071555|cell wall organization;	1.90677	3.16019	3.62695	0.603372	1.1477	0.0113592	0.624314	10.1339	13.5743	4	4
Medtr8g068110.JCVIMt4.0v1	rhamnogalacturonate lyase B-like protein [Medicago truncatula]	GO:0071555|cell wall organization;GO:0000272|polysaccharide catabolic process;	1.63896	0.766215	0.754699	2.13904	0.98497	0.042379	0.98597	4.81036	3.04183	4	4
Medtr8g074335.JCVIMt4.0v1	Chitinase (Class Ib) / Hevein [Medicago truncatula]	GO:0016998|cell wall macromolecule catabolic process;GO:0006032|chitin catabolic process;GO:0006952|defense response;GO:0000272|polysaccharide catabolic process;	583.289	103.083	424.602	5.65842	4.11901	0.000930721	0.0178259	1372.74	1055.37	4	4
Medtr8g087460.JCVIMt4.0v1	fasciclin domain protein [Medicago truncatula]	GO:0009834|plant-type secondary cell wall biogenesis;	0.264874	9.36298	2.53816	0.0282895	0.271085	0.0314807	0.0825174	19.2557	23.8023	4	4
Medtr8g092190.JCVIMt4.0v1	nucleotide/sugar transporter family protein [Medicago truncatula]	GO:0015783|GDP-fucose transport;GO:0009833|plant-type primary cell wall biogenesis;GO:0009624|response to nematode;GO:0072334|UDP-galactose transmembrane transport;GO:0015786|UDP-glucose transport;	0.0894633	1.73428	0.791755	0.0515854	0.456533	0.0135774	0.127722	3.64748	5.05206	4	4
Medtr8g096140.JCVIMt4.0v1	beta-1,4-xylosyltransferase IRX10L-like protein, putative [Medicago truncatula]	GO:0042546|cell wall biogenesis;GO:0071555|cell wall organization;GO:0010417|glucuronoxylan biosynthetic process;GO:0009834|plant-type secondary cell wall biogenesis;GO:0045492|xylan biosynthetic process;	15.4362	29.6476	20.192	0.520656	0.681066	0.0104381	0.0266522	90.1677	99.6792	4	4
Medtr8g099300.JCVIMt4.0v1	trichome birefringence-like protein [Medicago truncatula]	GO:0071554|cell wall organization or biogenesis;	12.1348	20.696	15.0545	0.586337	0.727413	0.0185777	0.0593063	65.6617	71.5011	4	4
Medtr8g104820.JCVIMt4.0v1	glycosyl hydrolase family 9 protein [Medicago truncatula]	GO:0042547|cell wall modification involved in multidimensional cell growth;GO:0030245|cellulose catabolic process;	18.0298	19.9065	19.2645	0.905723	0.967748	0.0446685	0.644803	75.8726	78.342	4	4

## Sheet: PA vs control
name	Description	Biological processes	Mean			Fold change			p-value, paired t-test			sum of FPKMs			FPKM threshold
			Cu	Control	PA	CU/control	Cu/PA	PA/Control	Cu/control	Cu/PA	PA/control	CU and control	Cu/PA	PA and control	CU/control	Cu/PA	PA/Control
Medtr0122s0020.JCVIMt4.0v1	expansin-like protein B1 [Medicago truncatula]	GO:0071555|cell wall organization;GO:0019953|sexual reproduction;GO:0006949|syncytium formation;	1.52658	8.35728	1.58271	0.182665	0.96454	0.189381	0.111606	0.977125	0.0329898	19.7677	6.21858	19.88	4	4	4
Medtr1g022160.JCVIMt4.0v1	glucan endo-1,3-beta-glucosidase-like protein [Medicago truncatula]	GO:0005975|carbohydrate metabolic process;GO:0071555|cell wall organization;	23.4678	50.821	29.0889	0.461774	0.806762	0.572379	0.0965772	0.468259	0.0264973	148.578	105.113	159.82	4	4	4
Medtr1g026590.JCVIMt4.0v1	nucleotide/sugar transporter family protein [Medicago truncatula]	GO:0015783|GDP-fucose transport;GO:0009833|plant-type primary cell wall biogenesis;GO:0009624|response to nematode;GO:0072334|UDP-galactose transmembrane transport;GO:0015786|UDP-glucose transport;	27.3072	60.3628	35.5588	0.452385	0.767944	0.589085	0.044533	0.0899335	0.0293051	175.34	125.732	191.843	4	4	4
Medtr1g050448.JCVIMt4.0v1	Pmr5/Cas1p GDSL/SGNH-like acyl-esterase family protein [Medicago truncatula]	GO:0071554|cell wall organization or biogenesis;	9.63836	16.8259	11.3741	0.572829	0.847397	0.675987	0.151007	0.518635	0.0120055	52.9285	42.0249	56.3999	4	4	4
Medtr1g056640.JCVIMt4.0v1	O-glycosyl hydrolase family 17 protein [Medicago truncatula]	GO:0005975|carbohydrate metabolic process;GO:0071555|cell wall organization;GO:0006952|defense response;	23.5758	33.9285	20.6983	0.694866	1.13902	0.610056	0.0441132	0.121413	0.00784232	115.009	88.5481	109.254	4	4	4
Medtr1g086540.JCVIMt4.0v1	pectinesterase [Medicago truncatula]	GO:0042545|cell wall modification;GO:0045490|pectin catabolic process;	0.374318	0.0565531	0.376785	6.61887	0.993452	6.66249	0.274055	0.990767	0.0479697	0.861742	1.50221	0.866676	4	4	4
Medtr1g105495.JCVIMt4.0v1	xyloglucan endotransglucosylase/hydrolase family protein [Medicago truncatula]	GO:0042546|cell wall biogenesis;GO:0071555|cell wall organization;GO:0010411|xyloglucan metabolic process;	11.3195	34.3314	12.2362	0.329712	0.925079	0.356415	0.03474	0.575184	0.00269148	91.3017	47.1114	93.1351	4	4	4
Medtr2g008160.JCVIMt4.0v1	class III peroxidase [Medicago truncatula]	GO:0042744|hydrogen peroxide catabolic process;GO:0009664|plant-type cell wall organization;GO:0006979|response to oxidative stress;	0.417543	4.40461	0.292757	0.0947967	1.42624	0.066466	0.0658638	0.427241	0.0486576	9.64431	1.4206	9.39474	4	4	4
Medtr2g017970.JCVIMt4.0v1	fasciclin domain protein [Medicago truncatula]	GO:0009834|plant-type secondary cell wall biogenesis;	0.770635	27.4725	9.37236	0.0280511	0.0822242	0.341154	0.0823785	0.223076	0.0116331	56.4863	20.286	73.6898	4	4	4
Medtr2g036780.JCVIMt4.0v1	HXXXD-type acyl-transferase family protein [Medicago truncatula]	GO:0071555|cell wall organization;GO:0009555|pollen development;GO:0042761|very long-chain fatty acid biosynthetic process;GO:0010025|wax biosynthetic process;	5.37576	14.1225	4.88211	0.380652	1.10111	0.345697	0.168613	0.828454	0.0402478	38.9965	20.5157	38.0093	4	4	4
Medtr2g093970.JCVIMt4.0v1	fasciclin domain protein [Medicago truncatula]	GO:0009834|plant-type secondary cell wall biogenesis;	5.91752	155.838	31.1544	0.0379722	0.189942	0.199915	0.0228908	0.25304	0.026545	323.511	74.1438	373.985	4	4	4
Medtr2g093980.JCVIMt4.0v1	fasciclin domain protein [Medicago truncatula]	GO:0009834|plant-type secondary cell wall biogenesis;	1.28691	23.6656	6.32744	0.0543788	0.203385	0.267369	0.098591	0.282793	0.0401423	49.905	15.2287	59.986	4	4	4
Medtr3g103580.JCVIMt4.0v1	branched-chain amino acid aminotransferase [Medicago truncatula]	GO:0006532|aspartate biosynthetic process;GO:0009097|isoleucine biosynthetic process;GO:0009098|leucine biosynthetic process;GO:0071669|plant-type cell wall organization or biogenesis;GO:0009099|valine biosynthetic process;	379.231	20.2685	126.571	18.7104	2.99618	6.24474	0.01783	0.0237784	0.00368116	798.998	1011.6	293.68	4	4	4
Medtr3g113720.JCVIMt4.0v1	glycosyl hydrolase family 9 protein [Medicago truncatula]	GO:0071555|cell wall organization;GO:0030245|cellulose catabolic process;	9.85039	21.1868	12.4883	0.464931	0.788767	0.58944	0.000873028	0.0529428	0.0149524	62.0743	44.6775	67.3502	4	4	4
Medtr3g118390.JCVIMt4.0v1	Chitinase (Class I) / Hevein [Medicago truncatula]	GO:0016998|cell wall macromolecule catabolic process;GO:0006032|chitin catabolic process;GO:0006952|defense response;GO:0000272|polysaccharide catabolic process;	295.399	88.6833	266.813	3.33094	1.10714	3.0086	0.100223	0.644191	0.0459973	768.165	1124.42	710.992	4	4	4
Medtr4g059780.JCVIMt4.0v1	fasciclin domain protein, partial [Medicago truncatula]	GO:0009834|plant-type secondary cell wall biogenesis;	0.591871	18.5356	4.32988	0.0319316	0.136694	0.233598	0.0233503	0.183178	0.0200618	38.255	9.84351	45.731	4	4	4
Medtr4g084480.JCVIMt4.0v1	glycoside hydrolase family 17 protein [Medicago truncatula]	GO:0005975|carbohydrate metabolic process;GO:0071555|cell wall organization;GO:0006952|defense response;	1.43724	0.166312	0.65422	8.64185	2.19688	3.9337	0.14699	0.238494	0.0118783	3.2071	4.18292	1.64106	4	4	4
Medtr4g128400.JCVIMt4.0v1	xyloglucan endotransglucosylase/hydrolase family protein [Medicago truncatula]	GO:0042546|cell wall biogenesis;GO:0071555|cell wall organization;GO:0010411|xyloglucan metabolic process;	1.60283	2.25447	1.04721	0.710956	1.53057	0.464503	0.381357	0.361644	0.0475097	7.71459	5.30007	6.60335	4	4	4
Medtr4g133890.JCVIMt4.0v1	myosin II heavy chain family protein [Medicago truncatula]	GO:0071555|cell wall organization;GO:0007010|cytoskeleton organization;GO:0009832|plant-type cell wall biogenesis;GO:0010051|xylem and phloem pattern formation;	0.151492	0.121118	0.0139568	1.25078	10.8544	0.115233	0.406446	0.127337	0.0317058	0.54522	0.330898	0.270149	4	3	3
Medtr5g029190.JCVIMt4.0v1	cellulose synthase-like protein [Medicago truncatula]	GO:0071555|cell wall organization;GO:0030244|cellulose biosynthetic process;GO:0009409|response to cold;	13.3475	10.9189	15.6904	1.22242	0.850677	1.43699	0.675086	0.660172	0.0497666	48.5327	58.0757	53.2186	4	4	4
Medtr5g046030.JCVIMt4.0v1	alpha-1,4-glucan-protein synthase [UDP-forming]-like protein [Medicago truncatula]	GO:0071555|cell wall organization;GO:0030244|cellulose biosynthetic process;	105.417	209.312	129.49	0.503637	0.814094	0.618647	0.0394717	0.217726	0.0169028	629.458	469.814	677.603	4	4	4
Medtr5g076950.JCVIMt4.0v1	expansin A1 [Medicago truncatula]	GO:0009664|plant-type cell wall organization;	16.4442	29.4455	23.22	0.558463	0.708192	0.788576	0.0900963	0.132387	0.0431532	91.7794	79.3285	105.331	4	4	4
Medtr5g093390.JCVIMt4.0v1	GDP-L-galactose phosphorylase [Medicago truncatula]	GO:0052544|defense response by callose deposition in cell wall;GO:0042742|defense response to bacterium;GO:0006006|glucose metabolic process;GO:0019853|L-ascorbic acid biosynthetic process;GO:0009408|response to heat;GO:0009753|response to jasmonic acid;	227.992	178.291	267.778	1.27877	0.851421	1.50192	0.214858	0.311422	0.0265787	812.566	991.541	892.138	4	4	4
Medtr7g015960.JCVIMt4.0v1	COBRA-like protein 2 precursor [Medicago truncatula]	GO:0016049|cell growth;GO:0010215|cellulose microfibril organization;GO:0009834|plant-type secondary cell wall biogenesis;	1.16777	11.1449	5.72504	0.104781	0.203976	0.513692	0.0460976	0.150105	0.0435324	24.6253	13.7856	33.7399	4	4	4
Medtr7g096080.JCVIMt4.0v1	indole-3-glycerol phosphate lyase IGL1 [Medicago truncatula]	GO:0009851|auxin biosynthetic process;GO:0008652|cellular amino acid biosynthetic process;GO:0052544|defense response by callose deposition in cell wall;GO:0042742|defense response to bacterium;GO:0009630|gravitropism;GO:0009735|response to cytokinin;GO:0000162|tryptophan biosynthetic process;	0.239581	1.38893	0.348042	0.172493	0.688369	0.250582	0.145425	0.697752	0.0343349	3.25703	1.17525	3.47395	4	4	4
Medtr8g064180.JCVIMt4.0v1	xyloglucan endotransglucosylase/hydrolase family protein [Medicago truncatula]	GO:0042546|cell wall biogenesis;GO:0009831|plant-type cell wall modification involved in multidimensional cell growth;GO:0010411|xyloglucan metabolic process;	48.4298	47.0695	23.5197	1.0289	2.05911	0.499681	0.90257	0.245024	0.0343494	190.998	143.899	141.178	4	4	4
Medtr8g074335.JCVIMt4.0v1	Chitinase (Class Ib) / Hevein [Medicago truncatula]	GO:0016998|cell wall macromolecule catabolic process;GO:0006032|chitin catabolic process;GO:0006952|defense response;GO:0000272|polysaccharide catabolic process;	583.289	103.083	424.602	5.65842	1.37373	4.11901	0.000930721	0.0332799	0.0178259	1372.74	2015.78	1055.37	4	4	4
Medtr8g096140.JCVIMt4.0v1	beta-1,4-xylosyltransferase IRX10L-like protein, putative [Medicago truncatula]	GO:0042546|cell wall biogenesis;GO:0071555|cell wall organization;GO:0010417|glucuronoxylan biosynthetic process;GO:0009834|plant-type secondary cell wall biogenesis;GO:0045492|xylan biosynthetic process;	15.4362	29.6476	20.192	0.520656	0.764472	0.681066	0.0104381	0.0218191	0.0266522	90.1677	71.2564	99.6792	4	4	4
