# Supplementary material for: Exogenous proanthocyanidins improve tolerance of Cu-toxicity by amelioration of oxidative damage and re-programming of gene expression in Medicago sativa
Source: PLoS One. 2021 Oct 26;16(10):e0259100. doi: 10.1371/journal.pone.0259100 (PMC8547628; doi:10.1371/journal.pone.0259100)
Supplement: S4 Table — (XLSX) [file pone.0259100.s010.xlsx]

## Sheet: Sheet1
				sheet	data description
				All TF	expression value of all Transcription factors according to the annotaiton given
				TF sig Pa vs control	genes that have p- value < 0.05 for t test comparing PA to control
				TF sig Cu vs Control	genes that have p- value < 0.05 for t test comparing Copper to control

## Sheet: All TF 
name	NR:Description	Pfam:pfam_Name	Mean			Fold change		p-value, paired t-test		sum of FPKMs		FPKM threshold
			Cu	Control	PA	CU/control	PA/Control	Cu/control	PA/control	CU and control	PA and control	CU/control	PA/Control
Medtr0003s0590.JCVIMt4.0v1	MADS-box transcription factor [Medicago truncatula]	SRF-TF	0.166077	0.0339269	0.29988	4.89514	8.83899	0.298641	0.291888	0.400008	0.667613	3	3
Medtr0024s0330.JCVIMt4.0v1	zinc-finger of monoamine-oxidase A repressor R1 [Medicago truncatula]	zf-4CXXC_R1	0.766232	0.287953	0.262014	2.66096	0.909919	0.232006	0.959767	2.10837	1.09994	4	4
Medtr0072s0040.JCVIMt4.0v1	ultrapetala developmental regulator [Medicago truncatula]	SAND	8.6728	14.241	8.82121	0.609003	0.619425	0.261396	0.188185	45.8275	46.1244	4	4
Medtr0147s0060.JCVIMt4.0v1	rad3-related DNA helicase family protein [Medicago truncatula]	DEAD_2	0.0422361	0.0953273	0.0211056	0.443064	0.221401	0.366067	0.27666	0.275127	0.232866	4	3
Medtr0939s0010.JCVIMt4.0v1	dehydration-responsive element-binding protein [Medicago truncatula]	AP2	1.22069	1.59851	0.779703	0.763641	0.487769	0.137652	0.122645	5.63839	4.75642	4	4
Medtr1g006660.JCVIMt4.0v1	AP2 domain class transcription factor [Medicago truncatula]	AP2	1.14918	2.18533	1.02546	0.525863	0.469249	0.245115	0.248945	6.66902	6.42158	4	4
Medtr1g009900.JCVIMt4.0v1	flowering-promoting factor-like protein [Medicago truncatula]	PalH	0	0.4086	0.211891	0	0.518578	0.183809	0.490161	0.817199	1.24098	2	4
Medtr1g012760.JCVIMt4.0v1	FAR1 DNA-binding domain protein [Medicago truncatula]	AFT	2.02492	1.16217	1.89044	1.74236	1.62665	0.613926	0.630638	6.37418	6.10522	4	4
Medtr1g016170.JCVIMt4.0v1	GATA zinc finger protein [Medicago truncatula]	GATA	15.9191	16.6835	22.069	0.95418	1.3228	0.602857	0.175705	65.2051	77.5049	4	4
Medtr1g017400.JCVIMt4.0v1	AP2-like ethylene-responsive transcription factor [Medicago truncatula]	AP2	1.82125	0.740107	0.998076	2.46079	1.34856	0.0712992	0.668233	5.12272	3.47637	4	4
Medtr1g017570.JCVIMt4.0v1	basic leucine zipper transcription factor [Medicago truncatula]	bZIP_1	0.834272	0.592477	0.559917	1.40811	0.945045	0.597099	0.938184	2.8535	2.30479	4	4
Medtr1g018810.JCVIMt4.0v1	transcription factor-like protein [Medicago truncatula]	bHLH-MYC_N	0.844793	1.1407	0.987172	0.740595	0.865412	0.587298	0.779344	3.97098	4.25573	4	4
Medtr1g019110.JCVIMt4.0v1	dehydration-responsive element-binding protein [Medicago truncatula]	AP2	39.7735	11.9943	16.2933	3.31605	1.35842	0.267681	0.808577	103.536	56.5751	4	4
Medtr1g019750.JCVIMt4.0v1	BRI1 kinase inhibitor 1, putative [Medicago truncatula]	rRNA_processing	6.10943	1.76114	1.90592	3.46902	1.0822	0.256218	0.956516	15.7412	7.33412	4	4
Medtr1g019930.JCVIMt4.0v1	26S proteasome non-ATPase regulatory subunit-like protein [Medicago truncatula]	JAB	0	0	0.0629887	#DIV/0!	#DIV/0!	#DIV/0!	0.5	0	0.125977	0	1
Medtr1g021270.JCVIMt4.0v1	B3 DNA-binding domain protein [Medicago truncatula]	B3	9.60061	8.01075	7.03098	1.19847	0.877693	0.741729	0.858985	35.2227	30.0834	4	4
Medtr1g021290.JCVIMt4.0v1	plant-specific B3-DNA-binding domain protein [Medicago truncatula]	B3	0.420971	0.384051	0.158823	1.09613	0.413546	0.928033	0.167749	1.61004	1.08575	4	4
Medtr1g021295.JCVIMt4.0v1	B3 DNA-binding domain protein [Medicago truncatula]	B3	0.107426	0.103932	0	1.03362	0	0.98392	0.183809	0.422714	0.207863	3	2
Medtr1g021320.JCVIMt4.0v1	plant-specific B3-DNA-binding domain protein [Medicago truncatula]	B3	4.70009	4.26514	4.3264	1.10198	1.01436	0.85981	0.983521	17.9305	17.1831	4	4
Medtr1g021330.JCVIMt4.0v1	plant-specific B3-DNA-binding domain protein [Medicago truncatula]	B3	0.10402	0.053113	0.130368	1.95846	2.45454	0.512863	0.195822	0.314265	0.366962	3	3
Medtr1g021350.JCVIMt4.0v1	plant-specific B3-DNA-binding domain protein [Medicago truncatula]	B3	0.0549844	0	0.0557273	#DIV/0!	#DIV/0!	0.000652801	0.5	0.109969	0.111455	2	1
Medtr1g021360.JCVIMt4.0v1	plant-specific B3-DNA-binding domain protein [Medicago truncatula]	B3	8.45534	10.4588	8.19156	0.808445	0.783223	0.239237	0.172766	37.8282	37.3007	4	4
Medtr1g021400.JCVIMt4.0v1	plant-specific B3-DNA-binding domain protein [Medicago truncatula]	B3	32.7438	31.3034	30.0969	1.04601	0.961459	0.816225	0.831876	128.094	122.801	4	4
Medtr1g021410.JCVIMt4.0v1	plant-specific B3-DNA-binding domain protein [Medicago truncatula]	B3	7.82411	8.78566	7.04787	0.890555	0.802202	0.450795	0.0651695	33.2195	31.6671	4	4
Medtr1g021435.JCVIMt4.0v1	plant-specific B3-DNA-binding domain protein [Medicago truncatula]	B3	6.31254	7.82125	7.25862	0.807101	0.928063	0.341414	0.610468	28.2676	30.1597	4	4
Medtr1g021440.JCVIMt4.0v1	plant-specific B3-DNA-binding domain protein [Medicago truncatula]	B3	6.54008	7.55769	6.9441	0.865355	0.918813	0.663394	0.776512	28.1955	29.0036	4	4
Medtr1g021500.JCVIMt4.0v1	plant-specific B3-DNA-binding domain protein [Medicago truncatula]	B3	20.5239	24.9839	20.8911	0.821484	0.836182	0.416483	0.410565	91.0155	91.7499	4	4
Medtr1g022495.JCVIMt4.0v1	BZIP transcription factor bZIP124 [Medicago truncatula]	bZIP_1	2.33516	2.85453	2.27922	0.818054	0.798456	0.806228	0.688757	10.3794	10.2675	4	4
Medtr1g023170.JCVIMt4.0v1	AP2 domain class transcription factor [Medicago truncatula]	AP2	0.368329	0	0.0266491	#DIV/0!	#DIV/0!	0.33083	0.5	0.736659	0.0532982	2	1
Medtr1g023330.JCVIMt4.0v1	mediator of RNA polymerase II transcription subunit 11 [Medicago truncatula]	Med11	11.3312	12.8405	10.4588	0.882463	0.814519	0.756546	0.504889	48.3434	46.5985	4	4
Medtr1g024025.JCVIMt4.0v1	auxin response factor 2 [Medicago truncatula]	Auxin_resp	3.81091	3.55078	2.85444	1.07326	0.803892	0.90608	0.754892	14.7234	12.8104	4	4
Medtr1g025290.JCVIMt4.0v1	hypothetical protein MTR_1g025290 [Medicago truncatula]	Mononeg_RNA_pol	5.25218	2.76007	2.79777	1.90292	1.01366	0.27862	0.98852	16.0245	11.1157	4	4
Medtr1g026490.JCVIMt4.0v1	fanconi anemia group J-like protein [Medicago truncatula]	DEAD_2	0.141567	0.151962	0.0710907	0.931595	0.467818	0.945564	0.606873	0.587059	0.446106	4	4
Medtr1g028560.JCVIMt4.0v1	AP2 domain class transcription factor [Medicago truncatula]	AP2	0.0918715	0.318662	0.130224	0.288304	0.40866	0.5	0.746976	0.821067	0.897773	2	2
Medtr1g029400.JCVIMt4.0v1	transcriptional corepressor SEUSS-like protein [Medicago truncatula]	LIM_bind	30.5395	22.1641	24.0957	1.37788	1.08715	0.544117	0.909847	105.407	92.5196	4	4
Medtr1g031930.JCVIMt4.0v1	jasmonate zim-domain protein [Medicago truncatula]	tify	71.1915	63.5017	60.9371	1.1211	0.959615	0.440122	0.778364	269.386	248.878	4	4
Medtr1g034240.JCVIMt4.0v1	B3 domain transcription factor VRN1-like protein [Medicago truncatula]	B3	39.1637	44.7575	36.0019	0.87502	0.804378	0.506243	0.244415	167.842	161.519	4	4
Medtr1g034500.JCVIMt4.0v1	bZIP transcription factor [Medicago truncatula]	bZIP_1	0.753015	0.346366	0.542902	2.17404	1.56742	0.0600445	0.643286	2.19876	1.77854	4	4
Medtr1g035010.JCVIMt4.0v1	squamosa promoter-binding-like protein [Medicago truncatula]	SBP	26.4659	13.978	16.4969	1.8934	1.1802	0.251614	0.802353	80.8878	60.9497	4	4
Medtr1g038300.JCVIMt4.0v1	MADS-box transcription factor [Medicago truncatula]	SRF-TF	0.112585	0.172459	0.113341	0.652819	0.657204	0.787134	0.790624	0.570088	0.571601	3	3
Medtr1g038650.JCVIMt4.0v1	TCP family transcription factor [Medicago truncatula]	TCP	42.4015	88.3672	65.9674	0.479832	0.746514	0.172797	0.426613	261.537	308.669	4	4
Medtr1g040430.JCVIMt4.0v1	ethylene response factor [Medicago truncatula]	AP2	316.371	158.142	178.153	2.00055	1.12654	0.0467506	0.847068	949.026	672.59	4	4
Medtr1g041245.JCVIMt4.0v1	cyclin-like F-box protein [Medicago truncatula]	FBD	0.0448125	0.0686446	0.067518	0.652819	0.983588	0.787134	0.984594	0.226914	0.272325	3	3
Medtr1g041615.JCVIMt4.0v1	MADS-box transcription factor family protein [Medicago truncatula]	SRF-TF	0.0570284	0	0	#DIV/0!	#DIV/0!	0.5	#DIV/0!	0.114057	0	1	0
Medtr1g041685.JCVIMt4.0v1	transducin/WD40 domain-like protein, putative [Medicago truncatula]	Neuro_bHLH	8.78236	6.44059	7.81477	1.3636	1.21336	0.680246	0.784471	30.4459	28.5107	4	4
Medtr1g043350.JCVIMt4.0v1	ethylene-responsive transcription factor 1B [Medicago truncatula]	AP2	2.8681	1.61396	1.58481	1.77706	0.981939	0.399611	0.985503	8.96413	6.39754	4	4
Medtr1g046200.JCVIMt4.0v1	plant-specific B3-DNA-binding domain protein [Medicago truncatula]	B3	0.11522	0	0	#DIV/0!	#DIV/0!	0.000652802	#DIV/0!	0.23044	0	2	0
Medtr1g047200.JCVIMt4.0v1	unknown [Medicago truncatula]	TAFII28	9.46121	7.59871	7.04041	1.24511	0.926526	0.733523	0.928915	34.1198	29.2782	4	4
Medtr1g048610.JCVIMt4.0v1	ethylene response factor [Medicago truncatula]	AP2	68.2776	57.0122	86.8184	1.1976	1.5228	0.204568	0.644724	250.579	287.661	4	4
Medtr1g049140.JCVIMt4.0v1	AP2 domain transcription factor [Medicago truncatula]	AP2	1.95303	1.01446	2.17592	1.92518	2.14489	0.0681195	0.583055	5.93498	6.38077	4	4
Medtr1g050502.JCVIMt4.0v1	bZIP transcription factor [Medicago truncatula]	bZIP_1	15.234	19.3823	14.58	0.785979	0.752232	0.221255	0.16444	69.2326	67.9244	4	4
Medtr1g053835.JCVIMt4.0v1	myb-like transcription factor family protein [Medicago truncatula]	Myb_CC_LHEQLE	0.793836	0.235158	0.350228	3.37575	1.48933	0.285986	0.75923	2.05799	1.17077	4	4
Medtr1g056530.JCVIMt4.0v1	CCAAT-binding transcription factor [Medicago truncatula]	CBFB_NFYA	0	0.0289679	0.030746	0	1.06138	0.5	0.981049	0.0579359	0.119428	1	2
Medtr1g058350.JCVIMt4.0v1	B3 DNA-binding domain protein [Medicago truncatula]	B3	13.9469	10.8906	12.8786	1.28065	1.18255	0.486546	0.242519	49.675	47.5383	4	4
Medtr1g059090.JCVIMt4.0v1	transducin/WD40 repeat protein [Medicago truncatula]	TFIIIC_delta	2.28998	1.74815	2.36356	1.30994	1.35203	0.662373	0.40547	8.07626	8.22343	4	4
Medtr1g062160.JCVIMt4.0v1	PLATZ transcription factor family protein [Medicago truncatula]	PLATZ	1.26604	2.68968	1.23065	0.470704	0.457543	0.418653	0.530929	7.91146	7.84066	4	4
Medtr1g063370.JCVIMt4.0v1	membrane magnesium transporter [Medicago truncatula]	Fungal_trans	9.07111	17.8521	8.95719	0.508125	0.501744	0.119305	0.0777039	53.8464	53.6186	4	4
Medtr1g063870.JCVIMt4.0v1	TCP family transcription factor [Medicago truncatula]	TCP	5.26527	5.7274	5.95749	0.919313	1.04017	0.79371	0.941225	21.9853	23.3698	4	4
Medtr1g064430.JCVIMt4.0v1	auxin response factor 1 [Medicago truncatula]	Auxin_resp	2.31935	2.39091	2.36708	0.970073	0.990036	0.95402	0.992276	9.42052	9.51598	4	4
Medtr1g069940.JCVIMt4.0v1	ethylene-responsive transcription factor 1B [Medicago truncatula]	AP2	1.39281	1.38052	0.866269	1.0089	0.627494	0.993731	0.752659	5.54667	4.49358	4	4
Medtr1g069945.JCVIMt4.0v1	AP2 domain class transcription factor [Medicago truncatula]	AP2	5.92448	6.9905	5.47862	0.847504	0.783724	0.114978	0.579999	25.83	24.9382	4	4
Medtr1g069960.JCVIMt4.0v1	ethylene response factor [Medicago truncatula]	AP2	9.11553	5.8047	6.79956	1.57037	1.17139	0.268554	0.724467	29.8405	25.2085	4	4
Medtr1g069985.JCVIMt4.0v1	ethylene-responsive transcription factor 1B [Medicago truncatula]	AP2	0.128496	0.0437553	0	2.93668	0	0.506432	0.5	0.344502	0.0875107	3	1
Medtr1g070000.JCVIMt4.0v1	ethylene-responsive transcription factor 1B [Medicago truncatula]	AP2	0.20067	0	0.121953	#DIV/0!	#DIV/0!	0.344349	0.5	0.401339	0.243907	2	1
Medtr1g070020.JCVIMt4.0v1	ethylene-responsive transcription factor 1B [Medicago truncatula]	AP2	0.554015	0.105338	0.256326	5.25939	2.43336	0.496545	0.377513	1.31871	0.723328	4	4
Medtr1g070070.JCVIMt4.0v1	AP2 domain class transcription factor [Medicago truncatula]	AP2	0.490762	0.153957	0	3.18766	0	0.693524	0.5	1.28944	0.307914	2	1
Medtr1g070180.JCVIMt4.0v1	bHLH transcription factor-like protein [Medicago truncatula]	bHLH-MYC_N	4.62048	7.20483	3.7839	0.641303	0.52519	0.679855	0.593196	23.6506	21.9775	4	4
Medtr1g074230.JCVIMt4.0v1	AP2 domain class transcription factor [Medicago truncatula]	AP2	0.929814	0.876843	0.402247	1.06041	0.458745	0.970681	0.687569	3.61331	2.55818	4	4
Medtr1g074310.JCVIMt4.0v1	ethylene response factor [Medicago truncatula]	AP2	0.0542015	0.153346	0.0542529	0.353458	0.353794	0.5	0.716483	0.415095	0.415198	2	2
Medtr1g074370.JCVIMt4.0v1	ethylene-responsive transcription factor 1B [Medicago truncatula]	AP2	20.7916	11.797	13.2654	1.76245	1.12447	0.0829763	0.664018	65.1773	50.1248	4	4
Medtr1g077020.JCVIMt4.0v1	homeobox domain, ZF-HD class protein [Medicago truncatula]	ZF-HD_dimer	0.106536	0.217665	0.036004	0.489447	0.16541	0.736592	0.604358	0.648401	0.507338	3	2
Medtr1g077640.JCVIMt4.0v1	bHLH transcription factor-like protein [Medicago truncatula]	bHLH-MYC_N	0.111239	0.0454486	0.0225529	2.44757	0.496229	0.508576	0.793244	0.313374	0.136003	3	2
Medtr1g080330.JCVIMt4.0v1	myb-like transcription factor family protein [Medicago truncatula]	Myb_CC_LHEQLE	15.449	16.089	19.7713	0.960221	1.22887	0.805462	0.507413	63.0759	71.7205	4	4
Medtr1g080510.JCVIMt4.0v1	hypothetical protein MTR_1g080510 [Medicago truncatula]	SPOB_a	2.52824	2.18412	2.39742	1.15756	1.09766	0.313053	0.90615	9.42472	9.16307	4	4
Medtr1g082660.JCVIMt4.0v1	nuclear transcription factor Y protein [Medicago truncatula]	CBFD_NFYB_HMF	68.2268	78.4162	65.677	0.87006	0.837544	0.358878	0.105437	293.286	288.186	4	4
Medtr1g082680.JCVIMt4.0v1	transmembrane protein, putative [Medicago truncatula]	Leu_zip	0.790997	0.899675	1.15389	0.879202	1.28257	0.810654	0.726464	3.38134	4.10714	4	4
Medtr1g085120.JCVIMt4.0v1	F-box/RNI/FBD-like domain protein [Medicago truncatula]	FBD	0.408188	0.366178	0.236059	1.11473	0.644657	0.87571	0.577544	1.54873	1.20447	4	4
Medtr1g086250.JCVIMt4.0v1	squamosa promoter-binding-like protein [Medicago truncatula]	SBP	39.4081	18.731	26.3564	2.10389	1.4071	0.259271	0.50697	116.278	90.1748	4	4
Medtr1g087040.JCVIMt4.0v1	BZIP transcription factor [Medicago truncatula]	bZIP_1	328.001	206.629	233.053	1.58739	1.12788	0.0108248	0.708463	1069.26	879.364	4	4
Medtr1g087370.JCVIMt4.0v1	transcription initiation factor TFIID subunit [Medicago truncatula]	TFIID-18kDa	8.08625	5.16031	4.80382	1.56701	0.930917	0.279158	0.889863	26.4931	19.9283	4	4
Medtr1g087500.JCVIMt4.0v1	hypothetical protein MTR_1g087500 [Medicago truncatula]	ETS_PEA3_N	4.72263	3.98091	5.65083	1.18632	1.41948	0.340443	0.0373847	17.4071	19.2635	4	4
Medtr1g087920.JCVIMt4.0v1	ethylene response factor [Medicago truncatula]	AP2	66.3107	45.1273	53.0731	1.46942	1.17608	0.270826	0.763638	222.876	196.401	4	4
Medtr1g088860.JCVIMt4.0v1	nuclear transcription factor Y protein [Medicago truncatula]	CBFD_NFYB_HMF	0	0.0323546	0	0	0	0.5	0.5	0.0647092	0.0647092	1	1
Medtr1g089850.JCVIMt4.0v1	synapse-associated protein, putative [Medicago truncatula]	BSD	14.4486	14.0381	8.98249	1.02924	0.639865	0.949484	0.573312	56.9734	46.0411	4	4
Medtr1g090170.JCVIMt4.0v1	AP2 domain class transcription factor [Medicago truncatula]	AP2	0.207362	0.418774	0.0952107	0.495165	0.227356	0.449371	0.542409	1.25227	1.02797	4	4
Medtr1g090670.JCVIMt4.0v1	myb-like transcription factor family protein [Medicago truncatula]	Myb_CC_LHEQLE	7.27777	12.4637	9.36605	0.583916	0.751465	0.455254	0.666067	39.483	43.6595	4	4
Medtr1g093600.JCVIMt4.0v1	AP2/ERF and B3 domain transcription factor [Medicago truncatula]	B3	178.731	78.9577	104.86	2.26363	1.32805	0.162065	0.354583	515.378	367.635	4	4
Medtr1g093985.JCVIMt4.0v1	hypothetical protein MTR_1g093960 [Medicago truncatula]	CoiA	0	0.075702	0	0	0	0.5	0.5	0.151404	0.151404	1	1
Medtr1g094930.JCVIMt4.0v1	GATA type zinc finger transcription factor family protein [Medicago truncatula]	GATA	44.2988	92.9182	58.9518	0.47675	0.634448	0.349275	0.350298	274.434	303.74	4	4
Medtr1g094960.JCVIMt4.0v1	auxin response factor, putative [Medicago truncatula]	Auxin_resp	0.978368	1.34457	1.25775	0.727642	0.935424	0.521438	0.911537	4.64588	5.20464	4	4
Medtr1g095900.JCVIMt4.0v1	ureidoglycolate hydrolase [Medicago truncatula]	PalH	16.7229	27.5449	18.3518	0.607115	0.666248	0.196588	0.121206	88.5358	91.7934	4	4
Medtr1g098460.JCVIMt4.0v1	AP2 domain class transcription factor [Medicago truncatula]	AP2	39.0143	6.56453	14.3327	5.9432	2.18336	0.0207979	0.306285	91.1576	41.7944	4	4
Medtr1g098590.JCVIMt4.0v1	BZIP transcription factor [Medicago truncatula]	bZIP_1	8.78702	4.44924	5.51885	1.97495	1.2404	0.308198	0.773485	26.4725	19.9362	4	4
Medtr1g099220.JCVIMt4.0v1	chromosome condensation regulator RCC1 repeat protein [Medicago truncatula]	BRX	10.6591	8.72828	9.81143	1.22121	1.1241	0.578549	0.792833	38.7747	37.0794	4	4
Medtr1g101550.JCVIMt4.0v1	ethylene-responsive transcription factor ERF026 [Medicago truncatula]	AP2	0.441308	1.46069	1.61233	0.302122	1.10381	0.295455	0.845868	3.804	6.14604	4	4
Medtr1g101600.JCVIMt4.0v1	dehydration-responsive element-binding protein [Medicago truncatula]	AP2	6.62707	4.96619	13.9599	1.33444	2.811	0.430381	0.242511	23.1865	37.8523	4	4
Medtr1g101810.JCVIMt4.0v1	TCP family transcription factor [Medicago truncatula]	TCP	7.82615	3.36134	5.38137	2.32828	1.60096	0.00572725	0.217769	22.375	17.4854	4	4
Medtr1g101970.JCVIMt4.0v1	MADS-box transcription factor [Medicago truncatula]	SRF-TF	0.283599	0.23873	0.164318	1.18795	0.688302	0.789812	0.74265	1.04466	0.806097	4	3
Medtr1g102900.JCVIMt4.0v1	divergent CCT motif protein [Medicago truncatula]	tify	3.91928	5.15807	4.69799	0.759835	0.910804	0.525667	0.832665	18.1547	19.7121	4	4
Medtr1g105110.JCVIMt4.0v1	E2F transcription factor [Medicago truncatula]	E2F_TDP	2.51726	3.92854	3.16559	0.640764	0.805794	0.431082	0.636619	12.8916	14.1883	4	4
Medtr1g112330.JCVIMt4.0v1	inactive poly [ADP-ribose] polymerase RCD1 [Medicago truncatula]	RST	4.24036	3.98102	3.59393	1.06514	0.902766	0.919548	0.885833	16.4428	15.1499	4	4
Medtr1g112680.JCVIMt4.0v1	transcription factor aborted microspores-like protein [Medicago truncatula]	bHLH-MYC_N	0	0	0.0390794				0.00429627	0	0.0781588	0	2
Medtr1g114370.JCVIMt4.0v1	E2F-associated phosphoprotein [Medicago truncatula]	Eapp_C	4.3002	3.44654	4.21966	1.24769	1.22432	0.628982	0.314555	15.4935	15.3324	4	4
Medtr1g114380.JCVIMt4.0v1	TCP family transcription factor [Medicago truncatula]	TCP	28.9254	73.8309	42.3105	0.391779	0.573073	0.0290449	0.0135033	205.513	232.283	4	4
Medtr2g005070.JCVIMt4.0v1	hypothetical protein MTR_2g005070 [Medicago truncatula]	Peptidase_M85	1.64041	3.37127	1.25093	0.486585	0.371056	0.262625	0.356668	10.0233	9.24439	4	4
Medtr2g006150.JCVIMt4.0v1	TCP family transcription factor [Medicago truncatula]	TCP	10.3737	14.1314	11.0317	0.734087	0.780651	0.504028	0.686416	49.0102	50.3262	4	4
Medtr2g008840.JCVIMt4.0v1	calmodulin-binding transcription activator 1 [Medicago truncatula]	CG-1	14.184	8.25228	8.83151	1.7188	1.07019	0.366766	0.935207	44.8725	34.1676	4	4
Medtr2g009890.JCVIMt4.0v1	MADS-box transcription factor [Medicago truncatula]	K-box	0.154744	0.148385	0.0933557	1.04286	0.629147	0.942019	0.717299	0.606258	0.483481	3	4
Medtr2g011940.JCVIMt4.0v1	AP2/B3 transcription factor family protein [Medicago truncatula]	B3	4.76314	4.24452	4.71355	1.12219	1.1105	0.889624	0.905716	18.0153	17.9161	4	4
Medtr2g014200.JCVIMt4.0v1	squamosa promoter-binding-like protein [Medicago truncatula]	SBP	0.571602	0.512362	0.778263	1.11562	1.51897	0.909692	0.640978	2.16793	2.58125	4	4
Medtr2g014300.JCVIMt4.0v1	ethylene response factor [Medicago truncatula]	AP2	17.0013	30.8994	17.8793	0.550214	0.578629	0.0953228	0.0720703	95.8015	97.5575	4	4
Medtr2g014340.JCVIMt4.0v1	ethylene response factor [Medicago truncatula]	AP2	44.3707	65.8699	51.0181	0.673611	0.774528	0.445249	0.525194	220.481	233.776	4	4
Medtr2g014490.JCVIMt4.0v1	homeobox domain protein [Medicago truncatula]	DDT	6.29285	3.87358	3.28878	1.62456	0.849028	0.33546	0.889369	20.3329	14.3247	4	4
Medtr2g014770.JCVIMt4.0v1	auxin response factor 3 [Medicago truncatula]	Auxin_resp	5.36049	6.1008	5.63048	0.878654	0.922909	0.561385	0.720909	22.9226	23.4626	4	4
Medtr2g015040.JCVIMt4.0v1	ethylene response factor [Medicago truncatula]	AP2	8.33403	12.3084	8.31829	0.677101	0.675822	0.157722	0.132092	41.2849	41.2534	4	4
Medtr2g015050.JCVIMt4.0v1	ethylene response factor [Medicago truncatula]	AP2	0.0606781	0.350188	0	0.173273	0	0.328706	0.279265	0.821732	0.700376	4	2
Medtr2g016730.JCVIMt4.0v1	unknown [Medicago truncatula]	AP2	0	0	0.0454378	#DIV/0!	#DIV/0!	#DIV/0!	0.5	0	0.0908756	0	1
Medtr2g017680.JCVIMt4.0v1	26S proteasome non-ATPase regulatory subunit-like protein [Medicago truncatula]	JAB	96.3314	108.094	89.98	0.891185	0.832426	0.395292	0.237244	408.85	396.147	4	4
Medtr2g017865.JCVIMt4.0v1	MADS-box transcription factor [Medicago truncatula]	K-box	0.068067	0	0	#DIV/0!	#DIV/0!	0.5	#DIV/0!	0.136134	0	1	0
Medtr2g018690.JCVIMt4.0v1	auxin response factor 2 [Medicago truncatula]	Auxin_resp	6.57606	20.5893	8.6343	0.319392	0.419358	0.249567	0.312856	54.3307	58.4472	4	4
Medtr2g019190.JCVIMt4.0v1	jasmonate zim-domain protein [Medicago truncatula]	tify	0.55557	0.39595	0.119616	1.40313	0.302098	0.713025	0.284483	1.90304	1.03113	4	4
Medtr2g019750.JCVIMt4.0v1	AP2 domain class transcription factor [Medicago truncatula]	AP2	0.0241343	0.0719554	0.0488706	0.335406	0.679179	0.0318455	0.810856	0.192179	0.241652	3	3
Medtr2g020620.JCVIMt4.0v1	squamosa promoter-binding-like protein [Medicago truncatula]	SBP	19.5745	14.9484	16.6623	1.30947	1.11465	0.459982	0.736672	69.0458	63.2214	4	4
Medtr2g021070.JCVIMt4.0v1	synapse-associated protein, putative [Medicago truncatula]	BSD	23.4169	14.3439	13.3573	1.63254	0.931222	0.305028	0.88207	75.5215	55.4024	4	4
Medtr2g025590.JCVIMt4.0v1	transcription initiation factor IIF subunit alpha [Medicago truncatula]	TFIIF_alpha	8.26622	7.45099	6.29038	1.10941	0.844234	0.880078	0.885712	31.4344	27.4827	4	4
Medtr2g026710.JCVIMt4.0v1	nuclear transcription factor Y protein [Medicago truncatula]	CBFD_NFYB_HMF	4.51893	3.54491	2.60695	1.27477	0.735408	0.625977	0.759362	16.1277	12.3037	4	4
Medtr2g027800.JCVIMt4.0v1	myb-like transcription factor family protein [Medicago truncatula]	Myb_CC_LHEQLE	30.5989	30.433	25.8752	1.00545	0.850233	0.957967	0.0962169	122.064	112.616	4	4
Medtr2g027860.JCVIMt4.0v1	myb-like transcription factor family protein [Medicago truncatula]	Myb_CC_LHEQLE	48.119	34.3755	34.9457	1.3998	1.01659	0.355318	0.972563	164.989	138.642	4	4
Medtr2g028200.JCVIMt4.0v1	pre-mRNA splicing factor [Medicago truncatula]	Cir_N	3.15536	2.09782	1.56096	1.50411	0.744088	0.45914	0.80583	10.5064	7.31757	4	4
Medtr2g030170.JCVIMt4.0v1	CCAAT-binding transcription factor [Medicago truncatula]	CBFB_NFYA	14.621	15.7396	15.2837	0.928933	0.971035	0.862317	0.950895	60.7212	62.0465	4	4
Medtr2g031410.JCVIMt4.0v1	zinc ion-binding protein [Medicago truncatula]	TF_Zn_Ribbon	3.88154	2.5288	2.14241	1.53493	0.847205	0.25528	0.778675	12.8207	9.34242	4	4
Medtr2g034520.JCVIMt4.0v1	DNA-directed RNA polymerase subunit [Medicago truncatula]	TFIIS_C	12.0939	18.8281	13.5651	0.64233	0.720469	0.136298	0.270726	61.8439	64.7864	4	4
Medtr2g034650.JCVIMt4.0v1	calmodulin-binding transcription activator [Medicago truncatula]	CG-1	25.2793	16.2854	20.2606	1.55227	1.2441	0.360371	0.608316	83.1295	73.0921	4	4
Medtr2g040410.JCVIMt4.0v1	zinc knuckle (CCHC-type) family protein [Medicago truncatula]	Cir_N	1.37569	0.695211	0.785184	1.97881	1.12942	0.143077	0.932682	4.14181	2.96079	4	4
Medtr2g041090.JCVIMt4.0v1	CCAAT-binding transcription factor [Medicago truncatula]	CBFB_NFYA	2.83397	11.4124	5.40172	0.248324	0.473321	0.166423	0.141965	28.4927	33.6282	4	4
Medtr2g041170.JCVIMt4.0v1	brevis radix-like protein [Medicago truncatula]	BRX	2.48093	2.23075	2.74004	1.11215	1.22831	0.819585	0.713077	9.42336	9.94158	4	4
Medtr2g042900.JCVIMt4.0v1	jasmonate zim-domain protein [Medicago truncatula]	tify	65.2408	99.5397	106.613	0.655425	1.07106	0.252602	0.778518	329.561	412.305	4	4
Medtr2g043020.JCVIMt4.0v1	ethylene-responsive transcription factor ERF017-like protein [Medicago truncatula]	AP2	0.463897	0.618048	0.340441	0.750584	0.550833	0.633016	0.0672828	2.16389	1.91698	4	4
Medtr2g043030.JCVIMt4.0v1	ethylene-responsive transcription factor ERF017-like protein [Medicago truncatula]	AP2	0.767638	1.609	0.839214	0.477089	0.521574	0.507403	0.31843	4.75328	4.89644	4	4
Medtr2g043040.JCVIMt4.0v1	TINY transcription factor [Medicago truncatula]	AP2	0.452192	1.3949	0.729945	0.324175	0.523296	0.245925	0.349658	3.69418	4.24969	4	4
Medtr2g043050.JCVIMt4.0v1	ethylene-responsive transcription factor ERF017-like protein [Medicago truncatula]	AP2	2.09697	7.03643	2.72731	0.298016	0.387598	0.0655625	0.351655	18.2668	19.5275	4	4
Medtr2g043250.JCVIMt4.0v1	auxin response factor 2 [Medicago truncatula]	Auxin_resp	5.77311	5.09843	4.9916	1.13233	0.979046	0.827688	0.975304	21.7431	20.1801	4	4
Medtr2g044910.JCVIMt4.0v1	divergent CCT motif protein [Medicago truncatula]	tify	40.6213	69.9535	43.6435	0.58069	0.623893	0.0676402	0.104408	221.15	227.194	4	4
Medtr2g046550.JCVIMt4.0v1	squamosa promoter-binding-like protein [Medicago truncatula]	SBP	11.7228	11.4095	10.5007	1.02746	0.920347	0.942426	0.847394	46.2646	43.8204	4	4
Medtr2g069500.JCVIMt4.0v1	trypsin family protein [Medicago truncatula]	Peptidase_S64	19.5248	24.1442	23.3591	0.808676	0.967482	0.559795	0.885798	87.3381	95.0066	4	4
Medtr2g069650.JCVIMt4.0v1	seed maturation protein [Medicago truncatula]	PalH	0	0	0.266491	#DIV/0!	#DIV/0!	#DIV/0!	0.5	0	0.532982	0	1
Medtr2g071790.JCVIMt4.0v1	hypothetical protein MTR_2g071790 [Medicago truncatula]	Mating_C	7.47444	14.0981	4.28036	0.530172	0.303612	0.214118	0.0695566	43.1451	36.757	4	4
Medtr2g072530.JCVIMt4.0v1	F-box/RNI/FBD-like domain protein [Medicago truncatula]	FBD	3.40819	3.92844	3.12433	0.867568	0.79531	0.80672	0.664204	14.6733	14.1055	4	4
Medtr2g078200.JCVIMt4.0v1	TCP family transcription factor [Medicago truncatula]	TCP	12.151	20.691	15.2181	0.587258	0.735492	0.390688	0.482448	65.6839	71.8181	4	4
Medtr2g078360.JCVIMt4.0v1	transcription factor bZIP112 [Glycine max]	bZIP_Maf	1.94193	2.17961	3.13229	0.890954	1.43709	0.872407	0.404664	8.24307	10.6238	4	4
Medtr2g078390.JCVIMt4.0v1	hypothetical protein MTR_2g078390 [Medicago truncatula]	TAF1_subA	0.802001	0.927062	0.409888	0.865099	0.442137	0.869156	0.555183	3.45813	2.6739	4	4
Medtr2g078680.JCVIMt4.0v1	AP2 domain class transcription factor [Medicago truncatula]	AP2	34.4037	62.5887	68.6774	0.549679	1.09728	0.124714	0.0729933	193.985	262.532	4	4
Medtr2g078750.JCVIMt4.0v1	Serine/Threonine-kinase WNK (WNK)-like protein [Medicago truncatula]	bHLH-MYC_N	3.74371	4.55979	3.08353	0.821027	0.676244	0.475199	0.427436	16.607	15.2866	4	4
Medtr2g081600.JCVIMt4.0v1	nuclear transcription factor Y protein [Medicago truncatula]	CBFD_NFYB_HMF	0	0.148541	0.0737102	0	0.496229	0.5	0.793244	0.297081	0.444502	1	2
Medtr2g083840.JCVIMt4.0v1	F-box/RNI/FBD-like domain protein [Medicago truncatula]	FBD	3.4444	4.45387	2.6951	0.773351	0.605115	0.668406	0.332898	15.7965	14.2979	4	4
Medtr2g084735.JCVIMt4.0v1	DNA repair helicase (rad3) [Medicago truncatula]	DEAD_2	4.17564	3.21595	3.74127	1.29842	1.16335	0.637881	0.816375	14.7832	13.9144	4	4
Medtr2g086390.JCVIMt4.0v1	ABA response element-binding factor [Medicago truncatula]	bZIP_1	0.100913	0	0.0336007	#DIV/0!	#DIV/0!	0.5	0.5	0.201826	0.0672013	1	1
Medtr2g086450.JCVIMt4.0v1	myb-like transcription factor family protein [Medicago truncatula]	Myb_CC_LHEQLE	2.65439	1.46271	1.18151	1.81471	0.807755	0.413873	0.802333	8.23419	5.28844	4	4
Medtr2g087295.JCVIMt4.0v1	bHLH transcription factor-like protein [Medicago truncatula]	bHLH-MYC_N	12.4343	7.68718	8.86984	1.61753	1.15385	0.445626	0.798865	40.2429	33.114	4	4
Medtr2g089170.JCVIMt4.0v1	dehydration-responsive element-binding protein [Medicago truncatula]	AP2	14.7033	19.9434	12.4889	0.737253	0.626219	0.0265788	0.124722	69.2933	64.8645	4	4
Medtr2g090235.JCVIMt4.0v1	ethylene response factor [Medicago truncatula]	AP2	0.285922	0.160511	0.158135	1.78133	0.985201	0.0874165	0.989727	0.892866	0.637292	3	3
Medtr2g090960.JCVIMt4.0v1	TCP family transcription factor [Medicago truncatula]	TCP	3.94479	5.44474	2.75432	0.724514	0.505867	0.391116	0.352822	18.7791	16.3981	4	4
Medtr2g093060.JCVIMt4.0v1	AP2-like ethylene-responsive transcription factor [Medicago truncatula]	AP2	58.8935	64.8419	49.6797	0.908262	0.766167	0.48061	0.457503	247.471	229.043	4	4
Medtr2g093740.JCVIMt4.0v1	auxin response factor-like protein [Medicago truncatula]	Auxin_resp	1.92793	2.62325	2.70731	0.73494	1.03205	0.670095	0.954585	9.10235	10.6611	4	4
Medtr2g094570.JCVIMt4.0v1	auxin response factor 1 [Medicago truncatula]	Auxin_resp	3.39903	2.55062	2.56061	1.33263	1.00392	0.683293	0.996823	11.8993	10.2224	4	4
Medtr2g094600.JCVIMt4.0v1	GATA type zinc finger transcription factor family protein [Medicago truncatula]	GATA	13.4326	17.9163	15.1272	0.749744	0.844326	0.0238988	0.0402898	62.6979	66.087	4	4
Medtr2g097740.JCVIMt4.0v1	transcription factor IIA, alpha/beta subunit [Medicago truncatula]	TFIIA	30.3985	39.4421	35.483	0.770712	0.899623	0.0618475	0.0186593	139.681	149.85	4	4
Medtr2g098180.JCVIMt4.0v1	AP2-like ethylene-responsive transcription factor [Medicago truncatula]	AP2	0.0585955	0.0898037	0.0742721	0.652484	0.827049	0.836795	0.939916	0.296799	0.328152	3	2
Medtr2g098420.JCVIMt4.0v1	hypothetical protein MTR_2g098420 [Medicago truncatula]	Mating_C	3.13511	2.75223	2.68801	1.13912	0.976668	0.76476	0.981018	11.7747	10.8805	4	4
Medtr2g099050.JCVIMt4.0v1	bZIP transcription factor [Medicago truncatula]	bZIP_1	25.1479	23.3565	25.4436	1.0767	1.08936	0.71305	0.760321	97.0088	97.6003	4	4
Medtr2g099490.JCVIMt4.0v1	CCAAT-binding transcription factor [Medicago truncatula]	CBFB_NFYA	13.2712	19.7862	14.5691	0.67073	0.736327	0.434826	0.504414	66.1147	68.7106	4	4
Medtr2g101340.JCVIMt4.0v1	AP2 domain class transcription factor [Medicago truncatula]	AP2	0.368981	0.84748	1.02214	0.435386	1.20609	0.339668	0.513991	2.43292	3.73924	4	4
Medtr2g102150.JCVIMt4.0v1	regulator of telomere elongation helicase-like protein [Medicago truncatula]	DEAD_2	0.998147	1.15879	0.50816	0.861371	0.438527	0.860537	0.626635	4.31387	3.3339	4	4
Medtr2g102450.JCVIMt4.0v1	B3 DNA-binding domain protein [Medicago truncatula]	B3	4.54745	1.44989	1.73542	3.13642	1.19693	0.261739	0.897215	11.9947	6.37062	4	4
Medtr2g103110.JCVIMt4.0v1	Mov34/MPN/PAD-1 family protein [Medicago truncatula]	JAB	4.10337	4.06823	3.41543	1.00864	0.839538	0.983219	0.772785	16.3432	14.9673	4	4
Medtr2g103700.JCVIMt4.0v1	ethylene response factor [Medicago truncatula]	AP2	0.14939	0	0.0504521	#DIV/0!	#DIV/0!	0.205355	0.5	0.29878	0.100904	2	1
Medtr2g105380.JCVIMt4.0v1	ethylene response factor [Medicago truncatula]	AP2	21.5199	23.5946	24.841	0.912068	1.05282	0.507949	0.556063	90.229	96.8712	4	4
Medtr2g435590.JCVIMt4.0v1	ethylene response factor [Medicago truncatula]	AP2	39.3883	42.6346	34.4041	0.923857	0.806953	0.771822	0.492823	164.046	154.078	4	4
Medtr2g461240.JCVIMt4.0v1	class II knotted-like homeobox protein [Medicago truncatula]	Homeobox_KN	8.05542	8.47164	7.53915	0.950869	0.889928	0.953617	0.930324	33.0541	32.0216	4	4
Medtr2g461710.JCVIMt4.0v1	MADS-box transcription factor family protein [Medicago truncatula]	SRF-TF	0	0.149602	0.148473	0	0.992459	0.5	0.997591	0.299203	0.59615	1	2
Medtr2g461760.JCVIMt4.0v1	MADS-box transcription factor [Medicago truncatula]	K-box	0.250535	0	0.168317			0.5	0.00429627	0.501069	0.336635	1	2
Medtr2g461920.JCVIMt4.0v1	LIGULELESS 1 protein, putative [Medicago truncatula]	SBP	0.962209	1.4973	0.841486	0.64263	0.562003	0.542517	0.616596	4.91902	4.67757	4	4
Medtr3g005240.JCVIMt4.0v1	B-block-binding subunit of tfiiic protein, putative [Medicago truncatula]	B-block_TFIIIC	3.38798	2.36228	2.72609	1.4342	1.15401	0.608904	0.860302	11.5005	10.1767	4	4
Medtr3g005420.JCVIMt4.0v1	B3 DNA-binding domain protein [Medicago truncatula]	B3	0.075024	0.0153325	0.150537	4.89313	9.81814	0.503216	0.320027	0.180713	0.331739	3	3
Medtr3g005460.JCVIMt4.0v1	B3 DNA-binding domain protein [Medicago truncatula]	B3	0.466651	0.633634	0.333341	0.736468	0.526079	0.651891	0.550626	2.20057	1.93395	4	4
Medtr3g005530.JCVIMt4.0v1	MADS-box transcription factor [Medicago truncatula]	K-box	0.0408278	0	0	#DIV/0!	#DIV/0!	0.000652799	#DIV/0!	0.0816557	0	2	0
Medtr3g008100.JCVIMt4.0v1	phenylcoumaran benzylic ether reductase-like protein [Medicago truncatula]	NmrA	7.36184	0.688925	3.14993	10.686	4.57224	0.0225657	0.0194469	16.1015	7.67771	4	4
Medtr3g010660.JCVIMt4.0v1	bZIP transcription factor [Medicago truncatula]	bZIP_1	0.461537	0.311488	0.148308	1.48172	0.476128	0.589755	0.448323	1.54605	0.919593	4	4
Medtr3g012030.JCVIMt4.0v1	negative cofactor 2 transcriptional co-repressor, putative [Medicago truncatula]	CBFD_NFYB_HMF	9.9861	7.87929	7.83951	1.26739	0.994951	0.408391	0.990327	35.7308	31.4376	4	4
Medtr3g018680.JCVIMt4.0v1	F-box/RNI superfamily protein, putative [Medicago truncatula]	FBD	1.09718	0.810559	1.33237	1.35361	1.64377	0.297212	0.446838	3.81548	4.28587	4	4
Medtr3g026050.JCVIMt4.0v1	TCP family transcription factor [Medicago truncatula]	TCP	2.0618	1.16484	1.53144	1.77003	1.31471	0.301165	0.269579	6.4533	5.39256	4	4
Medtr3g031240.JCVIMt4.0v1	MADS-box transcription factor family protein [Medicago truncatula]	SRF-TF	0.0576692	0	0	#DIV/0!	#DIV/0!	0.5	#DIV/0!	0.115338	0	1	0
Medtr3g039810.JCVIMt4.0v1	mini zinc finger protein [Medicago truncatula]	ZF-HD_dimer	1.58753	3.3846	1.2881	0.469044	0.380575	0.419243	0.379541	9.94426	9.3454	4	4
Medtr3g048290.JCVIMt4.0v1	F-box/RNI/FBD-like domain protein [Medicago truncatula]	FBD	1.11017	3.61904	1.65898	0.306759	0.458403	0.307649	0.358373	9.45842	10.556	4	4
Medtr3g048940.JCVIMt4.0v1	RNA polymerase II transcription factor SIII (elongin) subunit A [Medicago truncatula]	Elongin_A	18.1927	11.9684	11.9707	1.52006	1.0002	0.47104	0.99979	60.3222	47.8782	4	4
Medtr3g051210.JCVIMt4.0v1	vacuolar sorting protein SNF8 [Medicago truncatula]	EAP30	8.05329	7.40189	6.13962	1.088	0.829467	0.841409	0.660175	30.9104	27.083	4	4
Medtr3g053690.JCVIMt4.0v1	ethylene response factor [Medicago truncatula]	AP2	26.8454	34.5455	34.8575	0.777103	1.00903	0.00673082	0.933661	122.782	138.806	4	4
Medtr3g058970.JCVIMt4.0v1	DEK carboxy-terminal domain protein [Medicago truncatula]	DEK_C	5.51078	4.46109	2.49873	1.2353	0.560116	0.198796	0.45623	19.9437	13.9196	4	4
Medtr3g058980.JCVIMt4.0v1	nuclear transcription factor Y protein [Medicago truncatula]	CBFD_NFYB_HMF	72.6435	48.9216	63.7448	1.4849	1.303	0.141644	0.0608335	243.13	225.333	4	4
Medtr3g060200.JCVIMt4.0v1	GATA type zinc finger transcription factor family protein [Medicago truncatula]	GATA	2.81215	2.16719	2.87726	1.2976	1.32765	0.603799	0.0582254	9.95867	10.0889	4	4
Medtr3g061370.JCVIMt4.0v1	plant-specific B3-DNA-binding domain protein [Medicago truncatula]	B3	0.0676077	0	0	#DIV/0!	#DIV/0!	0.5	#DIV/0!	0.135215	0	1	0
Medtr3g061510.JCVIMt4.0v1	CCAAT-binding transcription factor [Medicago truncatula]	CBFB_NFYA	18.076	16.1728	23.4198	1.11768	1.44809	0.725168	0.482572	68.4976	79.1851	4	4
Medtr3g062440.JCVIMt4.0v1	integrase-type DNA-binding superfamily protein [Medicago truncatula]	AP2	10.844	19.1844	14.4896	0.565248	0.75528	0.168071	0.0133206	60.0568	67.3481	4	4
Medtr3g064050.JCVIMt4.0v1	auxin response factor 2 [Medicago truncatula]	Auxin_resp	2.96692	2.73934	2.79691	1.08308	1.02102	0.864841	0.978496	11.4125	11.0725	4	4
Medtr3g064560.JCVIMt4.0v1	regulator of chromosome condensation (RCC1) family protein [Medicago truncatula]	BRX	0.799679	0.66119	0.45975	1.20946	0.695337	0.81166	0.812918	2.92174	2.24188	4	4
Medtr3g065900.JCVIMt4.0v1	TATA-box-binding protein [Medicago truncatula]	TBP	4.28843	5.26585	3.54461	0.814386	0.673131	0.618122	0.427561	19.1086	17.6209	4	4
Medtr3g069290.JCVIMt4.0v1	hypothetical protein MTR_3g069290 [Medicago truncatula]	BofA	0.758595	0.102051	0.109051	7.43351	1.06859	0.367643	0.956085	1.72129	0.422203	3	3
Medtr3g070190.JCVIMt4.0v1	eukaryotic translation initiation factor 3 subunit F [Medicago truncatula]	JAB	73.9151	96.2373	76.7569	0.76805	0.797579	0.0769973	0.242203	340.305	345.989	4	4
Medtr3g071440.JCVIMt4.0v1	UDP-glucose pyrophosphorylase [Medicago truncatula]	Neuro_bHLH	14.2015	10.2176	14.4283	1.38991	1.41211	0.39894	0.44442	48.8381	49.2918	4	4
Medtr3g072430.JCVIMt4.0v1	general transcription factor IIH subunit, putative [Medicago truncatula]	Tfb4	1.84682	2.71091	2.63176	0.681255	0.970801	0.412057	0.940851	9.11546	10.6853	4	4
Medtr3g072610.JCVIMt4.0v1	AP2 domain class transcription factor [Medicago truncatula]	AP2	22.0907	17.5311	17.5896	1.26009	1.00334	0.211989	0.995748	79.2436	70.2413	4	4
Medtr3g072660.JCVIMt4.0v1	transcription factor [Medicago truncatula]	Tfb2	1.82094	1.56316	1.44917	1.16491	0.927075	0.771371	0.929125	6.76821	6.02466	4	4
Medtr3g073420.JCVIMt4.0v1	auxin response factor, putative [Medicago truncatula]	Auxin_resp	0.661708	0.768347	0.839829	0.86121	1.09303	0.878594	0.89744	2.86011	3.21635	4	4
Medtr3g074130.JCVIMt4.0v1	ethylene response factor [Medicago truncatula]	AP2	84.8477	57.9119	55.4948	1.46512	0.958262	0.476725	0.934907	285.519	226.813	4	4
Medtr3g077870.JCVIMt4.0v1	inactive poly [ADP-ribose] polymerase SRO4 [Medicago truncatula]	RST	1.76266	0.424243	0.955429	4.15483	2.25208	0.293723	0.263969	4.3738	2.75934	4	4
Medtr3g080510.JCVIMt4.0v1	bromodomain associated protein [Medicago truncatula]	Bromo_TP	0.753553	0.840376	0.672588	0.896685	0.800341	0.853032	0.810731	3.18786	3.02593	4	4
Medtr3g082190.JCVIMt4.0v1	INO80 complex subunit C [Medicago truncatula]	YL1_C	16.6309	15.1631	13.4489	1.0968	0.886947	0.846772	0.835906	63.5881	57.224	4	4
Medtr3g082890.JCVIMt4.0v1	cyclin-like F-box protein [Medicago truncatula]	FBD	0.915025	0.631702	0.638552	1.44851	1.01084	0.612705	0.988451	3.09345	2.54051	4	4
Medtr3g084980.JCVIMt4.0v1	MADS-box transcription factor [Medicago truncatula]	K-box	0.0391993	0.0739347	0	0.530188	0	0.5	0.5	0.226268	0.147869	2	1
Medtr3g085050.JCVIMt4.0v1	calmodulin-binding protein [Medicago truncatula]	CG-1	15.7011	11.946	12.7285	1.31434	1.06551	0.624525	0.921589	55.2942	49.3491	4	4
Medtr3g085180.JCVIMt4.0v1	squamosa promoter-binding-like protein [Medicago truncatula]	SBP	0.158532	0.099631	0.188569	1.59119	1.89267	0.512336	0.0350663	0.516326	0.5764	4	4
Medtr3g085430.JCVIMt4.0v1	nuclear transcription factor Y protein [Medicago truncatula]	CBFD_NFYB_HMF	1.68155	4.37936	1.00394	0.383972	0.229243	0.116458	0.0453138	12.1218	10.7666	4	4
Medtr3g090760.JCVIMt4.0v1	ethylene response factor [Medicago truncatula]	AP2	1.12549	1.33108	1.1345	0.845542	0.852317	0.758794	0.830855	4.91314	4.93118	4	4
Medtr3g091850.JCVIMt4.0v1	transcription factor Pcc1 [Medicago truncatula]	Pcc1	1.60992	1.04639	1.56296	1.53854	1.49366	0.323317	0.274377	5.31261	5.21869	4	4
Medtr3g093800.JCVIMt4.0v1	transcription elongation factor S-II, putative [Medicago truncatula]	TFIIS_M	89.9781	49.3372	70.722	1.82374	1.43344	0.0783582	0.40579	278.631	240.118	4	4
Medtr3g094020.JCVIMt4.0v1	bZIP transcription factor [Medicago truncatula]	bZIP_1	16.1537	16.5858	19.1722	0.973947	1.15594	0.632363	0.68721	65.4791	71.5161	4	4
Medtr3g095190.JCVIMt4.0v1	AP2 domain class transcription factor [Medicago truncatula]	AP2	1.58252	1.02942	0.687599	1.53728	0.667947	0.178929	0.0861965	5.22388	3.43404	4	4
Medtr3g098580.JCVIMt4.0v1	AP2 domain class transcription factor [Medicago truncatula]	AP2	6.7914	0.950225	3.65658	7.14715	3.84811	0.144976	0.113903	15.4832	9.2136	4	4
Medtr3g098990.JCVIMt4.0v1	DEK domain chromatin associated protein [Medicago truncatula]	DEK_C	16.4141	9.55718	11.2405	1.71747	1.17613	0.29639	0.869557	51.9426	41.5954	4	4
Medtr3g099080.JCVIMt4.0v1	squamosa promoter-binding 13A-like protein [Medicago truncatula]	SBP	0.159446	0.0698141	0.0458821	2.28386	0.657204	0.63332	0.790624	0.45852	0.231392	3	3
Medtr3g099180.JCVIMt4.0v1	nuclear transcription factor Y protein [Medicago truncatula]	CBFD_NFYB_HMF	60.521	49.9874	83.1735	1.21072	1.66389	0.229545	0.148615	221.017	266.322	4	4
Medtr3g099830.JCVIMt4.0v1	F-box/RNI/FBD-like domain protein [Medicago truncatula]	FBD	2.40797	2.34432	2.13355	1.02715	0.910093	0.965482	0.838174	9.50458	8.95575	4	4
Medtr3g100650.JCVIMt4.0v1	homeobox domain, ZF-HD class protein [Medicago truncatula]	ZF-HD_dimer	21.092	8.54142	15.4949	2.46938	1.81409	0.117227	0.264699	59.2669	48.0726	4	4
Medtr3g101520.JCVIMt4.0v1	B3 domain transcription factor [Medicago truncatula]	B3	8.37105	6.01377	6.64766	1.39198	1.10541	0.20641	0.72492	28.7696	25.3228	4	4
Medtr3g102100.JCVIMt4.0v1	ethylene response factor [Medicago truncatula]	AP2	35.1571	10.9298	12.8435	3.21664	1.17509	0.0214275	0.855181	92.1738	47.5466	4	4
Medtr3g102420.JCVIMt4.0v1	DNA-directed RNA polymerase subunit [Medicago truncatula]	TFIIS_C	13.5398	17.3442	13.0492	0.780654	0.752371	0.183689	0.0791341	61.7679	60.7868	4	4
Medtr3g102570.JCVIMt4.0v1	MADS-box transcription factor family protein [Medicago truncatula]	SRF-TF	0.112642	0	0.028144	#DIV/0!	#DIV/0!	0.295559	0.5	0.225285	0.056288	2	1
Medtr3g102850.JCVIMt4.0v1	PREDICTED: transcription initiation factor TFIID subunit 4b-like [Cicer arietinum]	RST	10.3665	6.969	6.33777	1.48752	0.909423	0.357338	0.864245	34.6711	26.6136	4	4
Medtr3g103180.JCVIMt4.0v1	hypothetical protein MTR_3g103180 [Medicago truncatula]	rRNA_processing	0.0685987	0	0	#DIV/0!	#DIV/0!	0.5	#DIV/0!	0.137197	0	1	0
Medtr3g103310.JCVIMt4.0v1	BSD domain protein [Medicago truncatula]	BSD	5.14248	3.25461	2.97597	1.58006	0.914385	0.356464	0.929575	16.7942	12.4612	4	4
Medtr3g103460.JCVIMt4.0v1	AP2-like ethylene-responsive transcription factor [Medicago truncatula]	AP2	0.687506	1.11713	0.486712	0.615422	0.435681	0.679028	0.626403	3.60927	3.20768	4	4
Medtr3g106080.JCVIMt4.0v1	TBP-associated factor 5 [Medicago truncatula]	TFIID_90kDa	4.8693	4.17447	4.28646	1.16645	1.02683	0.779599	0.975743	18.0875	16.9219	4	4
Medtr3g106100.JCVIMt4.0v1	nucleic acid-binding protein, putative [Medicago truncatula]	TFIIF_alpha	9.13974	8.97787	8.46395	1.01803	0.942757	0.968835	0.927194	36.2352	34.8836	4	4
Medtr3g106290.JCVIMt4.0v1	ethylene response factor [Medicago truncatula]	AP2	1.04899	1.62125	0.868104	0.647025	0.535453	0.504723	0.177673	5.34048	4.97871	4	4
Medtr3g106400.JCVIMt4.0v1	class II knotted-like homeobox protein [Medicago truncatula]	Homeobox_KN	22.4693	16.8019	19.9819	1.33731	1.18927	0.573618	0.806635	78.5423	73.5675	4	4
Medtr3g107100.JCVIMt4.0v1	F-box/RNI/FBD-like domain protein [Medicago truncatula]	FBD	0.350559	0.223844	0.113401	1.56609	0.506607	0.453832	0.0813465	1.14881	0.674489	4	4
Medtr3g107950.JCVIMt4.0v1	TIFY-like protein [Medicago truncatula]	tify	2.42936	3.73741	3.32121	0.650012	0.88864	0.542937	0.891818	12.3335	14.1172	4	4
Medtr3g108010.JCVIMt4.0v1	SPOC domain/transcription elongation factor S-II, putative [Medicago truncatula]	TFIIS_M	15.0273	9.70363	12.142	1.54862	1.25129	0.336112	0.738042	49.4618	43.6914	4	4
Medtr3g108560.JCVIMt4.0v1	F-box/RNI/FBD-like domain protein [Medicago truncatula]	FBD	3.26585	2.34342	3.08335	1.39363	1.31575	0.627969	0.583182	11.2185	10.8535	4	4
Medtr3g108790.JCVIMt4.0v1	COP9 signalosome complex subunit 5 [Medicago truncatula]	JAB	49.875	45.1538	44.3907	1.10456	0.983099	0.429708	0.103115	190.058	179.089	4	4
Medtr3g109760.JCVIMt4.0v1	GATA transcription factor, putative [Medicago truncatula]	GATA	0.970367	0.788825	1.09894	1.23014	1.39314	0.529461	0.172434	3.51838	3.77554	4	4
Medtr3g109982.JCVIMt4.0v1	F-box/RNI/FBD-like domain protein, putative [Medicago truncatula]	FBD	0.505101	0.817211	0.686708	0.618079	0.840307	0.117315	0.181454	2.64462	3.00784	4	4
Medtr3g110205.JCVIMt4.0v1	unknown [Medicago truncatula]	AP2	0.99813	1.49203	2.56032	0.668975	1.716	0.303749	0.62395	4.98032	8.1047	4	4
Medtr3g111980.JCVIMt4.0v1	allergenic isoflavone reductase-like protein Bet protein [Medicago truncatula]	NmrA	128.367	218.547	142.819	0.587364	0.653492	0.17763	0.152349	693.828	722.732	4	4
Medtr3g113030.JCVIMt4.0v1	MADS-box transcription factor [Medicago truncatula]	K-box	0.395681	0.565135	0.832389	0.700153	1.4729	0.417338	0.185757	1.92163	2.79505	4	4
Medtr3g113800.JCVIMt4.0v1	E2F transcription factor [Medicago truncatula]	E2F_TDP	1.80727	1.08933	1.4479	1.65908	1.32917	0.312039	0.789624	5.7932	5.07445	4	4
Medtr3g113840.JCVIMt4.0v1	hypothetical protein MTR_3g113840 [Medicago truncatula]	Mating_C	2.03135	1.97539	2.24473	1.02833	1.13635	0.95849	0.864631	8.01347	8.44023	4	4
Medtr3g115450.JCVIMt4.0v1	niemann-pick C1-like protein [Medicago truncatula]	Sterol-sensing	5.17669	6.61505	6.00573	0.782563	0.90789	0.588354	0.863097	23.5835	25.2416	4	4
Medtr3g116840.JCVIMt4.0v1	phenylcoumaran benzylic ether reductase-like protein Fi1 [Medicago truncatula]	NmrA	10.5264	6.44665	5.42203	1.63285	0.841062	0.248409	0.653331	33.9461	23.7374	4	4
Medtr3g118430.JCVIMt4.0v1	NAD-dependent epimerase/dehydratase family protein [Medicago truncatula]	NmrA	97.1856	41.9681	90.327	2.3157	2.15228	0.13052	0.106453	278.307	264.59	4	4
Medtr3g449840.JCVIMt4.0v1	hypothetical protein MTR_3g449840 [Medicago truncatula]	TRA-1_regulated	6.72342	1.85894	10.3117	3.6168	5.5471	0.531415	0.260891	17.1647	24.3413	4	4
Medtr3g452380.JCVIMt4.0v1	MADS-box transcription factor [Medicago truncatula]	K-box	0.175677	0.453212	0.508819	0.387627	1.12269	0.203917	0.778937	1.25778	1.92406	4	4
Medtr3g467120.JCVIMt4.0v1	bZIP transcription factor [Medicago truncatula]	bZIP_1	11.2291	13.5877	13.6315	0.826419	1.00322	0.32088	0.974132	49.6335	54.4383	4	4
Medtr3g467380.JCVIMt4.0v1	AP2/B3 transcription factor family protein [Medicago truncatula]	B3	6.04421	5.21114	4.86317	1.15986	0.933226	0.799676	0.92746	22.5107	20.1486	4	4
Medtr4g007770.JCVIMt4.0v1	AP2-type transcription factor [Medicago truncatula]	AP2	1.47643	1.46779	0.711725	1.00589	0.484895	0.98067	0.23254	5.88845	4.35904	4	4
Medtr4g007910.JCVIMt4.0v1	hypothetical protein MTR_4g007910 [Medicago truncatula]	zf-TAZ	30.0579	27.4018	41.168	1.09693	1.50238	0.686616	0.286851	114.92	137.14	4	4
Medtr4g008070.JCVIMt4.0v1	GATA type zinc finger transcription factor family protein [Medicago truncatula]	GATA	0.0366078	0.0748454	0.0549638	0.489112	0.734365	0.789598	0.5	0.222906	0.259618	2	2
Medtr4g008860.JCVIMt4.0v1	ethylene response factor [Medicago truncatula]	AP2	1.95907	2.2116	2.31004	0.885816	1.04451	0.807205	0.810683	8.34136	9.0433	4	4
Medtr4g021580.JCVIMt4.0v1	auxin response factor 2 [Medicago truncatula]	Auxin_resp	11.0439	18.0773	13.0213	0.610925	0.720311	0.146054	0.202732	58.2424	62.1972	4	4
Medtr4g022320.JCVIMt4.0v1	E3 ubiquitin-protein ligase PRT1-like protein, putative [Medicago truncatula]	zf-C3HC4_4	5.29247	5.01774	4.23523	1.05475	0.84405	0.874408	0.668087	20.6204	18.5059	4	4
Medtr4g024000.JCVIMt4.0v1	hypothetical protein MTR_4g024000 [Medicago truncatula]	Mlf1IP	2.80111	2.28195	2.06145	1.22751	0.903369	0.725327	0.926556	10.1661	8.6868	4	4
Medtr4g028310.JCVIMt4.0v1	Lipid transfer protein [Medicago truncatula]	Prolamin_like	1.25268	0.369237	1.00082	3.39261	2.71051	0.570708	0.450612	3.24382	2.74011	4	4
Medtr4g029010.JCVIMt4.0v1	transcription factor TFIID protein [Medicago truncatula]	TBP	8.68122	9.4587	7.32847	0.917803	0.774787	0.854168	0.768487	36.2798	33.5743	4	4
Medtr4g035430.JCVIMt4.0v1	DNA-binding domain protein [Medicago truncatula]	AP2	6.81293	6.48201	4.16079	1.05105	0.641898	0.86797	0.410256	26.5899	21.2856	4	4
Medtr4g036050.JCVIMt4.0v1	MADS-box transcription factor [Medicago truncatula]	SRF-TF	0.669046	1.75361	0.497042	0.381524	0.283438	0.317485	0.202047	4.84532	4.50131	4	4
Medtr4g051538.JCVIMt4.0v1	MADS-box transcription factor family protein [Medicago truncatula]	SRF-TF	0.179914	0	0.0299527	#DIV/0!	#DIV/0!	0.5	0.5	0.359829	0.0599054	1	1
Medtr4g051565.JCVIMt4.0v1	bHLH transcription factor-like protein [Medicago truncatula]	bHLH-MYC_N	22.6569	15.0432	14.2765	1.50612	0.949035	0.496916	0.945363	75.4002	58.6395	4	4
Medtr4g052000.JCVIMt4.0v1	E2F transcription factor [Medicago truncatula]	E2F_TDP	22.4625	10.3552	15.9713	2.1692	1.54235	0.0202618	0.344004	65.6354	52.6531	4	4
Medtr4g052950.JCVIMt4.0v1	class 2 transcription repressor NC2, beta subunit [Medicago truncatula]	CBFD_NFYB_HMF	2.55872	1.96346	1.48002	1.30317	0.753781	0.602654	0.635692	9.04436	6.88697	4	4
Medtr4g053370.JCVIMt4.0v1	phosphotyrosyl phosphatase activator protein, putative [Medicago truncatula]	PTPA	25.702	23.665	25.8307	1.08608	1.09152	0.419626	0.371792	98.7339	98.9913	4	4
Medtr4g055580.JCVIMt4.0v1	F-box/RNI/FBD-like domain protein [Medicago truncatula]	FBD	0	0.0146376	0	0	0	0.5	0.5	0.0292752	0.0292752	1	1
Medtr4g055920.JCVIMt4.0v1	DNA-binding and zinc-finger protein [Medicago truncatula]	DDT	6.35157	4.24805	6.40337	1.49517	1.50737	0.427552	0.478323	21.1992	21.3028	4	4
Medtr4g055990.JCVIMt4.0v1	F-box/RNI/FBD-like domain protein [Medicago truncatula]	FBD	0.53557	0.341169	0.373693	1.56981	1.09533	0.339257	0.585301	1.75348	1.42973	4	4
Medtr4g056040.JCVIMt4.0v1	F-box/RNI/FBD-like domain protein [Medicago truncatula]	FBD	0.143558	0.0952439	0.127858	1.50727	1.34242	0.663858	0.684805	0.477603	0.446203	4	4
Medtr4g056580.JCVIMt4.0v1	hypothetical protein MTR_4g056580 [Medicago truncatula]	PTPA	0.419015	0.41671	0.281756	1.00553	0.676143	0.892969	0.684064	1.67145	1.39693	4	4
Medtr4g058930.JCVIMt4.0v1	auxin response factor, putative [Medicago truncatula]	Auxin_resp	0.716171	0.785915	0.465961	0.911258	0.59289	0.880272	0.722178	3.00417	2.50375	4	4
Medtr4g059710.JCVIMt4.0v1	core histone H2A/H2B/H3/H4 [Medicago truncatula]	CBFD_NFYB_HMF	0.547502	0.117664	0.349548	4.65309	2.97072	0.12362	0.629164	1.33033	0.934424	3	3
Medtr4g061200.JCVIMt4.0v1	AP2-like ethylene-responsive transcription factor [Medicago truncatula]	AP2	2.30638	4.83493	2.89619	0.477024	0.599013	0.498329	0.631423	14.2826	15.4622	4	4
Medtr4g065370.JCVIMt4.0v1	AP2-like ethylene-responsive transcription factor [Medicago truncatula]	AP2	0.0165655	0.116988	0.0503164	0.1416	0.4301	0.384294	0.710056	0.267107	0.334609	3	3
Medtr4g068300.JCVIMt4.0v1	B3 DNA-binding domain protein [Medicago truncatula]	B3	0.0726305	0	0.0367682	#DIV/0!	#DIV/0!	0.5	0.5	0.145261	0.0735364	1	1
Medtr4g068310.JCVIMt4.0v1	B3 DNA-binding domain protein [Medicago truncatula]	B3	1.0841	1.16925	0.675484	0.927174	0.577705	0.643713	0.538556	4.50671	3.68947	4	4
Medtr4g068320.JCVIMt4.0v1	B3 domain transcription factor VRN1-like protein [Medicago truncatula]	B3	8.64696	11.0915	8.35099	0.7796	0.752916	0.474985	0.3116	39.477	38.885	4	4
Medtr4g068710.JCVIMt4.0v1	import receptor subunit TOM6-like protein [Medicago truncatula]	PalH	66.0554	97.31	57.9152	0.678814	0.595162	0.106052	0.190621	326.731	310.451	4	4
Medtr4g070340.JCVIMt4.0v1	allergenic isoflavone reductase-like protein Bet protein [Medicago truncatula]	NmrA	10.142	1.6976	4.7982	5.97433	2.82646	0.0896209	0.245975	23.6793	12.9916	4	4
Medtr4g070360.JCVIMt4.0v1	phenylcoumaran benzylic ether reductase-like protein [Medicago truncatula]	NmrA	10.6186	8.25258	10.1304	1.2867	1.22754	0.660355	0.60717	37.7424	36.7659	4	4
Medtr4g070370.JCVIMt4.0v1	isoflavone reductase-like Bet protein, putative [Medicago truncatula]	NmrA	0.490648	0.389189	0.54207	1.26069	1.39282	0.754044	0.408152	1.75967	1.86252	4	4
Medtr4g070860.JCVIMt4.0v1	BZIP transcription factor bZIP124 [Medicago truncatula]	bZIP_1	70.9149	53.8703	40.2057	1.3164	0.746342	0.418272	0.603044	249.57	188.152	4	4
Medtr4g071590.JCVIMt4.0v1	GATA type zinc finger transcription factor family protein [Medicago truncatula]	GATA	0.127123	0.0324549	0.128409	3.91691	3.95653	0.209472	0.504457	0.319156	0.321727	3	3
Medtr4g072090.JCVIMt4.0v1	BZIP transcription factor [Medicago truncatula]	bZIP_1	15.8795	16.4317	13.473	0.966395	0.819938	0.400632	0.137499	64.6223	59.8093	4	4
Medtr4g077797.JCVIMt4.0v1	transcription factor DP, E2 dimerization partner protein [Medicago truncatula]	DP	10.7169	9.52141	9.88858	1.12556	1.03856	0.794328	0.940908	40.4767	38.82	4	4
Medtr4g077803.JCVIMt4.0v1	transcription factor DP, E2 dimerization partner protein [Medicago truncatula]	DP	12.2427	9.11439	11.484	1.34323	1.25998	0.125237	0.454551	42.7142	41.1967	4	4
Medtr4g078170.JCVIMt4.0v1	PLATZ transcription factor family protein [Medicago truncatula]	PLATZ	11.9658	4.88927	6.47443	2.44737	1.32421	0.236768	0.693553	33.7102	22.7274	4	4
Medtr4g078710.JCVIMt4.0v1	ethylene response factor [Medicago truncatula]	AP2	94.8094	109.185	150.026	0.86834	1.37405	0.0862659	0.185188	407.988	518.421	4	4
Medtr4g078860.JCVIMt4.0v1	homeodomain transcriptional regulator [Medicago truncatula]	DDT	0.790213	0.573072	0.513874	1.37891	0.896701	0.560875	0.912964	2.72657	2.17389	4	4
Medtr4g079500.JCVIMt4.0v1	bZIP family transcription factor [Medicago truncatula]	bZIP_Maf	2.94916	2.86947	2.34889	1.02777	0.818579	0.805657	0.695278	11.6373	10.4367	4	4
Medtr4g079580.JCVIMt4.0v1	TCP family transcription factor [Medicago truncatula]	TCP	3.33897	4.1655	4.25938	0.801576	1.02254	0.340174	0.954066	15.0089	16.8498	4	4
Medtr4g080590.JCVIMt4.0v1	F-box/RNI/FBD-like domain protein [Medicago truncatula]	FBD	7.51015	6.79663	6.59131	1.10498	0.969791	0.728681	0.898226	28.6135	26.7759	4	4
Medtr4g080773.JCVIMt4.0v1	F-box/RNI/FBD-like domain protein [Medicago truncatula]	FBD	5.10327	2.98726	3.76374	1.70835	1.25993	0.431806	0.48611	16.1811	13.502	4	4
Medtr4g080787.JCVIMt4.0v1	F-box/RNI/FBD-like domain protein [Medicago truncatula]	FBD	0.0625154	0.0500737	0.0628375	1.24847	1.2549	0.536474	0.537433	0.225178	0.225822	4	4
Medtr4g081710.JCVIMt4.0v1	myb-like transcription factor family protein [Medicago truncatula]	Myb_CC_LHEQLE	3.76026	3.63733	2.15603	1.0338	0.59275	0.933689	0.746333	14.7952	11.5867	4	4
Medtr4g083390.JCVIMt4.0v1	B3 DNA-binding domain protein [Medicago truncatula]	B3	1.23259	1.97715	3.08149	0.623418	1.55855	0.0343551	0.275752	6.4195	10.1173	4	4
Medtr4g085910.JCVIMt4.0v1	ABA response element-binding factor [Medicago truncatula]	bZIP_1	20.639	14.298	14.9241	1.44349	1.04379	0.611507	0.964851	69.8739	58.4441	4	4
Medtr4g085990.JCVIMt4.0v1	hypothetical protein MTR_4g085990 [Medicago truncatula]	TFIIF_alpha	0.391895	0.586532	0.439547	0.668157	0.7494	0.588484	0.793289	1.95685	2.05216	4	4
Medtr4g086160.JCVIMt4.0v1	AP2/ERF domain transcription factor [Medicago truncatula]	AP2	0.0385906	1.45055	1.01011	0.0266042	0.696364	0.465507	0.814357	2.97828	4.92131	3	4
Medtr4g086165.JCVIMt4.0v1	AP2/ERF domain transcription factor [Medicago truncatula]	AP2	1.04839	3.41299	2.22267	0.307177	0.651239	0.449054	0.71371	8.92277	11.2713	4	4
Medtr4g086190.JCVIMt4.0v1	AP2/ERF domain transcription factor [Medicago truncatula]	AP2	0.806002	5.21206	6.96719	0.154642	1.33674	0.21082	0.505544	12.0361	24.3585	4	4
Medtr4g086220.JCVIMt4.0v1	AP2/ERF domain transcription factor [Medicago truncatula]	AP2	0.083911	0.362104	1.12479	0.231732	3.10627	0.151763	0.0853337	0.89203	2.9738	3	4
Medtr4g087240.JCVIMt4.0v1	zinc-finger of monoamine-oxidase A repressor R1 [Medicago truncatula]	zf-4CXXC_R1	0.236653	0.161192	0.175545	1.46814	1.08904	0.827378	0.966634	0.795689	0.673475	3	3
Medtr4g087380.JCVIMt4.0v1	hypothetical protein MTR_4g087380 [Medicago truncatula]	YL1	2.57206	1.46962	1.31524	1.75015	0.894953	0.421264	0.888543	8.08336	5.56972	4	4
Medtr4g088210.JCVIMt4.0v1	auxin response factor 3 [Medicago truncatula]	Auxin_resp	3.95242	4.8682	3.95909	0.811884	0.813256	0.552976	0.680286	17.6412	17.6546	4	4
Medtr4g088375.JCVIMt4.0v1	homeobox domain protein [Medicago truncatula]	DDT	7.44595	4.6106	4.56313	1.61496	0.989703	0.37533	0.991997	24.1131	18.3475	4	4
Medtr4g088555.JCVIMt4.0v1	squamosa promoter-binding-like protein [Medicago truncatula]	SBP	0.332303	0.293496	0.334363	1.13222	1.13924	0.57271	0.881774	1.2516	1.25572	4	4
Medtr4g088935.JCVIMt4.0v1	general transcription factor IIH protein [Medicago truncatula]	Tfb2	2.48786	2.70464	2.3358	0.919849	0.863628	0.901074	0.830914	10.385	10.0809	4	4
Medtr4g093730.JCVIMt4.0v1	GATA transcription factor [Medicago truncatula]	GATA	0.329276	0.423031	0.425559	0.778373	1.00598	0.722291	0.985319	1.50461	1.69718	4	4
Medtr4g093970.JCVIMt4.0v1	MADS-box transcription factor [Medicago truncatula]	SRF-TF	3.34023	1.61533	4.65133	2.06783	2.87949	0.337518	0.155508	9.91111	12.5333	4	4
Medtr4g094215.JCVIMt4.0v1	calmodulin-binding transcription activator 1 [Medicago truncatula]	CG-1	12.9686	9.06949	10.2208	1.42991	1.12695	0.3507	0.79288	44.0761	38.5806	4	4
Medtr4g094798.JCVIMt4.0v1	hypothetical protein MTR_4g094798 [Medicago truncatula]	Pox_int_trans	0.563555	0.690469	0.3411	0.816191	0.494012	0.862214	0.739674	2.50805	2.06314	3	3
Medtr4g094868.JCVIMt4.0v1	AP2 domain transcription factor [Medicago truncatula]	AP2	1.49497	1.32515	1.3651	1.12815	1.03015	0.914866	0.97595	5.64023	5.3805	4	4
Medtr4g096810.JCVIMt4.0v1	DNA-directed RNA polymerase II subunit Rpb7 [Medicago truncatula]	SHS2_Rpb7-N	13.3996	17.9566	12.9753	0.746223	0.722593	0.088612	0.0291066	62.7125	61.8639	4	4
Medtr4g097440.JCVIMt4.0v1	bZIP transcription factor [Medicago truncatula]	bZIP_1	8.85205	5.61288	7.81119	1.5771	1.39166	0.130554	0.102918	28.9298	26.8481	4	4
Medtr4g097520.JCVIMt4.0v1	AP2-like ethylene-responsive transcription factor [Medicago truncatula]	AP2	1.27765	1.2063	1.02571	1.05915	0.850291	0.955035	0.907135	4.96791	4.46402	4	4
Medtr4g100380.JCVIMt4.0v1	ethylene response factor [Medicago truncatula]	AP2	96.0173	95.9148	92.1627	1.00107	0.960881	0.99603	0.824648	383.864	376.155	4	4
Medtr4g100420.JCVIMt4.0v1	ethylene response factor [Medicago truncatula]	AP2	210.708	233.281	254.639	0.903234	1.09155	0.140217	0.556758	887.978	975.84	4	4
Medtr4g100450.JCVIMt4.0v1	ethylene response factor [Medicago truncatula]	AP2	95.8088	109.784	144.977	0.872707	1.32057	0.611479	0.0269621	411.185	509.522	4	4
Medtr4g100650.JCVIMt4.0v1	ethylene response factor [Medicago truncatula]	AP2	0.370273	1.21505	0.427397	0.304738	0.351752	0.444374	0.476164	3.17065	3.2849	4	4
Medtr4g101030.JCVIMt4.0v1	hypothetical protein MTR_4g101030 [Medicago truncatula]	Cir_N	16.5876	9.85752	9.60846	1.68274	0.974734	0.206693	0.95826	52.8903	38.932	4	4
Medtr4g102530.JCVIMt4.0v1	MADS-box transcription factor [Medicago truncatula]	SRF-TF	0.252882	1.04822	0.227413	0.241249	0.216952	0.46048	0.529922	2.6022	2.55127	4	4
Medtr4g102660.JCVIMt4.0v1	dehydration-responsive element-binding protein [Medicago truncatula]	AP2	1.08814	3.17299	4.37402	0.342938	1.37852	0.373376	0.471989	8.52226	15.094	4	4
Medtr4g102670.JCVIMt4.0v1	ethylene response factor [Medicago truncatula]	AP2	0.242102	3.28662	1.41316	0.0736628	0.429973	0.437389	0.634391	7.05745	9.39956	3	4
Medtr4g104140.JCVIMt4.0v1	BTB/POZ and TAZ domain protein [Medicago truncatula]	zf-TAZ	41.4864	44.8788	54.356	0.924409	1.21117	0.704413	0.495818	172.73	198.47	4	4
Medtr4g105740.JCVIMt4.0v1	inactive poly [ADP-ribose] polymerase SRO4 [Medicago truncatula]	RST	9.27361	5.55919	6.08136	1.66816	1.09393	0.211594	0.831229	29.6656	23.2811	4	4
Medtr4g106540.JCVIMt4.0v1	E2F transcription factor-E2FE-like protein [Medicago truncatula]	E2F_TDP	3.62314	2.73092	3.41746	1.32671	1.25139	0.63158	0.578036	12.7081	12.2968	4	4
Medtr4g108340.JCVIMt4.0v1	transmembrane protein, putative [Medicago truncatula]	PalH	0.238514	0	0.137189			0.090961	0.00429627	0.477028	0.274378	2	2
Medtr4g108370.JCVIMt4.0v1	TCP family transcription factor [Medicago truncatula]	TCP	3.70508	5.73388	3.83241	0.646174	0.66838	0.633074	0.678991	18.8779	19.1326	4	4
Medtr4g108720.JCVIMt4.0v1	MADS-box transcription factor family protein [Medicago truncatula]	SRF-TF	0.034955	0.102836	0.141327	0.339911	1.3743	0.271258	0.786708	0.275581	0.488324	3	4
Medtr4g109770.JCVIMt4.0v1	LIGULELESS 1 protein, putative [Medicago truncatula]	SBP	1.05001	1.00556	1.49038	1.0442	1.48214	0.266397	0.670139	4.11113	4.99187	4	4
Medtr4g109830.JCVIMt4.0v1	MADS-box transcription factor [Medicago truncatula]	K-box	0.117921	0.0301211	0.178162	3.91491	5.91484	0.504288	0.132743	0.296085	0.416565	3	3
Medtr4g110020.JCVIMt4.0v1	BSD domain protein [Medicago truncatula]	BSD	0	0.0286123	0	0	0	0.5	0.5	0.0572247	0.0572247	1	1
Medtr4g111935.JCVIMt4.0v1	TCP family transcription factor [Medicago truncatula]	TCP	2.32849	0.511774	1.11751	4.54985	2.18359	0.130314	0.112841	5.68054	3.25856	4	4
Medtr4g112380.JCVIMt4.0v1	nuclear transcription factor Y protein [Medicago truncatula]	CBFD_NFYB_HMF	8.20942	7.64451	8.3313	1.0739	1.08984	0.837443	0.889585	31.7079	31.9516	4	4
Medtr4g112490.JCVIMt4.0v1	AP2 domain class transcription factor [Medicago truncatula]	AP2	0.0394306	0.0371094	0	1.06255	0	0.980699	0.5	0.15308	0.0742187	2	1
Medtr4g115400.JCVIMt4.0v1	BSD domain protein [Medicago truncatula]	BSD	18.1339	12.2112	12.4815	1.48502	1.02213	0.14218	0.920639	60.6903	49.3854	4	4
Medtr4g116545.JCVIMt4.0v1	class II knotted-like homeobox protein [Medicago truncatula]	Homeobox_KN	8.04648	5.37034	5.99461	1.49832	1.11624	0.5135	0.901893	26.8336	22.7299	4	4
Medtr4g119270.JCVIMt4.0v1	ethylene response factor [Medicago truncatula]	AP2	0	0.0524918	0.0781439	0	1.48869	0.5	0.876561	0.104984	0.261271	1	2
Medtr4g120050.JCVIMt4.0v1	hypothetical protein MTR_4g120050 [Medicago truncatula]	Pox_VERT_large	2.81717	3.67836	2.61609	0.765876	0.711212	0.512674	0.655229	12.9911	12.5889	4	4
Medtr4g121110.JCVIMt4.0v1	GATA type zinc finger transcription factor family protein [Medicago truncatula]	GATA	11.081	22.253	13.1517	0.497955	0.591006	0.0331533	0.058678	66.6679	70.8093	4	4
Medtr4g121840.JCVIMt4.0v1	calmodulin-binding transcription activator [Medicago truncatula]	CG-1	4.51023	2.62963	3.11079	1.71516	1.18298	0.409863	0.860634	14.2797	11.4809	4	4
Medtr4g124360.JCVIMt4.0v1	divergent CCT motif protein [Medicago truncatula]	tify	30.2849	65.9164	46.2062	0.459443	0.700982	0.110459	0.162968	192.402	224.245	4	4
Medtr4g124850.JCVIMt4.0v1	transmembrane protein, putative [Medicago truncatula]	Myc_N	1.23305	0.437025	0.382817	2.82146	0.875962	0.0873702	0.838798	3.34015	1.63968	4	4
Medtr4g124900.JCVIMt4.0v1	auxin response factor 2 [Medicago truncatula]	Auxin_resp	10.2569	8.36105	8.0859	1.22675	0.967092	0.744942	0.972515	37.2359	32.8939	4	4
Medtr4g124950.JCVIMt4.0v1	jasmonate zim-domain protein [Medicago truncatula]	tify	0	0.135124	0	0	0	0.5	0.5	0.270248	0.270248	1	1
Medtr4g124960.JCVIMt4.0v1	jasmonate zim-domain protein [Medicago truncatula]	tify	0.746507	1.65793	1.27575	0.450264	0.769483	0.13919	0.276179	4.80888	5.86737	4	4
Medtr4g125510.JCVIMt4.0v1	mediator of RNA polymerase II transcription subunit 20b [Medicago truncatula]	Med20	22.4289	25.9469	24.2461	0.864417	0.934451	0.218261	0.710737	96.7517	100.386	4	4
Medtr4g127140.JCVIMt4.0v1	MADS-box transcription factor family protein [Medicago truncatula]	SRF-TF	0.0378476	0.15476	0	0.244556	0	0.652692	0.5	0.385216	0.309521	2	1
Medtr4g127930.JCVIMt4.0v1	AP2-like ethylene-responsive transcription factor [Medicago truncatula]	AP2	5.78497	2.84563	3.46611	2.03293	1.21805	0.411811	0.861142	17.2612	12.6235	4	4
Medtr4g130270.JCVIMt4.0v1	AP2-like ethylene-responsive transcription factor [Medicago truncatula]	AP2	0.226444	0.393022	0.207578	0.576161	0.52816	0.676747	0.628313	1.23893	1.2012	4	4
Medtr4g130970.JCVIMt4.0v1	potassium channel tetramerization domain protein [Medicago truncatula]	BTB_2	14.7559	3.80461	5.38002	3.87842	1.41408	0.155162	0.277103	37.1209	18.3693	4	4
Medtr4g133938.JCVIMt4.0v1	nuclear transcription factor Y protein [Medicago truncatula]	CBFD_NFYB_HMF	0.621172	1.93418	0.705984	0.321154	0.365004	0.436259	0.459403	5.11071	5.28034	4	4
Medtr4g133952.JCVIMt4.0v1	nuclear transcription factor Y protein [Medicago truncatula]	CBFD_NFYB_HMF	0.0389016	0.0733732	0	0.530188	0	0.5	0.5	0.22455	0.146746	2	1
Medtr4g471590.JCVIMt4.0v1	GATA type zinc finger transcription factor family protein [Medicago truncatula]	GATA	2.76071	2.83181	2.98903	0.974893	1.05552	0.64944	0.648009	11.185	11.6417	4	4
Medtr5g004830.JCVIMt4.0v1	hypothetical protein MTR_5g004830 [Medicago truncatula]	B3	1.59703	1.50517	1.48282	1.06103	0.985157	0.895258	0.983487	6.20438	5.97598	4	4
Medtr5g008790.JCVIMt4.0v1	AP2 domain class transcription factor [Medicago truncatula]	AP2	0.91372	0.386879	0.491528	2.36178	1.2705	0.21217	0.420672	2.6012	1.75681	4	4
Medtr5g009410.JCVIMt4.0v1	unknown [Medicago truncatula]	AP2	20.6367	7.77689	11.6427	2.65359	1.49708	0.166812	0.570008	56.8272	38.8391	4	4
Medtr5g009620.JCVIMt4.0v1	ethylene response factor [Medicago truncatula]	AP2	0.771662	0.633654	0.76284	1.2178	1.20388	0.710784	0.679129	2.81063	2.79299	4	4
Medtr5g010620.JCVIMt4.0v1	transcription initiation factor TFIIE, beta subunit [Medicago truncatula]	TFIIE_beta	45.3748	19.8497	22.6613	2.28592	1.14165	0.159755	0.846457	130.449	85.022	4	4
Medtr5g010930.JCVIMt4.0v1	dehydration-responsive element-binding protein [Medicago truncatula]	AP2	0.0866068	1.61157	1.15663	0.0537405	0.7177	0.25941	0.162159	3.39636	5.5364	4	4
Medtr5g010940.JCVIMt4.0v1	dehydration-responsive element-binding protein [Medicago truncatula]	AP2	0.311772	1.64867	1.76176	0.189105	1.06859	0.377562	0.909949	3.92088	6.82085	4	4
Medtr5g011070.JCVIMt4.0v1	class II knotted-like homeobox protein [Medicago truncatula]	Homeobox_KN	13.6293	14.8133	12.3765	0.920076	0.835503	0.846187	0.745184	56.8852	54.3796	4	4
Medtr5g011220.JCVIMt4.0v1	PGR5-like protein 1A [Medicago truncatula]	TFIIS_C	4.46403	3.88492	12.8317	1.14907	3.30295	0.765101	0.0671865	16.6979	33.4332	4	4
Medtr5g013370.JCVIMt4.0v1	GATA transcription factor-like protein [Medicago truncatula]	GATA	8.48018	4.18855	6.34353	2.02461	1.51449	0.107243	0.504971	25.3375	21.0642	4	4
Medtr5g015070.JCVIMt4.0v1	AP2 domain transcription factor, putative [Medicago truncatula]	AP2	0.304686	0.514331	0.169789	0.592392	0.330116	0.227544	0.495565	1.63803	1.36824	4	3
Medtr5g015090.JCVIMt4.0v1	BZIP transcription factor [Medicago truncatula]	bZIP_1	0.207906	0.493009	0.0831389	0.421709	0.168636	0.131127	0.0282741	1.40183	1.1523	4	3
Medtr5g015180.JCVIMt4.0v1	BSD domain protein [Medicago truncatula]	BSD	51.7806	37.6556	31.5701	1.37511	0.838391	0.479434	0.818256	178.872	138.452	4	4
Medtr5g015680.JCVIMt4.0v1	BTB/POZ and TAZ domain protein [Medicago truncatula]	zf-TAZ	44.0648	8.04238	19.328	5.47908	2.40326	0.206135	0.159795	104.214	54.7407	4	4
Medtr5g016750.JCVIMt4.0v1	ethylene response factor [Medicago truncatula]	AP2	35.4046	24.3325	19.4399	1.45503	0.798929	0.344107	0.396059	119.474	87.5449	4	4
Medtr5g016810.JCVIMt4.0v1	AP2 domain transcription factor [Medicago truncatula]	AP2	4.04782	4.59049	3.59941	0.881784	0.784102	0.849931	0.761769	17.2766	16.3798	4	4
Medtr5g018400.JCVIMt4.0v1	zinc-finger of monoamine-oxidase A repressor R1 [Medicago truncatula]	zf-4CXXC_R1	3.40896	2.12145	2.74151	1.6069	1.29228	0.387658	0.508711	11.0608	9.72591	4	4
Medtr5g018470.JCVIMt4.0v1	zinc-finger of monoamine-oxidase A repressor R1 [Medicago truncatula]	zf-4CXXC_R1	0.689503	0.267969	0.293333	2.57307	1.09465	0.293485	0.909256	1.91494	1.1226	4	4
Medtr5g019910.JCVIMt4.0v1	transcription factor IIB [Medicago truncatula]	TFIIB	5.52872	6.55643	5.37312	0.843251	0.819519	0.579534	0.594304	24.1703	23.8591	4	4
Medtr5g020230.JCVIMt4.0v1	GATA type zinc finger transcription factor family protein [Medicago truncatula]	GATA	0.35829	0.152506	0.391903	2.34935	2.56975	0.587231	0.576841	1.02159	1.08882	3	3
Medtr5g020510.JCVIMt4.0v1	homeobox domain, ZF-HD class protein [Medicago truncatula]	ZF-HD_dimer	3.52149	2.53903	2.89295	1.38694	1.13939	0.556761	0.817742	12.1211	10.864	4	4
Medtr5g020740.JCVIMt4.0v1	phenylcoumaran benzylic ether reductase-like protein Fi1 [Medicago truncatula]	NmrA	66.6027	46.4231	42.863	1.43469	0.923312	0.00140182	0.522095	226.052	178.572	4	4
Medtr5g020760.JCVIMt4.0v1	isoflavone reductase-like protein [Medicago truncatula]	NmrA	17.4772	15.796	13.7681	1.10643	0.871621	0.120162	0.0380736	66.5464	59.1282	4	4
Medtr5g020800.JCVIMt4.0v1	isoflavone reductase-like protein [Medicago truncatula]	NmrA	39.4039	37.9037	32.5076	1.03958	0.857636	0.283333	0.396936	154.615	140.822	4	4
Medtr5g021270.JCVIMt4.0v1	MADS-box transcription factor [Medicago truncatula]	K-box	8.04125	8.89552	4.6112	0.903966	0.518373	0.917554	0.625337	33.8735	27.0134	4	4
Medtr5g021340.JCVIMt4.0v1	GATA type zinc finger transcription factor family protein [Medicago truncatula]	GATA	12.0707	9.74843	11.7219	1.23822	1.20244	0.566414	0.0549889	43.6383	42.9406	4	4
Medtr5g025570.JCVIMt4.0v1	.	Fork_head_N	77.3186	90.6721	90.2461	0.852727	0.995301	0.568556	0.984941	335.981	361.836	4	4
Medtr5g026970.JCVIMt4.0v1	brevis RADIX-like protein [Medicago truncatula]	BRX	0.133095	0.158987	0.268866	0.83714	1.69112	0.882246	0.63071	0.584164	0.855706	4	4
Medtr5g027240.JCVIMt4.0v1	pinoresinol-lariciresinol reductase-like protein [Medicago truncatula]	NmrA	5.99864	8.24147	7.11411	0.72786	0.863209	0.610406	0.871341	28.4802	30.7112	4	4
Medtr5g027290.JCVIMt4.0v1	pinoresinol-lariciresinol reductase-like protein [Medicago truncatula]	NmrA	37.3794	18.22	27.3942	2.05156	1.50352	0.135238	0.391455	111.199	91.2284	4	4
Medtr5g027440.JCVIMt4.0v1	myb-like transcription factor family protein [Medicago truncatula]	Myb_CC_LHEQLE	0.292407	0.396703	0.168089	0.737093	0.423715	0.0543757	0.459471	1.37822	1.12959	4	4
Medtr5g028850.JCVIMt4.0v1	bZIP transcription factor family protein [Medicago truncatula]	MFMR	8.11226	6.65604	6.62859	1.21878	0.995875	0.692556	0.99372	29.5366	26.5693	4	4
Medtr5g030130.JCVIMt4.0v1	PLATZ transcription factor family protein [Medicago truncatula]	PLATZ	28.07	15.7523	17.4198	1.78196	1.10586	0.287222	0.879091	87.6445	66.3441	4	4
Medtr5g030430.JCVIMt4.0v1	basic helix loop helix (bHLH) family transcription factor [Medicago truncatula]	bHLH-MYC_N	39.6518	33.165	29.583	1.19559	0.891993	0.715942	0.823202	145.634	125.496	4	4
Medtr5g031000.JCVIMt4.0v1	MADS-box transcription factor [Medicago truncatula]	K-box	0.130627	1.58107	0.16532	0.0826195	0.104563	0.390227	0.476791	3.42339	3.49278	3	3
Medtr5g031750.JCVIMt4.0v1	hypothetical protein MTR_5g031750 [Medicago truncatula]	Bromo_TP	11.0137	8.565	8.59843	1.2859	1.0039	0.630201	0.994322	39.1574	34.3268	4	4
Medtr5g032150.JCVIMt4.0v1	MADS-box transcription factor [Medicago truncatula]	SRF-TF	1.45238	1.40226	1.55646	1.03574	1.10996	0.964078	0.832074	5.70928	5.91744	4	4
Medtr5g032190.JCVIMt4.0v1	inactive poly [ADP-ribose] polymerase RCD1 [Medicago truncatula]	RST	39.9953	26.5032	27.9066	1.50908	1.05295	0.374235	0.941522	132.997	108.819	4	4
Medtr5g032520.JCVIMt4.0v1	MADS-box transcription factor [Medicago truncatula]	SRF-TF	7.82031	5.18676	6.01941	1.50774	1.16053	0.525552	0.78609	26.0142	22.4124	4	4
Medtr5g032600.JCVIMt4.0v1	homeobox domain, ZF-HD class protein [Medicago truncatula]	ZF-HD_dimer	5.32783	2.64942	3.03902	2.01094	1.14705	0.147111	0.583307	15.9545	11.3769	4	4
Medtr5g034240.JCVIMt4.0v1	AMSH-like ubiquitin thioesterase [Medicago truncatula]	JAB	5.61763	1.8431	2.96468	3.04793	1.60853	0.164682	0.615419	14.9215	9.61555	4	4
Medtr5g034840.JCVIMt4.0v1	transcription factor-like protein [Medicago truncatula]	bHLH-MYC_N	2.85046	2.76983	1.84562	1.02911	0.666331	0.956742	0.737127	11.2406	9.2309	4	4
Medtr5g038560.JCVIMt4.0v1	single-stranded DNA-binding protein WHY3 [Medicago truncatula]	Whirly	7.41141	5.22922	8.24357	1.41731	1.57644	0.197492	0.310309	25.2813	26.9456	4	4
Medtr5g039450.JCVIMt4.0v1	F-box/RNI/FBD-like domain protein [Medicago truncatula]	FBD	0.0267321	0.0503167	0.0537681	0.531276	1.06859	0.810896	0.956085	0.154098	0.20817	2	3
Medtr5g039600.JCVIMt4.0v1	TCP family transcription factor [Medicago truncatula]	TCP	21.665	36.5545	25.0484	0.592677	0.685235	0.274774	0.352324	116.439	123.206	4	4
Medtr5g039970.JCVIMt4.0v1	F-box/RNI/FBD-like domain protein [Medicago truncatula]	FBD	0.281189	0.53464	0.211366	0.525941	0.395343	0.160812	0.392756	1.63166	1.49201	4	4
Medtr5g041350.JCVIMt4.0v1	unknown [Medicago truncatula]	Myb_CC_LHEQLE	0.863974	1.82406	0.522934	0.473655	0.286687	0.636134	0.538031	5.37606	4.69398	4	4
Medtr5g048180.JCVIMt4.0v1	BSD domain protein [Medicago truncatula]	BSD	20.1338	17.7544	18.173	1.13402	1.02358	0.241999	0.885762	75.7763	71.8547	4	4
Medtr5g053920.JCVIMt4.0v1	AP2/ERF and B3 domain transcription factor [Medicago truncatula]	B3	54.5118	31.1847	39.5186	1.74803	1.26724	0.0896774	0.758857	171.393	141.407	4	4
Medtr5g058470.JCVIMt4.0v1	AP2 domain class transcription factor [Medicago truncatula]	AP2	0.607328	0.426887	0.553632	1.42269	1.29691	0.321222	0.523798	2.06843	1.96104	4	4
Medtr5g062700.JCVIMt4.0v1	AP2 domain class transcription factor [Medicago truncatula]	AP2	20.9552	20.7315	22.6195	1.01079	1.09107	0.97442	0.91589	83.3734	86.7019	4	4
Medtr5g064850.JCVIMt4.0v1	apoptosis antagonizing transcription factor [Medicago truncatula]	AATF-Che1	3.26079	2.86517	2.22757	1.13808	0.777464	0.80576	0.822336	12.2519	10.1855	4	4
Medtr5g070440.JCVIMt4.0v1	B3 DNA-binding domain protein [Medicago truncatula]	B3	0	0.0958404	0	0	0	0.224865	0.224865	0.191681	0.191681	2	2
Medtr5g075390.JCVIMt4.0v1	bZIP transcription factor [Medicago truncatula]	bZIP_1	4.77529	8.24355	5.56213	0.579276	0.674725	0.0709939	0.278885	26.0377	27.6113	4	4
Medtr5g075410.JCVIMt4.0v1	B3 domain transcription repressor VAL2 [Medicago truncatula]	B3	2.41648	1.2199	1.10968	1.98089	0.909652	0.53562	0.931551	7.27275	4.65916	4	4
Medtr5g075570.JCVIMt4.0v1	integrase-type DNA-binding superfamily protein [Medicago truncatula]	AP2	13.5229	16.0588	10.9741	0.842087	0.683369	0.698189	0.621589	59.1635	54.0659	4	4
Medtr5g076270.JCVIMt4.0v1	auxin response factor 2 [Medicago truncatula]	Auxin_resp	3.63711	3.83161	2.99673	0.949239	0.782109	0.93346	0.761642	14.9374	13.6567	4	4
Medtr5g077160.JCVIMt4.0v1	transducin/WD40 repeat protein [Medicago truncatula]	TFIIIC_delta	0.324678	0.155855	0.157476	2.08321	1.0104	0.343116	0.986833	0.961067	0.626662	4	4
Medtr5g077740.JCVIMt4.0v1	PLATZ transcription factor family protein, putative [Medicago truncatula]	PLATZ	0.313838	0.0800416	0.158344	3.92093	1.97826	0.5	0.71028	0.787759	0.47677	2	3
Medtr5g082000.JCVIMt4.0v1	eukaryotic translation initiation factor 3 subunit F [Medicago truncatula]	JAB	31.8865	34.8445	32.9114	0.915107	0.944523	0.4018	0.402293	133.462	135.512	4	4
Medtr5g083340.JCVIMt4.0v1	dehydration-responsive element-binding protein [Medicago truncatula]	AP2	2.50782	1.20033	1.23332	2.08928	1.02749	0.491922	0.980158	7.4163	4.86731	4	4
Medtr5g085070.JCVIMt4.0v1	ethylene response factor [Medicago truncatula]	AP2	20.8127	18.2585	20.1739	1.1399	1.10491	0.666352	0.457139	78.1424	76.8647	4	4
Medtr5g085100.JCVIMt4.0v1	AP2 domain class transcription factor [Medicago truncatula]	AP2	0.551571	0.40514	0.457369	1.36143	1.12891	0.408807	0.839849	1.91342	1.72502	4	4
Medtr5g088230.JCVIMt4.0v1	bZIP transcription factor [Medicago truncatula]	bZIP_1	4.81818	3.6078	3.08006	1.33549	0.853724	0.543662	0.776716	16.852	13.3757	4	4
Medtr5g088760.JCVIMt4.0v1	negative cofactor 2 transcriptional co-repressor, putative [Medicago truncatula]	CBFD_NFYB_HMF	2.01775	0.802144	1.02371	2.51545	1.27622	0.10485	0.533101	5.6398	3.65171	4	4
Medtr5g089900.JCVIMt4.0v1	regulator of chromosome condensation (RCC1) family protein [Medicago truncatula]	BRX	8.6408	5.7682	6.71747	1.49801	1.16457	0.512841	0.820378	28.818	24.9714	4	4
Medtr5g092960.JCVIMt4.0v1	F-box/RNI/FBD-like domain protein [Medicago truncatula]	FBD	5.16422	5.14202	5.80976	1.00432	1.12986	0.974235	0.0903794	20.6125	21.9036	4	4
Medtr5g094600.JCVIMt4.0v1	transmembrane protein, putative [Medicago truncatula]	A2L_zn_ribbon	2.58299	3.04649	2.7639	0.847858	0.90724	0.63374	0.742262	11.259	11.6208	4	4
Medtr5g095720.JCVIMt4.0v1	DEK carboxy-terminal domain protein [Medicago truncatula]	DEK_C	0.355658	0.392549	0.347888	0.906024	0.886229	0.586265	0.819576	1.49641	1.48087	4	4
Medtr5g095740.JCVIMt4.0v1	nuclear transcription factor Y protein [Medicago truncatula]	CBFD_NFYB_HMF	133.827	67.5584	116.721	1.98091	1.72771	0.0204188	0.35728	402.771	368.56	4	4
Medtr5g096760.JCVIMt4.0v1	transmembrane protein, putative [Medicago truncatula]	B3	4.86588	2.03351	3.01874	2.39285	1.4845	0.0744768	0.63197	13.7988	10.1045	4	4
Medtr6g006900.JCVIMt4.0v1	CDK-activating kinase assembly factor MAT1, putative [Medicago truncatula]	MAT1	11.2959	7.26749	8.34288	1.5543	1.14797	0.412314	0.82722	37.1267	31.2207	4	4
Medtr6g012220.JCVIMt4.0v1	ZF-HD protein dimerization region protein [Medicago truncatula]	ZF-HD_dimer	0.316361	4.28492	0.58993	0.0738314	0.137676	0.160323	0.0669325	9.20256	9.74969	3	4
Medtr6g012280.JCVIMt4.0v1	transcription factor HB29-like protein [Medicago truncatula]	ZF-HD_dimer	15.4821	22.4232	15.4766	0.690453	0.690204	0.626965	0.692566	75.8106	75.7994	4	4
Medtr6g012970.JCVIMt4.0v1	AP2/ERF domain transcription factor [Medicago truncatula]	AP2	0.111739	0	0	#DIV/0!	#DIV/0!	0.5	#DIV/0!	0.223478	0	1	0
Medtr6g015350.JCVIMt4.0v1	TCP family transcription factor [Medicago truncatula]	TCP	22.1006	2.28534	5.23351	9.67059	2.29004	0.118152	0.419518	48.7718	15.0377	4	4
Medtr6g015975.JCVIMt4.0v1	MADS-box transcription factor [Medicago truncatula]	K-box	0.0260316	0	0	#DIV/0!	#DIV/0!	0.5	#DIV/0!	0.0520631	0	1	0
Medtr6g016375.JCVIMt4.0v1	BZIP transcription factor [Medicago truncatula]	bZIP_1	5.04684	4.43546	4.02141	1.13784	0.90665	0.717116	0.674763	18.9646	16.9137	4	4
Medtr6g017055.JCVIMt4.0v1	TCP family transcription factor [Medicago truncatula]	TCP	0.0880674	0.065676	0	1.34094	0	0.46235	0.224865	0.307487	0.131352	4	2
Medtr6g017265.JCVIMt4.0v1	zinc-finger of monoamine-oxidase A repressor R1 [Medicago truncatula]	zf-4CXXC_R1	0.266313	0.243426	0.0994786	1.09402	0.40866	0.957375	0.746976	1.01948	0.68581	3	2
Medtr6g026800.JCVIMt4.0v1	bZIP transcription factor [Medicago truncatula]	Neuro_bHLH	8.2955	13.8761	8.40917	0.597828	0.60602	0.421977	0.422299	44.3431	44.5704	4	4
Medtr6g027790.JCVIMt4.0v1	K+ channel tetramerization domain protein [Medicago truncatula]	BTB_2	19.6352	16.9395	15.3088	1.15913	0.903732	0.726954	0.516288	73.1494	64.4966	4	4
Medtr6g029180.JCVIMt4.0v1	AP2 domain class transcription factor [Medicago truncatula]	AP2	0.0247442	0.45335	0.123838	0.0545807	0.273163	0.502086	0.451574	0.956187	1.15438	3	3
Medtr6g032830.JCVIMt4.0v1	GATA type zinc finger transcription factor family protein [Medicago truncatula]	GATA	8.21597	9.34071	7.80407	0.879588	0.83549	0.829209	0.71648	35.1134	34.2895	4	4
Medtr6g032990.JCVIMt4.0v1	myb-like transcription factor family protein [Medicago truncatula]	Myb_CC_LHEQLE	1.06159	1.21185	0.59245	0.876007	0.48888	0.796592	0.541784	4.54688	3.6086	4	4
Medtr6g033255.JCVIMt4.0v1	AP2 domain class transcription factor [Medicago truncatula]	AP2	1.25677	0.895238	0.748825	1.40384	0.836454	0.709252	0.892344	4.30402	3.28813	4	4
Medtr6g034795.JCVIMt4.0v1	chromosome condensation regulator RCC1 repeat protein [Medicago truncatula]	BRX	14.1689	7.63964	9.71535	1.85465	1.2717	0.250371	0.713284	43.617	34.71	4	4
Medtr6g034945.JCVIMt4.0v1	bZIP transcription factor [Medicago truncatula]	bZIP_1	24.1623	19.7713	19.1644	1.22209	0.969308	0.631495	0.948997	87.8672	77.8714	4	4
Medtr6g035365.JCVIMt4.0v1	hypothetical protein MTR_6g035365 [Medicago truncatula]	Pox_VERT_large	0.0413916	0	0	#DIV/0!	#DIV/0!	0.5	#DIV/0!	0.0827831	0	1	0
Medtr6g069870.JCVIMt4.0v1	jasmonate zim-domain protein [Medicago truncatula]	tify	15.7395	12.7045	16.1316	1.23889	1.26976	0.387542	0.413587	56.888	57.6723	4	4
Medtr6g070950.JCVIMt4.0v1	zinc-finger of monoamine-oxidase A repressor R1 [Medicago truncatula]	zf-4CXXC_R1	1.11601	0.836362	0.482488	1.33437	0.57689	0.58945	0.72252	3.90475	2.6377	4	4
Medtr6g073013.JCVIMt4.0v1	zinc finger homeodomain protein [Medicago truncatula]	ZF-HD_dimer	13.2029	23.7	15.5537	0.557086	0.656273	0.351462	0.311869	73.8059	78.5073	4	4
Medtr6g083940.JCVIMt4.0v1	AMSH-like ubiquitin thioesterase [Medicago truncatula]	JAB	5.78793	5.15911	4.52333	1.12188	0.876764	0.803847	0.818114	21.8941	19.3649	4	4
Medtr6g088425.JCVIMt4.0v1	AP2 domain class transcription factor [Medicago truncatula]	AP2	1.0754	2.0335	1.39398	0.528842	0.685505	0.261505	0.561505	6.2178	6.85495	4	4
Medtr6g090380.JCVIMt4.0v1	zinc finger CCCH domain protein [Medicago truncatula]	Nuc_recep-AF1	112.334	61.8118	85.8846	1.81735	1.38945	0.314454	0.475041	348.291	295.393	4	4
Medtr6g444980.JCVIMt4.0v1	myb-like transcription factor family protein [Medicago truncatula]	Myb_CC_LHEQLE	15.9363	21.5979	20.4214	0.737866	0.945526	0.252333	0.64489	75.0685	84.0385	4	4
Medtr6g465420.JCVIMt4.0v1	CBF/DREB1 transcription factor [Medicago truncatula]	AP2	0.0663013	0.328047	0	0.202109	0	0.18467	0.148975	0.788697	0.656094	4	2
Medtr6g465430.JCVIMt4.0v1	CBF/DREB1 transcription factor [Medicago truncatula]	AP2	0.290462	0.585873	0.117264	0.495777	0.200152	0.362866	0.508336	1.75267	1.40627	4	4
Medtr6g465460.JCVIMt4.0v1	dehydration-responsive element-binding protein 1B [Medicago truncatula]	AP2	0.022267	0.134537	0.0450896	0.165509	0.335147	0.356384	0.633286	0.313607	0.359252	3	3
Medtr6g465510.JCVIMt4.0v1	dehydration-responsive element-binding protein [Medicago truncatula]	AP2	0.0898603	0	0	#DIV/0!	#DIV/0!	0.5	#DIV/0!	0.179721	0	1	0
Medtr6g465690.JCVIMt4.0v1	dehydration-responsive element-binding protein 1B [Medicago truncatula]	AP2	0.0313279	0.720216	0.190312	0.0434979	0.264243	0.28821	0.51571	1.50309	1.82106	3	3
Medtr7g007890.JCVIMt4.0v1	apoptosis antagonizing transcription factor [Medicago truncatula]	AATF-Che1	2.79054	2.45372	1.92369	1.13727	0.783991	0.780784	0.811311	10.4885	8.75483	4	4
Medtr7g010300.JCVIMt4.0v1	homeobox domain, ZF-HD class protein [Medicago truncatula]	ZF-HD_dimer	5.56968	6.41943	5.68968	0.867628	0.886321	0.576905	0.308382	23.9782	24.2182	4	4
Medtr7g015010.JCVIMt4.0v1	TCP family transcription factor [Medicago truncatula]	TCP	9.91897	2.78948	3.17657	3.55585	1.13877	0.0275789	0.929353	25.4169	11.9321	4	4
Medtr7g016630.JCVIMt4.0v1	MADS-box transcription factor [Medicago truncatula]	K-box	0.0305813	0	0	#DIV/0!	#DIV/0!	0.5	#DIV/0!	0.0611625	0	1	0
Medtr7g017880.JCVIMt4.0v1	BZIP transcription factor [Medicago truncatula]	bZIP_1	25.76	15.2909	14.0895	1.68466	0.921429	0.0717415	0.251344	82.1018	58.7607	4	4
Medtr7g018500.JCVIMt4.0v1	TCP family transcription factor [Medicago truncatula]	TCP	0.178031	0.034953	0.0897344	5.09345	2.56729	0.00545473	0.222193	0.425968	0.249375	4	4
Medtr7g020980.JCVIMt4.0v1	ethylene response factor [Medicago truncatula]	AP2	11.366	3.56298	3.26667	3.19002	0.916836	0.249412	0.775521	29.8579	13.6593	4	4
Medtr7g021010.JCVIMt4.0v1	ethylene response factor [Medicago truncatula]	AP2	0.278829	0.112358	0.0743029	2.48162	0.661308	0.315895	0.0509434	0.782373	0.373321	4	3
Medtr7g021870.JCVIMt4.0v1	eukaryotic translation initiation factor 3h [Medicago truncatula]	JAB	64.2275	65.1876	60.6333	0.985273	0.930135	0.773586	0.0902908	258.83	251.642	4	4
Medtr7g028160.JCVIMt4.0v1	TCP family transcription factor [Medicago truncatula]	TCP	8.8742	4.36867	3.1307	2.03133	0.716626	0.0746427	0.807427	26.4857	14.9988	4	4
Medtr7g028740.JCVIMt4.0v1	squamosa promoter-binding-like protein [Medicago truncatula]	SBP	1.21302	1.81676	0.927721	0.667681	0.510645	0.728314	0.541347	6.05956	5.48897	4	4
Medtr7g029400.JCVIMt4.0v1	BZIP transcription factor [Medicago truncatula]	bZIP_1	3.77845	1.88433	1.69371	2.0052	0.898843	0.541299	0.897841	11.3256	7.15608	4	4
Medtr7g033490.JCVIMt4.0v1	enhancer of yellow 2 transcription factor-like protein [Medicago truncatula]	EnY2	26.9595	25.1471	20.7828	1.07208	0.826451	0.579305	0.670838	104.213	91.8598	4	4
Medtr7g033650.JCVIMt4.0v1	vacuolar sorting protein SNF8 [Medicago truncatula]	EAP30	1.74739	1.82306	2.25239	0.958494	1.2355	0.951728	0.533427	7.1409	8.15091	4	4
Medtr7g034115.JCVIMt4.0v1	cyclin-like F-box protein [Medicago truncatula]	FBD	0.936718	1.25831	1.2408	0.744427	0.986088	0.0977032	0.816617	4.39005	4.99822	4	4
Medtr7g046260.JCVIMt4.0v1	AP2/ERF domain transcription factor [Medicago truncatula]	AP2	0.086842	0.593306	0.218563	0.14637	0.368382	0.0766688	0.100618	1.3603	1.62374	4	4
Medtr7g055857.JCVIMt4.0v1	ethylene response factor [Medicago truncatula]	AP2	2.66035	1.53254	2.35376	1.73591	1.53586	0.00728136	0.609455	8.38577	7.77259	4	4
Medtr7g057160.JCVIMt4.0v1	BZIP transcription factor [Medicago truncatula]	bZIP_1	1.0101	0.150764	0.660766	6.69987	4.38279	0.184737	0.0114709	2.32172	1.62306	4	4
Medtr7g059160.JCVIMt4.0v1	general transcription factor 3C-like protein [Medicago truncatula]	Tau95	0.668882	0.577807	0.516496	1.15762	0.89389	0.714661	0.921361	2.49338	2.18861	4	4
Medtr7g059330.JCVIMt4.0v1	B3 domain transcription factor [Medicago truncatula]	B3	0	0	0.0261134	#DIV/0!	#DIV/0!	#DIV/0!	0.5	0	0.0522268	0	1
Medtr7g061270.JCVIMt4.0v1	nuclear transcription factor Y subunit B, partial [Medicago truncatula]	CBFD_NFYB_HMF	0.533607	0.670702	0.291777	0.795595	0.435032	0.698169	0.118372	2.40862	1.92496	4	4
Medtr7g063470.JCVIMt4.0v1	bHLH transcription factor-like protein [Medicago truncatula]	bHLH-MYC_N	5.70045	3.32377	3.17915	1.71506	0.95649	0.409625	0.963951	18.0484	13.0058	4	4
Medtr7g069930.JCVIMt4.0v1	hypothetical protein MTR_7g069930 [Medicago truncatula]	Tho2	0.756177	0.90236	0.19152	0.837999	0.212243	0.127015	0.404516	3.31707	2.18776	4	3
Medtr7g070220.JCVIMt4.0v1	DRE transcription factor [Medicago truncatula]	AP2	0.480219	0.0525357	0.138573	9.14081	2.63769	0.0246218	0.610251	1.06551	0.382217	3	3
Medtr7g072580.JCVIMt4.0v1	transcription factor TFIID protein [Medicago truncatula]	TBP	14.5312	10.7544	11.9251	1.35119	1.10886	0.472392	0.876591	50.5712	45.3591	4	4
Medtr7g075120.JCVIMt4.0v1	hypothetical protein MTR_7g075120 [Medicago truncatula]	K-box	8.50087	4.50977	4.11158	1.88499	0.911705	0.538709	0.924507	26.0213	17.2427	4	4
Medtr7g075850.JCVIMt4.0v1	MADS-box transcription factor [Medicago truncatula]	K-box	0.281269	0.347917	0.318792	0.808436	0.916286	0.56796	0.848996	1.25837	1.33342	4	4
Medtr7g075870.JCVIMt4.0v1	MADS-box transcription factor [Medicago truncatula]	SRF-TF	2.8634	1.34941	2.71203	2.12196	2.00979	0.227088	0.250646	8.42562	8.12289	4	4
Medtr7g076570.JCVIMt4.0v1	FBD-associated F-box plant protein [Medicago truncatula]	FBD	0	0.0185666	0.0591187	0	3.18415	0.5	0.693725	0.0371331	0.15537	1	2
Medtr7g078400.JCVIMt4.0v1	bHLH transcription factor [Medicago truncatula]	bHLH-MYC_N	0.634088	0.64776	1.06715	0.978894	1.64745	0.989863	0.764326	2.56369	3.42982	3	3
Medtr7g080460.JCVIMt4.0v1	AP2-like ethylene-responsive transcription factor [Medicago truncatula]	AP2	0.213741	0.318843	0.250101	0.670364	0.784399	0.618495	0.895605	1.06517	1.13789	4	4
Medtr7g080860.JCVIMt4.0v1	DNA-directed RNA polymerase I subunit rpa43 [Medicago truncatula]	SHS2_Rpb7-N	7.33293	8.33997	6.1479	0.879252	0.737161	0.653491	0.559373	31.3458	28.9757	4	4
Medtr7g081795.JCVIMt4.0v1	AP2-domain DNA-binding protein [Medicago truncatula]	AP2	0.250195	0.950706	0.292171	0.263167	0.30732	0.390441	0.047582	2.4018	2.48575	3	3
Medtr7g081805.JCVIMt4.0v1	AP2-domain DNA-binding protein [Medicago truncatula]	AP2	0.655205	4.06926	0.693847	0.161013	0.170509	0.242966	0.189246	9.44893	9.52622	3	4
Medtr7g081815.JCVIMt4.0v1	AP2-domain DNA-binding protein [Medicago truncatula]	AP2	1.21257	7.32116	1.20373	0.165626	0.164418	0.243061	0.320476	17.0675	17.0498	4	4
Medtr7g084370.JCVIMt4.0v1	AP2 domain class transcription factor [Medicago truncatula]	AP2	0.0261329	0	0.0526708			0.5	0.00429627	0.0522657	0.105342	1	2
Medtr7g085410.JCVIMt4.0v1	GATA type zinc finger transcription factor family protein [Medicago truncatula]	GATA	10.7369	9.76809	8.72185	1.09918	0.892892	0.461337	0.600281	41.0099	36.9799	4	4
Medtr7g088070.JCVIMt4.0v1	myb-like transcription factor family protein [Medicago truncatula]	Myb_CC_LHEQLE	22.5813	22.2677	25.0888	1.01408	1.12669	0.951927	0.663006	89.6979	94.713	4	4
Medtr7g088090.JCVIMt4.0v1	bZIP transcription factor [Medicago truncatula]	bZIP_1	4.61449	3.89943	3.09787	1.18337	0.794441	0.739171	0.72218	17.0278	13.9946	4	4
Medtr7g088170.JCVIMt4.0v1	BTB/POZ domain plant protein [Medicago truncatula]	BTB_2	28.2519	26.3766	25.2985	1.0711	0.959125	0.781968	0.89627	109.257	103.35	4	4
Medtr7g088890.JCVIMt4.0v1	BZIP transcription factor [Medicago truncatula]	bZIP_1	41.0849	29.8045	44.878	1.37848	1.50575	0.346476	0.324426	141.779	149.365	4	4
Medtr7g089440.JCVIMt4.0v1	general transcription factor IIH subunit 2 [Medicago truncatula]	Ssl1	10.1713	8.95788	9.89031	1.13546	1.10409	0.723485	0.818219	38.2584	37.6964	4	4
Medtr7g090570.JCVIMt4.0v1	hypothetical protein MTR_7g090570 [Medicago truncatula]	Mating_C	4.14583	5.04841	6.33037	0.821216	1.25393	0.624574	0.730513	18.3885	22.7576	4	4
Medtr7g091230.JCVIMt4.0v1	transcription initiation factor IIB [Medicago truncatula]	TFIIB	23.2437	19.6076	14.628	1.18544	0.746036	0.711539	0.718605	85.7026	68.4712	4	4
Medtr7g092930.JCVIMt4.0v1	SBP [Medicago truncatula]	SBP	0.0988121	0.254491	0.0995897	0.388273	0.391328	0.192223	0.331723	0.706607	0.708162	4	4
Medtr7g093010.JCVIMt4.0v1	myb-like DNA-binding domain, shaqkyf class protein [Medicago truncatula]	Myb_CC_LHEQLE	0.118938	0.0242972	0	4.89514	0	0.298641	0.5	0.286471	0.0485945	3	1
Medtr7g094240.JCVIMt4.0v1	synapse-associated protein, putative [Medicago truncatula]	BSD	11.0658	5.25959	6.02853	2.10393	1.1462	0.30223	0.862339	32.6508	22.5763	4	4
Medtr7g095350.JCVIMt4.0v1	F-box/RNI/FBD-like domain protein [Medicago truncatula]	FBD	2.64086	1.92939	1.98382	1.36876	1.02821	0.329864	0.82295	9.1405	7.82642	4	4
Medtr7g096350.JCVIMt4.0v1	ABA-inducible bHLH-type transcription factor [Medicago truncatula]	bHLH-MYC_N	21.42	20.1934	15.9207	1.06075	0.788414	0.824954	0.449901	83.2268	72.2282	4	4
Medtr7g096650.JCVIMt4.0v1	bHLH transcription factor-like protein [Medicago truncatula]	bHLH-MYC_N	2.3967	2.74108	2.13445	0.874363	0.778691	0.859089	0.817744	10.2756	9.75107	4	4
Medtr7g096700.JCVIMt4.0v1	AP2 domain class transcription factor [Medicago truncatula]	AP2	0.184772	0	0.0623589	#DIV/0!	#DIV/0!	0.5	0.5	0.369544	0.124718	1	1
Medtr7g096780.JCVIMt4.0v1	ethylene-responsive transcription factor 1B [Medicago truncatula]	AP2	0.0371476	0.0349607	0	1.06255	0	0.980699	0.5	0.144217	0.0699214	2	1
Medtr7g096810.JCVIMt4.0v1	ethylene response factor [Medicago truncatula]	AP2	0.673775	0.507079	0.337567	1.32874	0.665708	0.528899	0.254924	2.36171	1.68929	4	4
Medtr7g096830.JCVIMt4.0v1	ethylene-responsive transcription factor [Medicago truncatula]	AP2	1.20936	0.263821	0.341587	4.58401	1.29477	0.496276	0.792396	2.94636	1.21082	4	4
Medtr7g098250.JCVIMt4.0v1	myb-like transcription factor family protein [Medicago truncatula]	Myb_CC_LHEQLE	27.2352	23.0729	24.6588	1.1804	1.06873	0.653185	0.856044	100.616	95.4633	4	4
Medtr7g100590.JCVIMt4.0v1	AP2 domain transcription factor [Medicago truncatula]	AP2	2.80226	3.33061	2.30015	0.841365	0.69061	0.733543	0.330154	12.2657	11.2615	4	4
Medtr7g100650.JCVIMt4.0v1	nuclear transcription factor Y subunit B [Medicago truncatula]	CBFD_NFYB_HMF	8.12947	8.86832	6.77997	0.916687	0.764516	0.707595	0.443347	33.9956	31.2966	4	4
Medtr7g102790.JCVIMt4.0v1	PLATZ transcription factor family protein [Medicago truncatula]	PLATZ	0.913918	2.45098	1.44918	0.372879	0.591268	0.287787	0.444145	6.72979	7.80032	4	4
Medtr7g104190.JCVIMt4.0v1	bZIP transcription factor [Medicago truncatula]	bZIP_1	0.245008	0.555692	0.695897	0.440906	1.25231	0.565579	0.87605	1.6014	2.50318	4	4
Medtr7g104480.JCVIMt4.0v1	ABA response element-binding factor [Medicago truncatula]	bZIP_1	0.0936493	0.332255	0.0790954	0.281859	0.238056	0.543128	0.603525	0.851809	0.822702	4	3
Medtr7g105370.JCVIMt4.0v1	B3 DNA-binding domain protein [Medicago truncatula]	B3	0.624691	0.523822	0.405467	1.19256	0.774055	0.377085	0.594121	2.29703	1.85858	4	4
Medtr7g105980.JCVIMt4.0v1	FBD protein [Medicago truncatula]	FBD	0.401303	0.283716	0.331637	1.41445	1.1689	0.583313	0.32236	1.37004	1.23071	4	4
Medtr7g106450.JCVIMt4.0v1	CCAAT-binding transcription factor [Medicago truncatula]	CBFB_NFYA	0.81286	7.64974	1.92047	0.10626	0.25105	0.143916	0.122539	16.9252	19.1404	4	4
Medtr7g108100.JCVIMt4.0v1	rRNA processing protein [Medicago truncatula]	rRNA_processing	1.41625	1.48845	1.09405	0.951496	0.735028	0.783825	0.633145	5.8094	5.16499	4	4
Medtr7g110320.JCVIMt4.0v1	squamosa promoter-binding-like protein [Medicago truncatula]	SBP	18.6792	21.5091	19.2448	0.868432	0.89473	0.746454	0.743537	80.3765	81.5079	4	4
Medtr7g112330.JCVIMt4.0v1	GATA type zinc finger transcription factor family protein [Medicago truncatula]	GATA	1.47512	3.64145	1.23484	0.405091	0.339107	0.34838	0.334411	10.2331	9.75258	4	4
Medtr7g113680.JCVIMt4.0v1	nuclear transcription factor Y protein [Medicago truncatula]	CBFD_NFYB_HMF	240.683	134.612	166.614	1.78798	1.23774	0.175675	0.426987	750.589	602.451	4	4
Medtr7g115530.JCVIMt4.0v1	myb-like transcription factor family protein [Medicago truncatula]	Myb_CC_LHEQLE	7.20698	7.51295	5.48826	0.959275	0.730507	0.886238	0.57109	29.4399	26.0024	4	4
Medtr7g116270.JCVIMt4.0v1	single-stranded DNA-binding protein WHY3 [Medicago truncatula]	Whirly	21.889	23.4344	27.4356	0.934054	1.17074	0.103557	0.396497	90.6468	101.74	4	4
Medtr7g116750.JCVIMt4.0v1	DNA-directed RNA polymerase subunit [Medicago truncatula]	TFIIS_C	3.81014	4.8429	3.60198	0.786748	0.743765	0.434012	0.17732	17.3061	16.8898	4	4
Medtr7g116890.JCVIMt4.0v1	bZIP transcription factor family protein [Medicago truncatula]	MFMR	8.37618	8.48919	5.68468	0.986688	0.669637	0.988581	0.780386	33.7307	28.3477	4	4
Medtr7g117220.JCVIMt4.0v1	THO complex subunit 2 [Medicago truncatula]	Tho2	2.08239	1.27988	1.3627	1.62702	1.06471	0.352931	0.938067	6.72456	5.28517	4	4
Medtr7g117455.JCVIMt4.0v1	B3 DNA-binding domain protein [Medicago truncatula]	B3	0.613318	0.742542	0.858164	0.82597	1.15571	0.779972	0.361575	2.71172	3.20141	4	4
Medtr7g117670.JCVIMt4.0v1	ABA-inducible bHLH-type transcription factor [Medicago truncatula]	bHLH-MYC_N	8.36383	5.34056	6.2094	1.5661	1.16269	0.455688	0.835765	27.4088	23.0999	4	4
Medtr7g117690.JCVIMt4.0v1	AP2 domain class transcription factor [Medicago truncatula]	AP2	6.99591	15.8509	26.8106	0.441358	1.69142	0.0221581	0.0958223	45.6936	85.3229	4	4
Medtr7g444860.JCVIMt4.0v1	squamosa promoter-binding-like protein [Medicago truncatula]	SBP	1.37818	0.990836	1.83385	1.39093	1.85081	0.597855	0.496295	4.73804	5.64937	4	4
Medtr8g005820.JCVIMt4.0v1	CCR4-NOT transcription complex protein, putative [Medicago truncatula]	Not1	11.0106	9.22769	10.214	1.19322	1.10689	0.684364	0.858786	40.4766	38.8835	4	4
Medtr8g005960.JCVIMt4.0v1	squamosa promoter-binding-like protein [Medicago truncatula]	SBP	5.03385	6.14106	6.99205	0.819705	1.13858	0.0998442	0.494329	22.3498	26.2662	4	4
Medtr8g006410.JCVIMt4.0v1	ethylene response factor [Medicago truncatula]	AP2	0.190883	0.222065	0.15441	0.859584	0.695335	0.844279	0.11198	0.825897	0.752949	3	4
Medtr8g006640.JCVIMt4.0v1	JAB1/Mov34/MPN/PAD-1 ubiquitin protease [Medicago truncatula]	JAB	0.0535571	0	0.0534981	#DIV/0!	#DIV/0!	0.5	0.5	0.107114	0.106996	1	1
Medtr8g006815.JCVIMt4.0v1	AP2 domain class transcription factor [Medicago truncatula]	AP2	0.140651	0.107836	0.388592	1.3043	3.60353	0.916413	0.148511	0.496975	0.992857	2	3
Medtr8g006840.JCVIMt4.0v1	ethylene response factor [Medicago truncatula]	AP2	0.73076	0.0497882	1.12523	14.6774	22.6004	0.452009	0.268478	1.5611	2.35004	3	3
Medtr8g010340.JCVIMt4.0v1	ethylene response factor [Medicago truncatula]	AP2	0.376317	0.166422	0.0341793	2.26122	0.205377	0.643518	0.275034	1.08548	0.401203	4	3
Medtr8g012655.JCVIMt4.0v1	ethylene response factor [Medicago truncatula]	AP2	2.54483	2.67101	3.13016	0.952757	1.1719	0.966559	0.806594	10.4317	11.6024	4	4
Medtr8g013860.JCVIMt4.0v1	AP2 domain class transcription factor [Medicago truncatula]	AP2	0.709664	1.31347	0.498276	0.540299	0.379359	0.338545	0.358606	4.04626	3.62348	4	4
Medtr8g013950.JCVIMt4.0v1	GATA transcription factor-like protein [Medicago truncatula]	GATA	2.92432	6.84895	2.94522	0.426973	0.430025	0.20605	0.432279	19.5465	19.5883	4	4
Medtr8g015250.JCVIMt4.0v1	BZIP transcription factor [Medicago truncatula]	bZIP_1	0.155843	0	0	#DIV/0!	#DIV/0!	0.5	#DIV/0!	0.311686	0	1	0
Medtr8g018810.JCVIMt4.0v1	ribosomal protein L18ae family protein, putative [Medicago truncatula]	DUF3819	4.7928	6.26575	5.75129	0.76492	0.917893	0.62005	0.651713	22.1171	24.0341	4	4
Medtr8g019540.JCVIMt4.0v1	CCAAT-binding transcription factor [Medicago truncatula]	CBFB_NFYA	0.0751815	0.072786	0.101221	1.03291	1.39067	0.967406	0.511719	0.295935	0.348014	4	4
Medtr8g019620.JCVIMt4.0v1	brevis radix-like protein [Medicago truncatula]	BRX	3.37907	4.50186	3.09737	0.750595	0.68802	0.640867	0.55814	15.7619	15.1984	4	4
Medtr8g021380.JCVIMt4.0v1	jasmonate zim-domain protein [Medicago truncatula]	tify	40.3356	28.1565	33.8402	1.43255	1.20186	0.430468	0.724092	136.984	123.993	4	4
Medtr8g022820.JCVIMt4.0v1	ethylene response factor [Medicago truncatula]	AP2	267.365	268.288	209.37	0.99656	0.780391	0.9708	0.209778	1071.31	955.315	4	4
Medtr8g023680.JCVIMt4.0v1	ethylene-responsive transcription factor ERF118-like protein [Medicago truncatula]	AP2	13.1273	22.2135	17.4949	0.590961	0.787581	0.183836	0.216197	70.6817	79.417	4	4
Medtr8g023700.JCVIMt4.0v1	ethylene-responsive transcription factor ERF118-like protein [Medicago truncatula]	AP2	4.30205	6.35769	4.26826	0.676669	0.671354	0.203858	0.114803	21.3195	21.2519	4	4
Medtr8g023990.JCVIMt4.0v1	B3 DNA-binding domain protein [Medicago truncatula]	B3	1.09388	0.261625	0.649666	4.18109	2.48319	0.318771	0.576643	2.71101	1.82258	4	4
Medtr8g024790.JCVIMt4.0v1	basic helix loop helix (bHLH) family transcription factor [Medicago truncatula]	bHLH-MYC_N	0.280784	0.150099	0.1514	1.87065	1.00867	0.755087	0.994689	0.861765	0.602999	4	4
Medtr8g027440.JCVIMt4.0v1	auxin response factor 2 [Medicago truncatula]	Auxin_resp	0.571357	1.02581	0.638238	0.556981	0.622179	0.658805	0.68881	3.19433	3.3281	4	4
Medtr8g027465.JCVIMt4.0v1	AP2 domain class transcription factor [Medicago truncatula]	AP2	5.80035	10.7427	10.6473	0.539934	0.99112	0.145533	0.939009	33.0861	42.78	4	4
Medtr8g027495.JCVIMt4.0v1	ABA-inducible bHLH-type transcription factor [Medicago truncatula]	bHLH-MYC_N	3.87147	3.37726	2.77548	1.14634	0.821815	0.820422	0.756668	14.4975	12.3055	4	4
Medtr8g028150.JCVIMt4.0v1	bZIP transcription factor family protein [Medicago truncatula]	MFMR	11.5824	7.60321	6.98097	1.52336	0.918161	0.415945	0.903025	38.3713	29.1684	4	4
Medtr8g032610.JCVIMt4.0v1	AP2 domain class transcription factor [Medicago truncatula]	AP2	0	0.0385196	0	0	0	0.0256403	0.0256403	0.0770392	0.0770392	2	2
Medtr8g033070.JCVIMt4.0v1	TCP family transcription factor [Medicago truncatula]	TCP	18.0922	22.3239	15.1994	0.810443	0.680857	0.656092	0.567757	80.8323	75.0465	4	4
Medtr8g033220.JCVIMt4.0v1	MADS-box transcription factor [Medicago truncatula]	K-box	0.0320127	0.0981761	0	0.326075	0	0.700665	0.5	0.260378	0.196352	2	1
Medtr8g036130.JCVIMt4.0v1	MADS-box transcription factor family protein [Medicago truncatula]	SRF-TF	0.321399	0	0.0588232			0.0583579	0.00429627	0.642798	0.117646	2	2
Medtr8g037270.JCVIMt4.0v1	CCAAT-binding transcription factor [Medicago truncatula]	CBFB_NFYA	2.06287	2.09638	2.49379	0.984018	1.18957	0.97659	0.801334	8.3185	9.18032	4	4
Medtr8g040630.JCVIMt4.0v1	transcription factor IIB [Medicago truncatula]	DUF667	11.368	15.1729	9.83544	0.74923	0.648222	0.0864286	0.138482	53.0819	50.0168	4	4
Medtr8g041420.JCVIMt4.0v1	negative cofactor 2 transcriptional co-repressor, putative [Medicago truncatula]	CBFD_NFYB_HMF	69.3822	74.4948	61.275	0.931369	0.82254	0.738375	0.426436	287.754	271.54	4	4
Medtr8g043400.JCVIMt4.0v1	HrpN-interacting protein from malus protein [Medicago truncatula]	Phtf-FEM1B_bdg	8.2692	8.12157	6.45077	1.01818	0.794275	0.876279	0.432476	32.7815	29.1447	4	4
Medtr8g043960.JCVIMt4.0v1	bZIP transcription factor [Medicago truncatula]	bZIP_1	4.04895	5.34945	4.10145	0.756891	0.766706	0.562092	0.602589	18.7968	18.9018	4	4
Medtr8g044070.JCVIMt4.0v1	AP2 domain transcription factor [Medicago truncatula]	AP2	1.42484	0.981326	0.71591	1.45196	0.729534	0.3169	0.54298	4.81234	3.39447	4	4
Medtr8g058965.JCVIMt4.0v1	F-box/RNI/FBD-like domain protein [Medicago truncatula]	FBD	1.47267	0.335373	0.699034	4.39114	2.08434	0.225428	0.289464	3.61609	2.06881	4	4
Medtr8g058970.JCVIMt4.0v1	F-box/RNI/FBD-like domain protein [Medicago truncatula]	FBD	4.16259	5.97672	4.83206	0.696467	0.808481	0.134814	0.257569	20.2786	21.6176	4	4
Medtr8g059560.JCVIMt4.0v1	titan9, putative [Medicago truncatula]	Phtf-FEM1B_bdg	5.40945	3.95975	4.39878	1.36611	1.11087	0.544033	0.863512	18.7384	16.7171	4	4
Medtr8g062080.JCVIMt4.0v1	F-box/RNI/FBD-like domain protein [Medicago truncatula]	FBD	4.90956	4.31353	4.49237	1.13818	1.04146	0.432543	0.935717	18.4462	17.6118	4	4
Medtr8g062270.JCVIMt4.0v1	F-box/RNI/FBD-like domain protein [Medicago truncatula]	FBD	2.4518	1.95591	2.09555	1.25354	1.0714	0.294598	0.556289	8.81541	8.10291	4	4
Medtr8g062310.JCVIMt4.0v1	F-box/RNI/FBD-like domain protein [Medicago truncatula]	FBD	3.51803	3.66925	3.04118	0.958787	0.828829	0.279325	0.179623	14.3746	13.4209	4	4
Medtr8g064700.JCVIMt4.0v1	bHLH transcription factor [Medicago truncatula]	bHLH-MYC_N	0	0.281464	0.0601919	0	0.213853	0.454899	0.599802	0.562928	0.683312	2	3
Medtr8g066820.JCVIMt4.0v1	PLATZ transcription factor family protein [Medicago truncatula]	PLATZ	186.792	53.0838	72.2791	3.51882	1.3616	0.205937	0.714804	479.752	250.726	4	4
Medtr8g067280.JCVIMt4.0v1	basic helix loop helix (bHLH) family transcription factor [Medicago truncatula]	bHLH-MYC_N	43.3399	46.2908	104.462	0.936252	2.25664	0.772166	0.0899888	179.261	301.505	4	4
Medtr8g070820.JCVIMt4.0v1	bZIP transcription factor family protein [Medicago truncatula]	MFMR	13.0693	12.345	12.0537	1.05867	0.976399	0.886223	0.953732	50.8286	48.7974	4	4
Medtr8g071130.JCVIMt4.0v1	pinoresinol-lariciresinol reductase-like protein [Medicago truncatula]	NmrA	70.946	44.5801	38.1243	1.59143	0.855187	0.0277916	0.548558	231.052	165.409	4	4
Medtr8g075130.JCVIMt4.0v1	BZIP transcription factor [Medicago truncatula]	bZIP_1	0.044219	0.354623	0.399552	0.124693	1.1267	0.408659	0.396664	0.797684	1.50835	3	4
Medtr8g076340.JCVIMt4.0v1	GATA type zinc finger transcription factor family protein [Medicago truncatula]	GATA	1.42676	1.80437	1.70665	0.790728	0.945843	0.361095	0.856153	6.46226	7.02203	4	4
Medtr8g077000.JCVIMt4.0v1	transcription initiation factor IIE, putative [Medicago truncatula]	TFIIE_alpha	0.204023	0.265574	0.219768	0.768235	0.82752	0.818857	0.830665	0.939194	0.970683	4	4
Medtr8g077510.JCVIMt4.0v1	GATA type zinc finger transcription factor family protein [Medicago truncatula]	GATA	1.25183	1.41546	1.14714	0.8844	0.810439	0.551278	0.383104	5.33459	5.12521	4	4
Medtr8g077950.JCVIMt4.0v1	bZIP transcription factor family protein [Medicago truncatula]	MFMR	59.4859	29.4369	47.6178	2.02079	1.61762	0.122706	0.218068	177.846	154.109	4	4
Medtr8g079492.JCVIMt4.0v1	auxin response factor 2 [Medicago truncatula]	Auxin_resp	19.2517	25.8304	20.0229	0.745312	0.775168	0.533849	0.541907	90.1641	91.7065	4	4
Medtr8g080800.JCVIMt4.0v1	calmodulin-binding protein [Medicago truncatula]	CG-1	12.2844	13.7578	9.56796	0.892907	0.695459	0.831766	0.715178	52.0843	46.6514	4	4
Medtr8g085960.JCVIMt4.0v1	AP2 domain class transcription factor [Medicago truncatula]	AP2	0.198272	0.491012	0.0330768	0.403803	0.0673645	0.523628	0.115451	1.37857	1.04818	3	3
Medtr8g086020.JCVIMt4.0v1	BZIP transcription factor bZIP124 [Medicago truncatula]	bZIP_1	37.9688	22.6859	15.7949	1.67367	0.696242	0.0931993	0.665671	121.309	76.9616	4	4
Medtr8g088650.JCVIMt4.0v1	bZIP transcription factor [Medicago truncatula]	bZIP_1	21.9054	17.1406	18.9337	1.27798	1.10461	0.411507	0.625418	78.092	72.1486	4	4
Medtr8g090205.JCVIMt4.0v1	calmodulin-binding transcription activator [Medicago truncatula]	CG-1	2.03543	1.3792	1.67241	1.47581	1.21259	0.23451	0.546879	6.82926	6.10321	4	4
Medtr8g090350.JCVIMt4.0v1	ethylene response factor [Medicago truncatula]	AP2	1.77579	1.88608	1.40303	0.941527	0.743891	0.938057	0.407604	7.32373	6.57822	4	4
Medtr8g090365.JCVIMt4.0v1	hypothetical protein MTR_8g090365 [Medicago truncatula]	IRF	11.6052	10.7719	11.6109	1.07737	1.07789	0.166973	0.696503	44.7542	44.7654	4	4
Medtr8g091720.JCVIMt4.0v1	nuclear transcription factor Y protein [Medicago truncatula]	CBFD_NFYB_HMF	0.277372	0.948081	0.124843	0.292562	0.131679	0.0886299	0.309269	2.45091	2.14585	4	3
Medtr8g092460.JCVIMt4.0v1	DNA-binding domain protein [Medicago truncatula]	AP2	0.0438093	0.477016	0.0219255	0.0918403	0.0459637	0.210883	0.115193	1.04165	0.997884	3	3
Medtr8g096780.JCVIMt4.0v1	squamosa promoter-binding 13A-like protein [Medicago truncatula]	SBP	0.495583	0.337845	0.125338	1.46689	0.370993	0.629024	0.601946	1.66686	0.926367	4	4
Medtr8g096970.JCVIMt4.0v1	Clavata3/ESR (CLE) gene family member [Medicago truncatula]	Rrn6	1.30032	0.553105	0.32936	2.35095	0.595475	0.100109	0.84192	3.70685	1.76493	3	2
Medtr8g097310.JCVIMt4.0v1	PLATZ transcription factor family protein, putative [Medicago truncatula]	PLATZ	0.12686	0.450458	0.0321106	0.281625	0.0712844	0.435534	0.503425	1.15464	0.965137	3	3
Medtr8g098275.JCVIMt4.0v1	bHLH transcription factor [Medicago truncatula]	bHLH-MYC_N	1.87974	0.995921	1.17081	1.88743	1.1756	0.171819	0.90674	5.75131	4.33346	4	4
Medtr8g098485.JCVIMt4.0v1	BTB/POZ domain plant protein [Medicago truncatula]	BTB_2	39.7256	37.8906	59.5057	1.04843	1.57046	0.880498	0.270733	155.232	194.793	4	4
Medtr8g099215.JCVIMt4.0v1	ethylene response factor [Medicago truncatula]	AP2	0.0873672	0.0846413	0.0590519	1.03221	0.697673	0.611805	0.588466	0.344017	0.287386	4	3
Medtr8g100050.JCVIMt4.0v1	auxin response factor 2 [Medicago truncatula]	Auxin_resp	64.7999	57.9663	51.4238	1.11789	0.887133	0.798693	0.849168	245.533	218.78	4	4
Medtr8g101360.JCVIMt4.0v1	auxin response factor 2 [Medicago truncatula]	Auxin_resp	22.228	25.557	22.3773	0.869743	0.875585	0.176303	0.349031	95.5699	95.8685	4	4
Medtr8g102800.JCVIMt4.0v1	ethylene response factor [Medicago truncatula]	AP2	2.65597	5.83341	3.76599	0.455303	0.645589	0.231272	0.0907164	16.9788	19.1988	4	4
Medtr8g104310.JCVIMt4.0v1	AMSH-like ubiquitin thioesterase [Medicago truncatula]	JAB	21.1279	13.0015	14.6131	1.62504	1.12396	0.288702	0.887026	68.2589	55.2293	4	4
Medtr8g105930.JCVIMt4.0v1	PLATZ transcription factor family protein [Medicago truncatula]	PLATZ	4.31462	8.03117	5.52624	0.537235	0.6881	0.26293	0.292115	24.6916	27.1148	4	4
Medtr8g106090.JCVIMt4.0v1	THO complex subunit 2 [Medicago truncatula]	Tho2	10.3531	6.01563	7.47737	1.72104	1.24299	0.322273	0.785912	32.7375	26.986	4	4
Medtr8g463140.JCVIMt4.0v1	squamosa promoter-binding-like protein [Medicago truncatula]	SBP	5.10931	3.94946	9.53813	1.29367	2.41504	0.526812	0.275068	18.1176	26.9752	4	4
Medtr8g463380.JCVIMt4.0v1	TCP family transcription factor [Medicago truncatula]	TCP	6.68987	8.50948	7.18825	0.786167	0.844735	0.0904465	0.0115634	30.3987	31.3955	4	4
Medtr8g467340.JCVIMt4.0v1	homeobox domain, ZF-HD class protein [Medicago truncatula]	ZF-HD_dimer	16.6345	9.95294	11.0491	1.67132	1.11014	0.229211	0.11869	53.1749	42.0041	4	4
Medtr8g468570.JCVIMt4.0v1	whirly transcription factor [Medicago truncatula]	Whirly	30.3511	40.5866	34.8649	0.747811	0.859026	0.170169	0.536613	141.875	150.903	4	4
Medtr8g468760.JCVIMt4.0v1	F-box/RNI/FBD-like domain protein [Medicago truncatula]	FBD	0	0.0887627	0.0375656	0	0.423214	0.331526	0.162341	0.177525	0.252656	2	3

## Sheet: TF sig PA vs Control
name	NR:Description	Pfam:pfam_Name	Mean			Fold change		p-value, paired t-test		sum of FPKMs		FPKM threshold
			Cu	Control	PA	CU/control	PA/Control	Cu/control	PA/control	CU and control	PA and control	CU/control	PA/Control
Medtr1g087500.JCVIMt4.0v1	hypothetical protein MTR_1g087500 [Medicago truncatula]	ETS_PEA3_N	4.72263	3.98091	5.65083	1.18632	1.41948	0.340443	0.0373847	17.4071	19.2635	4	4
Medtr1g114380.JCVIMt4.0v1	TCP family transcription factor [Medicago truncatula]	TCP	28.9254	73.8309	42.3105	0.391779	0.573073	0.0290449	0.0135033	205.513	232.283	4	4
Medtr2g094600.JCVIMt4.0v1	GATA type zinc finger transcription factor family protein [Medicago truncatula]	GATA	13.4326	17.9163	15.1272	0.749744	0.844326	0.0238988	0.0402898	62.6979	66.087	4	4
Medtr2g097740.JCVIMt4.0v1	transcription factor IIA, alpha/beta subunit [Medicago truncatula]	TFIIA	30.3985	39.4421	35.483	0.770712	0.899623	0.0618475	0.0186593	139.681	149.85	4	4
Medtr3g008100.JCVIMt4.0v1	phenylcoumaran benzylic ether reductase-like protein [Medicago truncatula]	NmrA	7.36184	0.688925	3.14993	10.686	4.57224	0.0225657	0.0194469	16.1015	7.67771	4	4
Medtr3g062440.JCVIMt4.0v1	integrase-type DNA-binding superfamily protein [Medicago truncatula]	AP2	10.844	19.1844	14.4896	0.565248	0.75528	0.168071	0.0133206	60.0568	67.3481	4	4
Medtr3g085180.JCVIMt4.0v1	squamosa promoter-binding-like protein [Medicago truncatula]	SBP	0.158532	0.099631	0.188569	1.59119	1.89267	0.512336	0.0350663	0.516326	0.5764	4	4
Medtr3g085430.JCVIMt4.0v1	nuclear transcription factor Y protein [Medicago truncatula]	CBFD_NFYB_HMF	1.68155	4.37936	1.00394	0.383972	0.229243	0.116458	0.0453138	12.1218	10.7666	4	4
Medtr4g096810.JCVIMt4.0v1	DNA-directed RNA polymerase II subunit Rpb7 [Medicago truncatula]	SHS2_Rpb7-N	13.3996	17.9566	12.9753	0.746223	0.722593	0.088612	0.0291066	62.7125	61.8639	4	4
Medtr4g100450.JCVIMt4.0v1	ethylene response factor [Medicago truncatula]	AP2	95.8088	109.784	144.977	0.872707	1.32057	0.611479	0.0269621	411.185	509.522	4	4
Medtr5g015090.JCVIMt4.0v1	BZIP transcription factor [Medicago truncatula]	bZIP_1	0.207906	0.493009	0.0831389	0.421709	0.168636	0.131127	0.0282741	1.40183	1.1523	4	3
Medtr5g020760.JCVIMt4.0v1	isoflavone reductase-like protein [Medicago truncatula]	NmrA	17.4772	15.796	13.7681	1.10643	0.871621	0.120162	0.0380736	66.5464	59.1282	4	4
Medtr7g057160.JCVIMt4.0v1	BZIP transcription factor [Medicago truncatula]	bZIP_1	1.0101	0.150764	0.660766	6.69987	4.38279	0.184737	0.0114709	2.32172	1.62306	4	4
Medtr7g081795.JCVIMt4.0v1	AP2-domain DNA-binding protein [Medicago truncatula]	AP2	0.250195	0.950706	0.292171	0.263167	0.30732	0.390441	0.047582	2.4018	2.48575	3	3
Medtr8g463380.JCVIMt4.0v1	TCP family transcription factor [Medicago truncatula]	TCP	6.68987	8.50948	7.18825	0.786167	0.844735	0.0904465	0.0115634	30.3987	31.3955	4	4

## Sheet: TF sig Cu vs Control
name	NR:Description	Pfam:pfam_Name	Mean			Fold change		p-value, paired t-test		sum of FPKMs		FPKM threshold
			Cu	Control	PA	CU/control	PA/Control	Cu/control	PA/control	CU and control	PA and control	CU/control	PA/Control
Medtr1g040430.JCVIMt4.0v1	ethylene response factor [Medicago truncatula]	AP2	316.371	158.142	178.153	2.00055	1.12654	0.0467506	0.847068	949.026	672.59	4	4
Medtr1g087040.JCVIMt4.0v1	BZIP transcription factor [Medicago truncatula]	bZIP_1	328.001	206.629	233.053	1.58739	1.12788	0.0108248	0.708463	1069.26	879.364	4	4
Medtr1g098460.JCVIMt4.0v1	AP2 domain class transcription factor [Medicago truncatula]	AP2	39.0143	6.56453	14.3327	5.9432	2.18336	0.0207979	0.306285	91.1576	41.7944	4	4
Medtr1g101810.JCVIMt4.0v1	TCP family transcription factor [Medicago truncatula]	TCP	7.82615	3.36134	5.38137	2.32828	1.60096	0.00572725	0.217769	22.375	17.4854	4	4
Medtr1g114380.JCVIMt4.0v1	TCP family transcription factor [Medicago truncatula]	TCP	28.9254	73.8309	42.3105	0.391779	0.573073	0.0290449	0.0135033	205.513	232.283	4	4
Medtr2g019750.JCVIMt4.0v1	AP2 domain class transcription factor [Medicago truncatula]	AP2	0.0241343	0.0719554	0.0488706	0.335406	0.679179	0.0318455	0.810856	0.192179	0.241652	3	3
Medtr2g089170.JCVIMt4.0v1	dehydration-responsive element-binding protein [Medicago truncatula]	AP2	14.7033	19.9434	12.4889	0.737253	0.626219	0.0265788	0.124722	69.2933	64.8645	4	4
Medtr2g094600.JCVIMt4.0v1	GATA type zinc finger transcription factor family protein [Medicago truncatula]	GATA	13.4326	17.9163	15.1272	0.749744	0.844326	0.0238988	0.0402898	62.6979	66.087	4	4
Medtr3g008100.JCVIMt4.0v1	phenylcoumaran benzylic ether reductase-like protein [Medicago truncatula]	NmrA	7.36184	0.688925	3.14993	10.686	4.57224	0.0225657	0.0194469	16.1015	7.67771	4	4
Medtr3g053690.JCVIMt4.0v1	ethylene response factor [Medicago truncatula]	AP2	26.8454	34.5455	34.8575	0.777103	1.00903	0.00673082	0.933661	122.782	138.806	4	4
Medtr3g102100.JCVIMt4.0v1	ethylene response factor [Medicago truncatula]	AP2	35.1571	10.9298	12.8435	3.21664	1.17509	0.0214275	0.855181	92.1738	47.5466	4	4
Medtr4g052000.JCVIMt4.0v1	E2F transcription factor [Medicago truncatula]	E2F_TDP	22.4625	10.3552	15.9713	2.1692	1.54235	0.0202618	0.344004	65.6354	52.6531	4	4
Medtr4g083390.JCVIMt4.0v1	B3 DNA-binding domain protein [Medicago truncatula]	B3	1.23259	1.97715	3.08149	0.623418	1.55855	0.0343551	0.275752	6.4195	10.1173	4	4
Medtr4g121110.JCVIMt4.0v1	GATA type zinc finger transcription factor family protein [Medicago truncatula]	GATA	11.081	22.253	13.1517	0.497955	0.591006	0.0331533	0.058678	66.6679	70.8093	4	4
Medtr5g020740.JCVIMt4.0v1	phenylcoumaran benzylic ether reductase-like protein Fi1 [Medicago truncatula]	NmrA	66.6027	46.4231	42.863	1.43469	0.923312	0.00140182	0.522095	226.052	178.572	4	4
Medtr5g095740.JCVIMt4.0v1	nuclear transcription factor Y protein [Medicago truncatula]	CBFD_NFYB_HMF	133.827	67.5584	116.721	1.98091	1.72771	0.0204188	0.35728	402.771	368.56	4	4
Medtr7g015010.JCVIMt4.0v1	TCP family transcription factor [Medicago truncatula]	TCP	9.91897	2.78948	3.17657	3.55585	1.13877	0.0275789	0.929353	25.4169	11.9321	4	4
Medtr7g018500.JCVIMt4.0v1	TCP family transcription factor [Medicago truncatula]	TCP	0.178031	0.034953	0.0897344	5.09345	2.56729	0.00545473	0.222193	0.425968	0.249375	4	4
Medtr7g055857.JCVIMt4.0v1	ethylene response factor [Medicago truncatula]	AP2	2.66035	1.53254	2.35376	1.73591	1.53586	0.00728136	0.609455	8.38577	7.77259	4	4
Medtr7g070220.JCVIMt4.0v1	DRE transcription factor [Medicago truncatula]	AP2	0.480219	0.0525357	0.138573	9.14081	2.63769	0.0246218	0.610251	1.06551	0.382217	3	3
Medtr7g117690.JCVIMt4.0v1	AP2 domain class transcription factor [Medicago truncatula]	AP2	6.99591	15.8509	26.8106	0.441358	1.69142	0.0221581	0.0958223	45.6936	85.3229	4	4
Medtr8g071130.JCVIMt4.0v1	pinoresinol-lariciresinol reductase-like protein [Medicago truncatula]	NmrA	70.946	44.5801	38.1243	1.59143	0.855187	0.0277916	0.548558	231.052	165.409	4	4
